# Supplementary material for: Single-cell RNA-seq reveals that glioblastoma recapitulates a normal neurodevelopmental hierarchy
Source: Nat Commun. 2020 Jul 8;11:3406. doi: 10.1038/s41467-020-17186-5 (PMC7343844; doi:10.1038/s41467-020-17186-5)
Supplement: Supplementary file 4 — Supplementary data 1 [file 41467_2020_17186_MOESM4_ESM.csv]

Differential gene expression of each fetal cluster vs all others
q: q-value, LFC: log2-fold change
gene_Ensembl	gene_names	q_ tRG	q_ diffRG	q_ IPC	q_ RG	q_ EN	q_ IN	q_ ENP	q_ astro	q_ GPC	q_OLC	LFC_ tRG	LFC_ diffRG	LFC_ INP	LFC_ RG	LFC_ EN	LFC_ IN	LFC_ ENP	LFC_ astro	LFC_ GPC	LFC_OLC
ENSG00000158201	ABHD3	0.00128535	0.076526409	1.49E-08	0	0	1.42E-72	4.99E-52	3.57E-08	1.14E-25	0.011201654	0.102721674	0.099259266	0.173631119	1.749208253	-0.807378402	-0.554454655	0.394547884	0.417448754	0.711194477	-0.137534046
ENSG00000120437	ACAT2	1.08E-39	1.05E-46	0.008490151	2.86E-144	0.002631183	1.31E-180	4.18E-100	0.014046378	0.001374824	0.04313482	-1.378423141	-1.42965342	0.14342117	1.525078983	-0.114664655	-1.770462936	1.271805346	-0.025100547	-0.155113867	0.125740726
ENSG00000103740	ACSBG1	0.002871857	0.003999609	5.29E-06	0	2.36E-81	7.20E-19	6.54E-10	5.76E-51	7.05E-16	0.001415736	-0.061363591	-0.023266148	-0.070645636	0.608036326	-0.175832704	-0.116869693	-0.085664094	0.590700829	0.234286249	-0.102042001
ENSG00000133627	ACTR3B	0.000489543	0.024824361	0.00000533	3.88E-245	2.59E-41	1.51E-66	1.10E-32	0.006561134	0.001629925	0.000760723	-0.199457033	0.029042386	-0.198349947	1.214517505	-0.288411455	-0.602746734	0.353708781	-0.10250947	-0.210360141	-0.278924499
ENSG00000150594	ADRA2A	4.57E-25	9.19E-51	2.11E-69	5.11E-95	0	2.22E-95	1.02E-80	9.37E-19	3.12E-27	4.48E-18	-0.894984107	-0.998270155	-0.96422675	-0.9409453	1.865600693	-0.892316639	-0.800984707	-0.920092562	-1.018974114	-0.959728991
ENSG00000131016	AKAP12	6.79E-72	3.35E-08	5.25E-26	0	0	2.05E-69	2.07E-27	0.014010987	1.28E-05	0.098344143	1.511305401	0.515927421	0.505227317	1.880338664	-1.039246063	-0.708287049	0.361230706	0.058457809	0.326198698	0.004687285
ENSG00000196139	AKR1C3	0.002703466	0.004620306	3.02E-06	9.92E-247	1.07E-40	0.000000001	0.000143405	0.020624379	0.078865739	0.031226687	0.031928026	-0.021107726	-0.04370823	0.302201585	-0.075252703	-0.043729096	-0.026400063	0.003635807	0.001847924	-0.022420664
ENSG00000149925	ALDOA	4.45E-15	0.000482488	0.011088116	7.18E-264	9.85E-106	3.38E-65	4.51E-08	1.35E-14	6.97E-30	0.00000016	0.766568769	-0.817027379	0.337577355	1.715526862	-0.68434379	-1.323329685	0.673471546	0.865405483	1.265620982	0.550337801
ENSG00000109107	ALDOC	4.73E-21	0.003855867	0.000061046	3.11E-235	1.17E-46	2.43E-46	9.05E-15	2.31E-130	0.071890459	0.000402552	0.502478792	-0.028028107	-0.13932675	0.889424545	-0.243072745	-0.377847992	-0.226218739	1.917092281	-0.01010972	0.234113568
ENSG00000136938	ANP32B	0.014883123	1.08E-09	8.53E-178	4.97E-54	3.47E-286	1.04E-136	0	2.51E-05	4.46E-11	4.36E-06	0.053474801	-0.689026301	1.905638875	0.996489029	-1.250103178	-1.491939454	2.078198055	-0.356756242	0.839839985	0.550607494
ENSG00000143401	ANP32E	0.000000014	7.02E-08	4.02E-247	4.59E-192	0	9.65E-117	0	0.015201983	5.45E-24	0.000843119	0.503865921	-0.386411005	2.05757471	1.471475753	-1.770234617	-1.127180266	2.1811745	0.060480274	1.063528246	-0.347339922
ENSG00000135046	ANXA1	0	0.000376171	5.94E-05	1.73E-67	9.34E-145	6.50E-28	5.55E-10	0.0067418	0.043866854	0.034471857	4.044601425	-0.081404354	-0.097489976	0.289741938	-0.336856462	-0.212342646	-0.131921488	-0.046517616	-0.005129991	-0.077183609
ENSG00000182718	ANXA2	1.06393578372392e-318	0.013224876	4.20E-21	0	0	4.72E-49	0.000192579	0.001124037	0.000765449	0.00034585	2.485885717	0.019211635	0.311154284	1.65178805	-0.812622268	-0.41960338	0.024617335	0.143889998	-0.190774561	-0.2497146
ENSG00000164111	ANXA5	2.47E-135	0.000109027	2.31E-132	0	0	8.02E-126	3.82E-57	1.27E-72	9.92E-133	0.002469996	2.148649245	-0.174176532	1.298427855	2.130835927	-1.603200323	-1.017317625	0.596583135	1.947539404	2.338769188	0.278292823
ENSG00000189058	APOD	0.014408361	0.002424931	0.006785199	0.00030073	2.03E-63	1.52E-20	0.005048917	0.020401006	0.000643709	0	-0.014611899	-0.069580421	-0.066083004	-0.050447527	-0.232475816	-0.177552291	-0.080912195	-0.019493097	0.104594966	6.129291793
ENSG00000130203	APOE	2.78E-40	0.005750533	0.003260996	2.85E-51	1.68E-50	1.12E-29	0.01653577	1.03E-225	0.034984858	0.002291801	0.800412755	-0.021458456	-0.012836421	0.362438312	-0.276267772	-0.289936061	-0.062305345	3.240812372	-0.074351497	-0.184605929
ENSG00000178878	APOLD1	0.008785564	6.59E-07	6.03E-129	1.19E-39	9.04E-212	8.19E-47	1.15E-156	0.000114847	0.000386899	0.001694341	-0.076709819	0.375462344	0.747576593	0.293396275	-0.494192323	-0.345667493	0.572805719	-0.183353166	0.1413964	-0.181131658
ENSG00000171885	AQP4	0	4.96E-05	0.000102684	5.08E-11	2.14E-129	1.33E-28	1.12E-17	0	0.001074527	0.001359331	3.415277932	-0.098501775	-0.102029124	0.044092587	-0.319755326	-0.216273657	-0.177493905	2.401099314	0.086176759	-0.15022092
ENSG00000198576	ARC	1.02E-20	0.006491174	0.000774582	5.81E-119	4.31E-31	1.54E-78	6.38E-05	0.019325856	3.04E-110	1.53E-11	0.855175084	0.292992326	-0.158712889	1.020580079	-0.327854386	-0.818271881	-0.194840795	-0.015380318	2.358253601	0.817676292
ENSG00000198826	ARHGAP11A	0.015745591	0.004272367	8.28E-101	6.96E-30	7.70E-237	5.29E-47	2.11E-292	4.43E-06	1.96E-06	0.019931077	-0.05201459	0.007004412	0.633245015	0.227271076	-0.490398135	-0.323152219	0.772155625	-0.221966612	0.211431195	-0.072405918
ENSG00000187951	ARHGAP11B	0.001660152	0.009151376	6.89E-172	1.57E-27	1.24E-249	4.61E-46	9.21E-206	9.22E-06	2.54E-07	0.083276964	-0.107765691	0.223365561	0.854725525	0.214610555	-0.517501058	-0.32657357	0.638321908	-0.222836326	0.249426634	-0.022320076
ENSG00000122644	ARL4A	1.00E-28	7.11E-07	7.40E-42	4.29E-54	1.06E-182	3.87E-46	1.63E-22	0.013355805	6.58E-75	7.51E-214	0.790257541	-0.189714922	0.568737123	0.488325186	-0.662002354	-0.47456079	0.256651152	-0.052951775	1.526620656	3.342770546
ENSG00000170540	ARL6IP1	1.85E-11	1.63E-36	0.000193617	0.000000711	0.005693113	3.09E-06	0.013139513	3.31E-10	0.034912945	0.084275222	-0.440134454	-1.747462531	0.343640232	0.453835794	0.004138612	-0.27674774	0.296956902	0.716233989	0.065128956	-0.019578456
ENSG00000177917	ARL6IP6	0.006797979	3.46E-14	9.60E-82	2.50E-146	3.32E-214	4.75E-31	2.85E-132	0.016003648	0.003643343	1.52E-11	-0.034389925	-0.81694134	1.346159487	1.487054844	-1.095953776	-0.794581196	1.344654203	0.100642032	0.337062978	-0.855387842
ENSG00000139352	ASCL1	3.32E-13	0.007128304	2.44E-286	1.02E-31	0	1.62E-24	0	0.000971964	1.30E-67	2.84E-13	-0.731173745	0.105622564	2.481605156	0.64521287	-1.927958178	-0.581248032	2.256384901	-0.273095026	2.072995291	0.99809298
ENSG00000105011	ASF1B	0.000171393	0.000696483	1.18E-193	2.15E-43	0	2.44E-63	0	0.000018344	0.000015818	0.007507188	-0.176596675	-0.034658385	1.029244563	0.326685459	-0.680498358	-0.439779342	1.013778431	-0.222663356	0.228429937	-0.125813663
ENSG00000066279	ASPM	0.001958464	0.018953813	8.66E-120	4.26E-77	3.38E-288	3.27E-58	1.04E-248	0.000972902	0.000000036	0.065171536	-0.134714142	0.041281375	0.844628707	0.478021553	-0.655851979	-0.439294936	0.864582716	-0.142251478	0.315166192	-0.042426975
ENSG00000156802	ATAD2	0.008889851	0.009155356	3.65E-154	3.37E-46	0	1.22E-68	1.33835777321366e-311	1.62E-06	4.84E-14	0.018996997	0.063209035	0.261143688	1.008957693	0.371060455	-0.762888825	-0.515112021	1.030675902	-0.309691371	0.462321002	-0.1097733
ENSG00000162772	ATF3	1.62E-180	0.004180991	7.14E-22	8.75E-147	1.38E-152	4.00E-33	0.000002085	0.009563838	6.03E-15	5.01E-05	1.568116839	-0.019051041	0.255849818	0.603503786	-0.404447544	-0.266502859	0.052937052	0.03832713	0.39020915	-0.223611732
ENSG00000018625	ATP1A2	6.63E-106	0.007546997	0.000365893	0	0	3.83E-69	6.15E-15	1.28E-224	1.28E-66	0.059582798	1.330357729	0.232174016	0.059350474	1.596792585	-0.76812479	-0.515145968	-0.255724844	2.620860505	1.120550166	-0.025431008
ENSG00000087586	AURKA	9.38E-07	1.65E-09	4.21E-96	1.79E-32	4.52E-195	3.92E-37	9.53E-264	5.54E-05	0.000496306	0.015363683	-0.226443738	-0.188885032	0.652089177	0.265713887	-0.475872247	-0.295076622	0.797113821	-0.181054124	0.143393291	-0.10439948
ENSG00000178999	AURKB	1.22E-09	0.00360426	1.34256579079392e-313	8.79E-61	0	6.25E-90	0	1.59E-08	4.39E-07	0.00043282	-0.426571295	-0.038673743	1.719149101	0.553390868	-1.070075985	-0.712427951	1.580089316	-0.452983896	0.350243597	-0.297325969
ENSG00000166710	B2M	1.21E-190	1.06E-17	1.50E-78	0	0	7.38E-142	1.40E-72	5.19E-107	8.44E-161	4.42E-31	3.273017069	0.586213309	1.475055616	2.808612596	-2.461383056	-1.545169059	1.127739623	3.080691297	3.300908488	1.705503429
ENSG00000164929	BAALC	4.44E-06	1.65E-18	1.23E-30	4.60E-19	2.27E-60	6.43E-18	0	7.94E-15	3.76E-11	7.37E-111	-0.333230965	-0.475911722	-0.558210067	-0.389943383	-0.388377348	-0.257601035	1.364169683	0.876767808	0.518468972	2.414140569
ENSG00000095739	BAMBI	2.26E-06	0.000006492	0.009649734	1.01E-06	7.45E-53	8.59E-11	6.96E-06	0.004048582	0.000000012	0	0.133338249	-0.091189143	0.000294424	0.021774535	-0.144684659	-0.076227767	-0.067927039	0.057596642	0.15732301	2.915854674
ENSG00000138376	BARD1	0.001181383	0.006611639	6.57E-157	2.47E-106	0	1.03E-72	3.64E-276	0.003663839	1.78E-35	0.046673881	0.124408301	0.012508241	1.102464175	0.68300825	-0.919974138	-0.571159233	1.062271091	-0.12148126	0.894048834	-0.0434606
ENSG00000132692	BCAN	2.07E-282	1.41E-42	3.36E-15	0	0	2.27E-135	4.19E-50	1.43E-247	0	0	3.88686361	1.257330511	0.378850384	2.963077063	-2.159396858	-1.314485015	-0.857589825	4.902889899	5.626134604	6.039112883
ENSG00000114200	BCHE	0.000690441	0.014164714	8.23E-143	1.03E-90	0	7.30E-35	0.021451292	4.62E-86	2.62E-199	3.11E-273	-0.178060594	0.199041819	0.947635747	0.55105405	-0.839467557	-0.34668484	-0.038937138	1.641883162	2.16424054	3.344852764
ENSG00000119866	BCL11A	7.27E-96	7.81E-108	1.73E-66	2.78E-110	0	3.53E-28	1.59E-18	3.25E-57	4.67E-71	6.22E-56	-2.458801454	-2.185969303	-1.096778271	-1.076351228	1.7818506	0.375280443	-0.121571092	-2.334847383	-2.279857795	-2.442555134
ENSG00000180828	BHLHE22	1.82E-40	5.98E-57	5.19E-88	2.23E-164	0	3.51E-169	6.03E-11	7.04E-25	3.40E-35	2.36E-24	-1.262599504	-1.162925216	-1.192052451	-1.345225924	2.153583797	-1.326174351	-0.306726988	-1.180491867	-1.285458665	-1.244348045
ENSG00000089685	BIRC5	5.07E-12	0.001024926	0	1.25E-86	0	2.20E-118	0	2.91E-07	1.11E-10	0.027893058	-0.62201477	-0.153306865	2.351479817	0.877669062	-1.606665704	-1.05339144	2.402488706	-0.511988321	0.599112033	-0.157567291
ENSG00000176171	BNIP3	7.04E-23	2.29E-20	0.000197065	3.52E-129	4.31E-52	3.24E-42	0.015573197	4.07E-10	1.08E-40	6.61E-11	0.940555882	-0.687397988	0.204091845	1.207621973	-0.485228413	-0.685237719	0.08613521	0.667408236	1.410972231	0.796599423
ENSG00000012048	BRCA1	0.020728922	0.028159492	7.60E-109	7.31E-63	1.69464516523548e-321	7.87E-58	8.66E-271	0.000651976	4.62E-16	0.069523832	-0.000560063	0.201649656	0.703055604	0.391046836	-0.627369893	-0.397403893	0.801150219	-0.129441565	0.445998079	-0.016198025
ENSG00000204347	BTBD17	0.000018988	0.03731094	0.001844558	1.34E-263	3.89E-235	1.31E-56	1.73E-57	2.88E-213	2.34E-39	0.003591855	-0.211580522	0.15358327	-0.085064446	0.939212075	-0.58622786	-0.434564486	0.390346077	2.401756708	0.782207713	-0.163339441
ENSG00000159388	BTG2	2.84E-16	0.003260524	5.14E-171	2.46E-36	0	3.41E-50	4.57E-282	0.000365393	3.08E-13	1.29E-08	0.813943047	0.216976623	1.767260447	0.618370365	-1.385558608	-0.749688188	1.684495438	0.325245536	0.79674429	-0.710442562
ENSG00000154640	BTG3	0.010416689	0.05344108	8.79E-134	4.07E-132	0	2.77E-189	0	2.97E-06	3.18E-08	0.019856657	0.175135876	-0.2272762	1.68821281	1.431911517	-1.528451042	-1.65270261	2.486215209	-0.444149993	0.730441096	-0.156472301
ENSG00000169679	BUB1	1.49E-05	2.60E-05	3.52E-101	6.82E-53	1.81E-240	4.24E-43	2.03E-287	1.13E-05	0.029178156	0.019060861	-0.201083404	-0.081102455	0.676668585	0.344591627	-0.522904668	-0.322005457	0.818551398	-0.216564894	0.032253853	-0.094682957
ENSG00000156970	BUB1B	4.80E-05	1.48E-07	3.86E-98	6.76E-54	2.96E-219	1.14E-42	1.11E-240	0.00104317	2.60E-05	0.005717402	-0.149229462	-0.124781551	0.591297265	0.307224851	-0.439976805	-0.285533389	0.6586493	-0.109551497	0.169631081	-0.106579115
ENSG00000167747	C19orf48	0.001891985	0.0469656	3.31E-123	7.71E-118	0	4.52E-111	1.62E-285	0.003405359	1.19E-22	0.069414988	-0.173909099	-0.017860507	1.308095463	1.022716548	-1.110310829	-0.988323422	1.483945494	-0.160867659	0.937422274	0.060142454
ENSG00000179902	C1orf194	0	7.46E-09	1.42E-07	1.47E-44	1.46E-54	6.30E-28	1.10E-19	2.95E-34	0.050197436	0.01504835	3.015502058	-0.167345705	-0.132429057	0.207147738	-0.200388205	-0.208495448	-0.179681463	0.661887813	0.007100679	-0.087030096
ENSG00000125462	C1orf61	1.44E-18	2.78E-05	8.04E-58	0	7.26E-187	2.60E-06	1.22E-29	1.76E-170	5.75E-166	4.43E-34	-0.739305414	-0.90752037	-0.48857416	1.581244592	-0.532059406	-0.31297024	0.017315143	2.330606878	1.94072441	1.048342433
ENSG00000160298	C21orf58	0.016786173	8.84E-06	2.93E-153	1.87E-27	0	2.10E-61	0	1.31E-05	1.00E-06	0.0697805	-0.052742619	0.381680667	0.904287846	0.248248992	-0.695756452	-0.443985478	0.985983982	-0.237344826	0.248636465	-0.021282111
ENSG00000119147	C2orf40	7.98E-253	2.81E-05	0.010422813	7.76E-120	9.49E-141	1.40E-54	4.04E-66	0.018069066	0.066411208	7.05E-06	1.897145148	-0.095206655	0.004740198	0.54155158	-0.400783008	-0.38706688	0.383142921	-0.00052579	-0.028186276	-0.274601689
ENSG00000176907	C8orf4	6.05E-28	0.091474902	9.15E-05	0	0	1.68E-100	2.62E-57	0.001109771	8.37E-07	2.16E-09	0.798801502	0.086917635	-0.178263902	3.260374626	-1.207982723	-0.796953565	0.467091342	-0.220410922	0.317636001	-0.576741047
ENSG00000175161	CADM2	3.67E-23	6.12E-18	2.03E-26	0.0003539	5.33E-100	9.22E-71	3.05E-24	0.006213765	1.35E-14	4.02E-129	-0.944530328	-0.625713949	-0.637769223	0.006989927	0.675111869	-0.861274714	-0.464553899	0.129057513	0.780899822	3.20439404
ENSG00000198668	CALM1	5.94E-12	1.05E-49	3.48E-88	2.61E-40	2.06E-114	6.22E-105	1.42E-15	0.012705397	1.95E-10	5.65E-08	0.550808716	-1.983973988	-0.532100514	0.750238882	0.537449763	-1.434692856	0.243971931	-0.021958301	0.589203258	0.443175396
ENSG00000143933	CALM2	3.74E-70	1.64E-116	0.000497641	4.09E-87	5.82997462092671e-322	0.000003556	0.024230548	4.62E-25	1.98E-72	1.16E-33	-0.798044879	-1.68974523	0.100534686	-0.225673348	0.543626619	-0.011405341	0.146266092	-0.511254239	-0.991622186	-0.637306711
ENSG00000153048	CARHSP1	8.34E-54	7.94E-06	1.12E-08	0	1.85E-62	1.60E-39	1.68E-28	5.91E-20	1.28E-07	2.54E-36	-1.432199593	-0.349819052	0.615373788	1.874868722	-0.432097305	-1.126065564	0.844468811	-1.037907611	-0.243583025	-1.678753775
ENSG00000109881	CCDC34	2.97E-11	1.02E-14	2.13E-221	1.93E-79	4.04E-275	7.89E-85	1.24E-167	0.004636142	1.13E-13	0.001953038	0.447115505	-0.376759475	1.485253976	0.659558262	-0.826966728	-0.691534374	0.902439213	0.126148036	0.574231539	-0.237986595
ENSG00000133101	CCNA1	2.33E-183	4.10E-06	4.94E-26	3.04E-79	6.49E-174	1.12E-39	4.04E-79	0.012843216	0.018970079	0.000786408	1.338006241	-0.121888311	0.302836353	0.44537531	-0.429207021	-0.30241978	0.41983233	-0.056746266	-0.084190778	-0.17020761
ENSG00000145386	CCNA2	2.81E-07	2.76E-06	8.45E-267	4.97E-55	0	1.89E-83	0	3.48E-05	1.13E-05	0.001026899	-0.355455647	-0.178164086	1.579675718	0.540636278	-1.028973548	-0.685080357	1.579117253	-0.304946934	0.298077233	-0.268328641
ENSG00000134057	CCNB1	0.004076645	1.15E-05	1.30E-136	3.82E-99	2.48E-270	2.78E-70	2.58E-241	0.003834547	0.001460102	0.000562402	-0.177811812	-0.168702715	1.206284157	0.784703593	-0.880816854	-0.658037166	1.217263525	-0.165062289	0.177516273	-0.292146322
ENSG00000157456	CCNB2	2.28E-12	0.000709402	1.32E-252	9.06E-90	0	1.87E-101	0	1.15E-06	0.000986461	0.000328265	-0.593887381	-0.114810063	1.789965511	0.811816262	-1.28955911	-0.88680356	2.034821143	-0.454469836	0.194537191	-0.348682564
ENSG00000110092	CCND1	0.001971003	0.022372566	0.007668909	0.000859331	2.67E-108	5.20E-26	1.12E-32	3.43E-17	5.72E-88	0	-0.08481388	-0.01608846	0.009069543	-0.028598914	-0.273529644	-0.192554771	0.186103439	0.378759579	0.843161744	2.899675271
ENSG00000118971	CCND2	9.07E-19	5.45E-35	1.55E-123	1.42E-57	4.29E-234	8.26E-217	0	4.01E-20	5.13E-48	6.45E-07	-0.731921718	0.639604477	1.6860482	1.149545116	-1.113520569	-2.089416567	2.106110627	-1.212299358	1.720595467	-0.680131528
ENSG00000175305	CCNE2	4.11E-08	7.71E-06	8.80E-238	1.97E-15	0	5.04E-35	0	1.59E-08	0.000724139	0.089389709	-0.333356632	-0.120939436	1.326231391	0.17231549	-0.86912442	-0.349642349	1.371470435	-0.394561354	0.168766665	0.034225382
ENSG00000135404	CD63	1.80E-82	0.035357763	4.99E-06	0	2.87E-289	6.93E-119	3.08E-23	9.65E-86	8.83E-81	4.27E-13	1.914913993	-0.502827266	0.538355745	2.067292191	-1.244136917	-1.563010562	0.86191897	2.346948686	2.102772877	0.926358096
ENSG00000085117	CD82	1.38E-10	0.013224876	0.000446128	8.11E-122	4.69E-129	1.57E-28	9.82E-15	1.58E-64	0	8.17E-21	0.223988909	-0.008415645	0.045650968	0.406980628	-0.304257795	-0.205303569	-0.152851026	0.899673358	1.981182526	0.501986477
ENSG00000010278	CD9	6.77E-43	0.004450005	3.19E-05	0	0	1.42E-64	5.95E-15	6.82E-91	0	1.41E-143	0.769620724	-0.027776352	0.071850927	1.103633198	-0.730189103	-0.487953046	-0.252364905	1.658385732	3.153345176	2.079751725
ENSG00000002586	CD99	1.11E-223	0.017786731	7.85E-111	0	0	1.23E-153	6.54E-39	1.13E-150	1.61E-53	5.06E-17	3.193996291	-0.11629353	1.384706894	3.510502673	-2.102930639	-1.328100877	0.586467439	3.269057985	1.659962498	-1.066677598
ENSG00000117399	CDC20	2.22E-10	0.001696391	3.49E-156	3.11E-71	7.79E-302	3.42E-64	0	1.93E-05	0.000544268	0.00004845	-0.428366398	-0.064451511	1.173012686	0.582782117	-0.827249052	-0.562579549	1.2459415	-0.296033991	0.183762943	-0.327146596
ENSG00000101224	CDC25B	3.81E-07	0.000390643	2.31E-273	8.01E-62	0	7.34E-68	1.05E-230	0.007362493	3.25E-13	0.02935175	-0.283787896	-0.054252146	1.348589875	0.446527567	-0.750827842	-0.504366311	0.877698499	-0.078084705	0.46200598	0.105630463
ENSG00000128283	CDC42EP1	5.20E-98	0.07348142	3.82E-05	0	6.99942800463294e-320	1.43E-60	1.30E-17	1.86E-23	4.17E-25	0.000234168	1.175633846	0.159533401	-0.130724891	1.377336113	-0.679416651	-0.440268348	0.17214978	0.703339924	0.625293485	0.242697848
ENSG00000093009	CDC45	4.82E-07	0.01036589	2.37E-128	5.51E-25	1.06703554805829e-312	6.82E-63	0	8.81E-07	0.015911738	0.000875213	-0.260709802	0.029600072	0.823602604	0.220448135	-0.650151815	-0.438643465	1.192957898	-0.277979736	0.056287632	-0.19420926
ENSG00000094804	CDC6	0.001441798	7.38E-05	6.59E-107	9.06E-35	1.67E-273	1.03E-52	0	0.00095147	2.02E-11	0.088996128	-0.117265927	-0.062616197	0.678973424	0.259579292	-0.548401316	-0.359398478	0.859651466	-0.10226773	0.335612089	0.021939969
ENSG00000184661	CDCA2	0.000043965	7.08E-06	2.94E-118	2.20E-31	5.76E-183	1.22E-34	4.67E-199	1.16E-05	0.000631347	0.014036965	-0.127696936	-0.082814766	0.572012345	0.194710495	-0.350995277	-0.221441176	0.516908487	-0.169047858	0.108343182	-0.074424206
ENSG00000111665	CDCA3	0.000000005	0.000000054	2.36E-230	6.16E-68	1.65E-297	1.43E-59	2.64E-263	1.36E-06	0.000202589	0.032195174	-0.34550895	-0.184962678	1.28311119	0.505023504	-0.72190123	-0.47933874	0.956992372	-0.308362568	0.189371758	-0.106589163
ENSG00000170779	CDCA4	1.24E-09	7.16E-12	9.66E-179	1.04E-47	3.42E-216	4.89E-70	4.37E-299	1.13E-09	0.00370223	8.93E-07	-0.461054642	-0.342740362	1.426156666	0.534477687	-0.793019132	-0.675206738	1.34034692	-0.546935663	0.163583114	-0.473153885
ENSG00000146670	CDCA5	3.11E-07	0.000841696	5.91E-187	4.65E-39	0	2.22E-71	0	1.82E-06	3.61E-09	0.010346968	-0.282992942	-0.023010187	1.062317822	0.333014363	-0.791920536	-0.504729656	1.287803371	-0.29178045	0.338946025	-0.138926142
ENSG00000144354	CDCA7	2.66E-11	0.025395646	4.50E-251	1.17E-273	0	3.68E-10	5.07E-257	0.020190955	0.053519582	2.97E-08	-0.585862006	0.168179153	1.966015763	1.660918647	-1.706494301	-0.241703768	1.452075355	-0.011469987	0.036653426	-0.631455086
ENSG00000164649	CDCA7L	0.000466414	0.003539326	3.70E-91	0	0	3.61E-57	1.13E-157	0.005024941	8.15E-111	4.13E-06	0.177538216	-0.023266692	0.929743595	1.607622427	-1.277939606	-0.561429913	0.887840596	-0.107754651	1.905601183	0.440129451
ENSG00000134690	CDCA8	5.27E-08	4.19E-06	2.95E-185	1.50E-27	5.18E-252	2.36E-52	0	8.25E-06	0.020075676	0.000375845	-0.277859669	-0.114331586	0.988563676	0.251468115	-0.581666353	-0.39424839	0.949366832	-0.246569434	0.068803904	-0.216428463
ENSG00000170312	CDK1	2.51E-05	0.000303182	0	1.48E-151	0	2.59E-144	0	1.63E-08	4.90E-17	0.008564973	0.261884474	-0.175260919	2.256899929	1.205483385	-1.707666564	-1.174754036	2.296862535	-0.584978505	0.818389165	-0.232928881
ENSG00000123080	CDKN2C	1.35E-08	0.000201347	4.16E-284	9.76E-49	0	5.78E-76	0	0.00058344	3.31E-19	0.012222521	-0.361084071	-0.070105105	1.528711095	0.426061125	-0.936043618	-0.592682069	1.26206719	-0.189967051	0.602757042	0.155694853
ENSG00000100526	CDKN3	2.80E-06	4.14E-08	9.69E-165	5.99E-77	0	3.95E-71	0	0.000251669	1.39E-10	0.035595843	-0.27378111	-0.193908504	1.100978225	0.562971433	-0.852001455	-0.550815463	1.271254457	-0.200524212	0.402248111	-0.079060707
ENSG00000129596	CDO1	7.78E-102	0.000544112	7.39E-07	0	0	0.001050179	3.23E-11	1.10E-22	0.00027902	2.64E-13	2.236347892	-0.315701842	0.344580784	2.952314298	-1.57613109	-0.124151395	0.413308203	1.20421257	-0.294799652	-0.965531546
ENSG00000167513	CDT1	0.029123034	0.052898667	4.69628369481036e-315	2.19E-94	0	4.81E-107	0	1.54E-07	1.14E-19	0.007615905	-0.024871042	0.062548565	1.790813317	0.736617177	-1.223665748	-0.804381817	1.581748558	-0.430068263	0.703682869	-0.188403117
ENSG00000221869	CEBPD	0	0.003993331	0.008334288	3.34E-07	4.03E-76	2.68E-23	5.89E-12	2.50E-48	1.09E-60	0.000835383	2.441970205	-0.034622527	-0.037302531	0.028659586	-0.213814775	-0.167464287	-0.124068985	0.683434815	0.608647914	-0.137834366
ENSG00000101489	CELF4	1.17E-14	1.76E-18	0.007148435	3.42E-47	1.54E-26	0	1.70E-14	2.69E-09	8.93E-11	0.090747735	-0.510881871	-0.442264114	-0.099134021	-0.51882987	-0.249437739	2.02111534	-0.300192443	-0.457704549	-0.473315683	-0.057890863
ENSG00000115163	CENPA	2.75E-06	3.35E-08	4.65E-110	1.44E-48	8.11E-232	2.20E-43	3.56E-257	0.001636795	3.01E-06	0.030802488	-0.219780247	-0.183593293	0.739161854	0.362068087	-0.550576161	-0.347800637	0.843629583	-0.128371524	0.207161256	-0.071192576
ENSG00000138778	CENPE	4.68E-06	0.001307916	3.13E-130	5.74E-36	5.49E-255	7.18E-55	4.94065645841247e-324	9.13E-06	2.79E-05	0.00201653	-0.217042928	-0.028161284	0.835677064	0.290311147	-0.590483018	-0.409250241	0.951686483	-0.24184736	0.231143637	-0.170756488
ENSG00000117724	CENPF	0.007889724	0.019553485	2.46E-239	1.99E-75	0	2.79E-130	0	1.22E-06	7.71E-06	0.00297001	-0.156582537	0.239445116	1.955926877	0.804368223	-1.435752486	-1.10960354	2.177040485	-0.486152059	0.397632056	-0.283796746
ENSG00000153044	CENPH	0.002093762	2.79E-13	1.67E-137	3.96E-105	0	1.72E-79	0	1.85E-05	0.000000239	0.055513891	-0.165447163	-0.402724282	1.27334202	0.88235613	-1.095105728	-0.755301362	1.666642635	-0.356739493	0.415433728	-0.061632545
ENSG00000123219	CENPK	0.006166957	7.24E-05	7.80E-163	3.38E-206	0	7.42E-104	0	0.001101939	1.08E-47	0.069523832	0.090298623	-0.102540007	1.154684752	1.075869142	-1.098328501	-0.739091115	1.236686709	-0.16047255	1.12769073	-0.02287914
ENSG00000100162	CENPM	0.000489543	7.15E-05	3.71E-186	7.65E-116	0	4.97E-94	0	1.03E-06	5.61E-11	0.004908304	-0.183435228	-0.092287899	1.223406355	0.744421845	-0.991485422	-0.670500977	1.364582765	-0.342259646	0.456247154	0.197637268
ENSG00000166451	CENPN	5.88E-06	8.83E-10	2.42E-208	1.21E-80	0	1.41E-84	0	6.13E-06	3.11E-10	0.002826228	-0.262246402	-0.229348313	1.256729297	0.578632102	-0.907897781	-0.613642155	1.380215002	-0.29413991	0.411894703	-0.195889031
ENSG00000151725	CENPU	3.05E-07	6.19E-08	0	4.30E-56	0	2.43E-107	0	1.66E-11	0.000004575	0.009452184	-0.373124394	-0.249209135	2.139308733	0.566649809	-1.304128375	-0.857682279	2.028374754	-0.619912353	0.325645225	-0.185911353
ENSG00000166582	CENPV	2.46E-53	1.38E-14	4.77E-49	0.000742183	7.84E-16	2.38E-36	1.49E-224	2.52E-47	1.58E-15	0.019314524	-1.228469404	-1.387391893	0.973019115	0.431711241	-0.127873507	-1.046329432	1.398328966	-1.682081481	-0.473787462	-0.13023756
ENSG00000203760	CENPW	1.43E-09	3.11E-23	1.22E-108	7.92E-19	6.08E-148	9.43E-97	0	1.04E-10	0.077785585	0.030226792	-0.429494218	-0.525935138	1.018524213	0.258795807	-0.601854746	-0.758427022	1.510065683	-0.542993412	-0.02484219	-0.096765563
ENSG00000149554	CHEK1	0.00172226	0.067885932	1.27E-158	5.85E-94	0	1.18E-76	0	0.000148883	2.02E-14	0.03815407	-0.152041585	0.099883739	1.082639962	0.630341617	-0.892681782	-0.575510797	1.18185008	-0.224348698	0.499158648	-0.073419186
ENSG00000164442	CITED2	0.000257032	3.38E-79	1.12E-22	4.43E-55	1.22E-14	1.91E-287	1.96E-29	1.31E-30	3.20E-21	1.05E-40	-0.223395635	-1.819185313	0.806362363	-0.687331482	0.172677674	1.766070714	-0.359891379	-1.560005906	-1.037467278	-1.969575418
ENSG00000136108	CKAP2	0.000102914	4.14E-09	3.18E-186	7.16E-87	0	6.36E-104	0	0.004510488	0.000455206	0.079954794	-0.287265348	-0.326453495	1.607299436	0.841780255	-1.100658412	-0.927482083	1.659355988	-0.14688079	0.256940462	0.032043988
ENSG00000166165	CKB	4.56E-68	5.30E-45	2.22E-57	0	9.98E-276	4.20E-105	5.03E-24	0.003152947	2.73E-11	6.41E-94	0.835885769	0.284021893	0.512641398	1.064056996	-0.425517597	-0.799602103	0.383753957	-0.264717595	0.402695204	-2.202383016
ENSG00000173207	CKS1B	0.015762481	0.000000031	3.06E-296	1.60E-163	0	2.69E-172	0	0.000547625	8.47E-09	0.004077819	-0.059106029	-0.412507939	2.291505914	1.371200047	-1.50842168	-1.39704012	2.080637854	-0.277452902	0.5815193	-0.275113626
ENSG00000123975	CKS2	0.000286595	7.44E-12	1.60E-247	4.38E-135	0	3.16E-175	0	9.99E-06	0.000782233	0.000842952	-0.2606446	-0.609260157	2.279203046	1.409138751	-1.436470041	-1.56613887	2.258392095	-0.473555402	0.320429008	-0.382733516
ENSG00000213719	CLIC1	5.58E-26	4.28E-09	7.55E-175	8.81E-303	0	1.58E-117	3.19E-232	9.29E-12	0.000001588	4.90E-21	1.000787486	-0.428730655	1.686926247	1.815340066	-1.456996725	-1.116463688	1.465998147	0.734070961	0.471857985	-1.130948164
ENSG00000166250	CLMP	3.15E-49	2.67E-54	8.70E-101	4.14E-159	0	6.78E-164	5.94E-05	2.40E-25	2.08E-33	5.75E-23	-1.43255445	-1.167010442	-1.308211924	-1.364133523	2.150413202	-1.340290758	-0.165861553	-1.22185692	-1.281852897	-1.236297575
ENSG00000092853	CLSPN	1.01E-07	2.87E-06	4.84E-252	5.53E-22	0	5.60E-69	0	8.82E-05	3.66E-06	0.002011064	-0.315575519	0.413478198	1.343127297	0.224468436	-0.890992302	-0.531921845	1.311602855	-0.241562277	0.259151766	-0.197790304
ENSG00000120885	CLU	0	4.74E-40	1.41E-09	0	0	6.88E-185	3.94E-18	5.64E-146	9.38E-20	0.000558239	6.065091624	1.246130748	0.334774514	4.207235802	-2.399849689	-1.718161114	0.364434208	3.911982944	1.040095272	-0.495599622
ENSG00000117519	CNN3	9.12E-248	0.000629361	0.00033013	0	0	2.01E-74	4.61E-31	1.25E-67	3.27E-27	1.36E-16	3.070556595	-0.824509606	0.329560896	2.171394251	-1.182385928	-1.41208995	0.98426219	1.886970019	1.247353801	-1.047075212
ENSG00000164692	COL1A2	6.25E-29	0.088536347	0	4.52E-12	4.09E-203	1.15E-17	1.48E-15	2.85E-09	0.046437686	0.00007481	0.457386135	0.105041833	1.690870575	0.052418885	-0.516184656	-0.16617821	0.093216625	0.362993683	-0.067537687	-0.24294079
ENSG00000101203	COL20A1	0.010740349	0.014711149	0.003076093	0.000012462	1.99E-79	2.16E-17	7.76E-08	0.003115329	0	0	-0.037435427	-0.021023418	-0.044394295	-0.066554472	-0.191669645	-0.122515064	-0.084558852	-0.069909836	1.303848071	3.456905796
ENSG00000112280	COL9A1	5.40E-05	0.032240696	1.52E-92	9.85E-123	0	6.15E-75	1.07E-88	0.017121018	1.35E-15	4.14E-197	0.192650925	0.195698106	0.734539359	0.624181004	-0.724308585	-0.524440108	0.483359469	0.034596112	0.489251641	2.633846944
ENSG00000103187	COTL1	4.96E-11	1.67E-41	1.21E-93	1.14E-41	3.68E-137	5.53E-216	1.53E-144	0.010357361	1.42E-11	6.13E-20	-0.56657799	-1.134444782	-1.299635451	-0.62712514	0.79023282	-1.684319369	1.29689256	-0.106577779	0.751055484	1.182078899
ENSG00000109472	CPE	1.54E-52	2.01E-10	2.31E-260	1.35E-158	0	0	0.014867854	2.17E-81	0.000021596	0.00610421	-1.336242169	-1.122260859	-2.181161687	-0.812842608	1.921808743	-2.637418163	0.583477168	2.093579254	-0.135480427	-0.150317872
ENSG00000148204	CRB2	0	3.75E-09	0.001299068	0	1.53E-300	2.08E-56	1.77E-21	3.30E-68	4.15E-05	0.000003289	2.880589962	0.382941519	-0.087326291	1.226014485	-0.621392087	-0.403637352	-0.246081936	1.1527102	0.181352822	-0.292691585
ENSG00000245694	CRNDE	0.019914972	9.03E-08	6.35E-135	8.73E-14	1.66E-203	8.78E-34	1.68E-149	7.90E-73	5.77E-05	0.000503422	0.028412837	-0.161105521	0.796907171	0.124298881	-0.49902944	-0.280838148	0.591914178	1.309526346	0.190818227	-0.196996941
ENSG00000109846	CRYAB	0	0.013262067	1.20E-10	1.30E-41	7.83E-215	6.83E-39	5.60E-05	5.22E-27	2.16E-40	0.000156526	5.317136423	0.166681288	0.099206228	0.329331278	-0.619950478	-0.378750833	-0.182792168	0.732156196	0.676122575	0.197354295
ENSG00000114646	CSPG5	7.08E-100	0.000129316	7.67E-07	0	0	9.36E-68	6.96E-11	1.89E-130	0	5.06E-98	1.254617373	-0.080131978	-0.17714012	1.225797862	-0.740076919	-0.503553242	-0.212499962	2.021084932	2.733868326	1.849225868
ENSG00000175183	CSRP2	7.34E-06	5.37E-49	1.81E-51	2.62E-89	0	0	8.84E-152	9.67E-25	6.33E-20	7.34E-50	0.571819807	-1.623800183	-0.751386505	-0.803678463	1.365029944	-2.513425669	1.534512091	-1.387301927	-0.886328754	-2.329426032
ENSG00000101439	CST3	2.08E-31	5.35E-06	0.000879791	2.81853931400572e-313	2.84E-106	1.82E-124	4.27E-14	3.21E-147	7.56E-226	1.20E-05	1.284096027	-0.719481207	0.006111003	2.304235486	-0.909029451	-1.693333709	-0.073919989	4.578605505	4.264470255	0.561997422
ENSG00000118523	CTGF	0	0.005412608	0.000000019	6.25E-207	1.49E-184	8.41E-36	7.79E-11	0.001440332	3.64E-07	0.019928151	3.591819195	-0.028489975	0.085637639	0.818087704	-0.500618196	-0.319408859	-0.205156468	0.104505002	0.192582935	-0.131825721
ENSG00000164932	CTHRC1	0.002419231	0.016761159	0.000490954	0.000382504	2.47E-46	2.26E-07	1.81E-14	0.000083942	3.05E-14	0	-0.039623685	-0.014134505	-0.043230746	-0.025098579	-0.111572746	-0.039210542	0.062933471	0.10357323	0.188578447	1.606275768
ENSG00000168036	CTNNB1	2.98E-35	0.08179136	1.42E-07	4.16E-266	5.66E-265	1.06E-31	3.27E-13	2.02E-42	6.07E-45	4.93E-10	1.301640124	-0.084856543	0.354814547	1.876423539	-1.189794665	-0.663564174	0.41032281	1.718327708	1.613502616	0.803229215
ENSG00000107562	CXCL12	0	5.57E-11	1.81E-09	3.69E-24	1.62E-10	8.07E-46	0.001453225	3.66E-06	6.08E-06	1.20E-06	3.312826891	-0.257119284	-0.242922974	0.234110067	-0.087028186	-0.408999228	-0.000181782	-0.316163471	-0.306492408	-0.371847859
ENSG00000145824	CXCL14	0.014860509	0.000283711	0.000592625	5.00E-142	5.37E-85	2.25E-11	1.12E-05	7.73E-121	1.25E-124	0.00201653	-0.034511914	-0.061507153	-0.046886097	0.364617122	-0.193866554	-0.078498363	-0.068560117	1.061450126	0.858111831	-0.100583227
ENSG00000121966	CXCR4	2.11E-06	3.30E-06	0.00041391	2.01E-118	0	0	7.09E-25	1.02E-62	6.81E-09	8.78E-15	0.247146274	-0.259494638	0.080464004	0.826398242	-1.303095786	2.894821639	-0.504430057	1.87392164	-0.571639032	-0.861509312
ENSG00000167740	CYB5D2	1.43E-06	0.002601218	0.019561497	6.81E-20	1.07E-14	3.89E-13	2.32E-06	0.017142186	1.17E-07	3.80E-10	0.240039142	-0.043403362	-0.044825446	0.184170752	-0.111147763	-0.14303236	0.048002887	-0.041287191	0.352025447	0.647251495
ENSG00000142871	CYR61	2.62151231683365e-320	1.75E-14	3.98E-88	0	0	7.84E-206	2.71E-16	9.37E-08	5.10E-53	0.000639119	4.827659111	0.722520974	1.360988667	3.367160971	-1.930335528	-1.730876314	0.317037561	0.60238607	1.80118832	-0.457566343
ENSG00000276644	DACH1	6.84E-20	0.067885932	7.75E-17	4.15E-307	8.57E-305	3.82E-55	8.12E-119	3.18E-08	0.050197436	0.000320475	0.451813502	0.130921603	0.257973442	0.975041522	-0.628894755	-0.394157145	0.53889572	0.372557658	-0.035643252	-0.216351353
ENSG00000155368	DBI	3.51E-34	0.000359917	2.75E-54	0	0	7.18E-84	2.01E-29	9.55E-114	3.77E-291	1.22E-107	1.408092058	-0.01738344	1.400821142	3.433062172	-2.628768692	-1.34682975	0.999608957	3.265417732	4.692262504	3.101187956
ENSG00000169738	DCXR	0.001916497	4.29E-15	2.98E-112	7.55E-182	1.80E-233	1.18E-143	4.18E-111	1.47E-23	3.16E-18	6.30E-09	0.229765785	-0.616059932	1.399701775	1.472840523	-1.053113042	-1.292073515	1.066042301	1.1563164	0.943044403	0.692802114
ENSG00000153904	DDAH1	3.98E-178	8.43E-08	0.001712041	0	0	1.73E-82	0.004263182	1.74E-65	2.00E-42	2.29E-18	2.44853358	-0.281443263	0.069371162	2.408173766	-1.083667179	-0.788215387	-0.121123029	1.797771669	1.239398613	0.959669498
ENSG00000168209	DDIT4	7.72E-20	0.001883332	0.000000017	7.69E-133	4.82E-84	2.80E-27	1.94E-09	3.32E-76	1.69E-19	2.20E-24	0.707206041	-0.087649041	0.227804356	0.965876127	-0.494503821	-0.382544922	-0.252106427	1.95471596	0.782670433	1.106552855
ENSG00000123136	DDX39A	2.94E-12	6.89E-22	7.04E-110	1.60E-14	3.97E-104	3.07E-46	1.22E-202	0.000120687	0.001040089	0.06486516	-0.607561364	-0.704684119	1.337466485	0.347414686	-0.669350461	-0.699493372	1.363157246	-0.330792219	0.288125452	-0.056292084
ENSG00000124795	DEK	0.000311206	0.000400614	3.66E-242	6.48E-74	0	5.39E-43	0	3.93E-10	7.97E-08	3.72E-06	-0.012351903	-0.709975278	2.136487587	1.225207442	-1.439146258	-1.042828303	1.998638354	-0.656040809	0.74990024	-0.554860407
ENSG00000024526	DEPDC1	0.003401192	9.55E-05	7.14E-77	1.62E-45	3.28E-183	1.95E-34	3.02E-182	0.000755819	0.001220626	0.068140948	-0.070570693	-0.066305663	0.462931027	0.257745611	-0.354695444	-0.223404071	0.490942021	-0.093363952	0.103425935	0.042538598
ENSG00000228716	DHFR	0.015518855	0.000714615	8.21E-211	1.39E-135	0	2.55E-121	0	3.34E-05	4.54E-16	0.050704574	-0.084150825	-0.095672938	1.586666162	0.98187642	-1.289668761	-0.941684452	1.771743181	-0.337901672	0.69046195	0.094216055
ENSG00000211448	DIO2	5.86E-05	0.011383238	0.000284999	0	9.00E-93	1.45E-18	0.000674317	0.005772497	0.063170704	0.000648577	-0.101008867	-0.01258828	-0.053710663	0.775008673	-0.194157002	-0.118628305	-0.053917248	-0.033062926	0.003141597	-0.112572342
ENSG00000050165	DKK3	8.45E-48	2.81E-07	4.65E-23	0	1.62E-53	2.20E-125	9.25E-18	4.59E-15	4.25E-09	1.57E-14	1.306607935	-0.303460858	-0.543369637	2.111172459	-0.442317804	-1.075969418	0.338242506	0.82706648	-0.550318519	-0.877493343
ENSG00000126787	DLGAP5	7.77E-08	1.14E-06	8.66E-170	5.62E-43	3.97E-278	2.37E-59	0	8.34E-06	0.000854666	9.19E-05	-0.277860558	-0.14393408	0.964393126	0.334131941	-0.626894374	-0.435412854	1.027842973	-0.240105369	0.128368441	-0.249918332
ENSG00000198719	DLL1	0.000116596	2.44E-07	3.68E-158	1.41E-07	6.34E-304	3.08E-43	3.70E-276	4.84E-05	2.84E-54	0.073047113	-0.241525594	0.476479972	1.244646086	0.098907481	-0.898623491	-0.476014604	1.174616753	-0.28185306	1.338684962	0.041432526
ENSG00000090932	DLL3	6.08E-52	0.017470222	8.11E-49	2.94E-118	1.78E-19	2.95E-29	1.07E-212	2.87E-19	2.47E-68	7.79E-40	-1.478803073	-0.077823089	0.902488726	-1.174473294	-0.283344206	-0.554192651	1.409249829	-1.046416243	2.079277294	1.816509459
ENSG00000144355	DLX1	1.06E-21	5.64E-05	0	1.26E-31	0	0	2.96E-53	1.63E-11	0.000209754	1.15E-10	-0.84585211	-0.211622928	3.421139118	-0.626476677	-1.324172924	3.069924013	-0.721612706	-0.726690134	-0.368252046	-0.747780926
ENSG00000115844	DLX2	3.26E-35	1.58E-07	0	1.25E-46	0	0	1.25E-81	9.78E-14	8.11E-12	1.68E-12	-1.349017332	-0.384852173	4.008674976	-0.927599077	-1.850478995	5.055180769	-1.075926009	-0.98908955	-0.842362347	-1.002892125
ENSG00000105880	DLX5	2.66E-22	5.83E-17	6.29E-252	1.61E-45	0	0	2.67E-58	9.34E-13	2.46E-14	1.04E-08	-0.816604309	-0.520228327	1.764626911	-0.672529394	-1.135033125	3.88262076	-0.706409143	-0.713113246	-0.712834666	-0.631841138
ENSG00000006377	DLX6	3.13E-10	9.72E-12	5.14E-297	4.01E-21	7.15E-144	0	1.21E-27	1.22E-06	1.66E-05	5.01E-05	-0.291506766	-0.251525502	1.094042391	-0.253713139	-0.423115376	1.194520586	-0.272133203	-0.264902166	-0.227974483	-0.244255586
ENSG00000231764	DLX6-AS1	2.76E-38	1.38E-32	8.78E-65	4.54E-66	1.58E-248	0	1.80E-89	1.38E-13	4.76E-21	3.68E-19	-1.395310235	-0.985714055	1.03063227	-1.07178039	-1.302230416	6.21747351	-1.129239169	-0.981763329	-1.158471195	-1.250753165
ENSG00000142700	DMRTA2	4.95E-07	0.06167437	4.67E-39	1.21E-280	1.67E-209	1.31E-111	0	1.88E-11	0.000506978	9.81E-14	0.297322314	0.089207994	-0.582995596	1.250585988	-0.687556535	-0.78949149	1.515157377	-0.548847404	-0.237508238	-0.662844025
ENSG00000132002	DNAJB1	2.06E-38	1.42E-06	5.64E-43	9.34E-107	6.94E-152	2.41E-56	1.41E-33	0.000669853	6.90E-33	0.000060101	1.262862883	-0.302543245	0.828703118	1.077172937	-0.822536395	-0.759909934	0.532162299	0.259054469	1.254541688	0.462673128
ENSG00000213551	DNAJC9	7.82E-07	0.000770035	1.63E-111	9.64E-52	5.99E-290	2.79E-62	0	2.48E-06	0.008425385	8.26E-06	-0.380212285	-0.139057656	1.237216222	0.648657908	-1.040373888	-0.7283807	1.803125153	-0.436117157	0.154646435	-0.471881258
ENSG00000187957	DNER	2.59E-14	0.000344132	1.62E-15	2.64E-26	3.11E-20	2.86E-09	2.27E-07	6.98E-19	6.31E-48	6.47E-90	0.839205277	-0.423632466	-0.401247704	0.704945696	-0.382955939	-0.433403722	-0.04141786	1.131507765	1.70076356	2.689967037
ENSG00000101134	DOK5	2.84E-76	0.000318118	4.08E-37	0	1.72E-90	8.76E-191	0.000220169	0.000888145	7.34E-07	1.74E-11	1.982703372	-0.284946289	-0.829997872	3.696225595	-0.687953504	-1.607650904	0.168597905	-0.278783618	-0.520458996	-0.90026541
ENSG00000168393	DTYMK	0.02602646	1.65E-13	1.59E-125	5.83E-93	1.62E-299	5.45E-83	5.93E-283	0.010416553	2.95E-17	0.079116498	0.026283442	-0.495680293	1.37281394	0.948796398	-1.095968393	-0.892869	1.538842173	-0.078780303	0.835796748	0.046743417
ENSG00000120129	DUSP1	6.22E-06	4.05E-19	5.20E-14	5.49E-17	3.88E-144	0.000751654	3.61E-05	5.12E-18	5.94E-40	3.55E-63	-0.409938278	-1.262624474	-0.044040203	-0.186013403	0.72292509	-0.315163732	0.228753477	-1.138100113	-1.403576026	-2.340692226
ENSG00000128951	DUT	2.02E-07	0.125440762	6.12E-185	1.98E-165	0	8.14E-203	0	0.001002102	5.08E-12	0.06486516	0.66710787	-0.249928793	2.049138398	1.712758825	-1.640889639	-1.932403863	2.23412441	0.41367843	0.938958968	0.120156859
ENSG00000088986	DYNLL1	0.003461976	3.17E-56	0.001568375	3.32E-07	2.77E-32	1.05E-22	0.000579359	0.016576764	0.050527517	0.000000018	0.286860745	-1.923245979	0.205073989	0.358243523	0.253765166	-0.753595867	0.257571673	0.065040265	0.233202288	0.394166669
ENSG00000101412	E2F1	0.008894363	0.000651047	1.15E-105	2.18E-36	0	5.32E-81	0	5.36E-05	0.001504786	0.061541172	-0.103350401	0.300268098	0.833988592	0.318737422	-0.832467759	-0.582187895	1.43263245	-0.241642716	0.143639861	-0.038521148
ENSG00000114346	ECT2	0.001993538	0.00000565	8.45E-75	3.20E-58	8.67E-268	8.44E-55	0	4.93E-05	3.06E-07	0.034007105	-0.123797996	-0.103749069	0.593801958	0.378358257	-0.578178645	-0.389788799	0.952391139	-0.19425799	0.266817704	-0.073993563
ENSG00000136160	EDNRB	2.38E-15	3.62E-05	0.000140475	3.48E-96	2.91E-142	7.32E-32	1.18E-09	0	8.80E-59	1.06E-104	0.299447866	-0.093397825	-0.089514745	0.32679968	-0.325290476	-0.225108231	-0.129222955	3.136465692	0.714737185	1.268171871
ENSG00000114942	EEF1B2	3.48E-05	2.04E-14	1.02E-98	6.48E-07	2.26E-05	1.23E-70	8.47E-43	4.34E-17	0.006278558	0.050511514	0.435922003	-1.294260436	1.32382224	0.289837407	-0.177207136	-1.357393538	1.000975113	-0.944223092	0.469845219	-0.018552133
ENSG00000122547	EEPD1	0.000001353	0.002725361	0.001530011	0	3.60E-231	8.53E-53	0.000272112	3.96E-27	4.18E-05	3.03E-06	0.187930743	0.23589942	-0.084629814	1.662823428	-0.53365915	-0.380303795	-0.106501249	0.737172113	0.17061238	-0.291127577
ENSG00000184349	EFNA5	0.021396715	0.045081745	4.52E-138	9.60E-05	2.66E-52	3.88E-35	4.68E-10	1.37E-06	0.0088517	0.000137422	0.009478729	-0.012552458	0.499411381	-0.060326918	-0.163165541	0.265998782	-0.103677523	0.162768863	-0.070461221	-0.147207365
ENSG00000146648	EGFR	1.51E-13	4.74E-07	4.92E-115	7.51E-80	0	1.61E-59	1.89E-32	3.16E-52	6.47E-296	0.000640924	0.389555122	0.394711717	0.82905531	0.503422947	-0.752761697	-0.461687877	0.241901529	1.214521965	2.586583409	-0.220922455
ENSG00000120738	EGR1	0.000211085	8.68E-07	2.55E-104	1.09E-70	8.52E-176	3.52E-56	1.01E-87	0.000078898	3.19E-13	3.02E-14	0.346624758	-0.058393992	1.236856112	0.90057815	-0.710417638	-1.094664587	0.990419305	-0.440419182	0.827172164	-1.038015736
ENSG00000107105	ELAVL2	6.07E-79	2.85E-31	1.46E-61	1.01E-193	8.68E-92	0.000162415	0	1.18E-33	1.36E-39	1.90E-32	-2.061756576	-1.055155407	-1.048362945	-1.636305013	0.712377449	-0.199846307	2.170267608	-1.579989173	-1.532828319	-1.64726638
ENSG00000162374	ELAVL4	2.77E-149	1.10E-82	0.000993232	0	6.63E-156	8.89E-30	4.51E-229	6.57E-62	1.18E-62	5.90E-65	-3.306866233	-2.0380885	0.065601922	-2.260342956	1.037589733	0.366466574	1.897317493	-2.420359308	-2.06103034	-2.713308086
ENSG00000213853	EMP2	9.60E-13	0.001057812	1.88E-61	0	0	3.60E-79	4.65E-124	0.000037987	0.000006948	0.021393185	0.401186943	-0.016357581	0.599718202	1.362615988	-0.84543365	-0.563393746	0.637309932	0.275823909	0.256791025	-0.087660253
ENSG00000142227	EMP3	2.37E-100	0.050350222	1.34E-24	0	3.50E-286	7.53E-57	3.20E-21	5.69E-23	6.68E-13	8.45E-07	1.23622167	0.054113545	0.311889251	1.062676669	-0.623182597	-0.410880874	0.183074451	0.698831741	0.415398847	-0.325656501
ENSG00000170370	EMX2	9.07E-29	0.007305745	4.55E-67	0	1.80E-75	0	0	1.18E-25	0.008299533	1.81E-38	1.206446686	0.047284612	-1.132644497	2.372073349	-0.658847645	-2.235743213	2.085363816	-1.391402267	0.250188463	-1.836788915
ENSG00000171617	ENC1	5.01E-81	3.88E-63	6.59E-176	2.32E-179	0	3.62E-273	1.96E-26	2.43E-76	2.93E-82	1.90E-69	-2.133398226	-1.931090858	-1.736153307	-1.140483551	2.593590585	-2.385943766	0.949091981	-2.863948548	-2.411864703	-2.824753649
ENSG00000074800	ENO1	3.29E-26	0.000000118	1.37E-43	0	0	1.72E-140	9.84E-108	2.82E-33	4.67E-71	1.31E-33	1.033686715	-0.192670988	1.135390598	1.950105181	-1.431926049	-1.73494165	1.376746647	1.300411556	1.881026214	1.361428899
ENSG00000163508	EOMES	3.31E-46	4.85E-07	8.01E-19	0.000120137	8.64E-259	2.74E-168	0	2.15E-15	7.16E-13	1.39E-13	-1.556246411	0.468061444	-0.648598461	-0.209171739	-1.208516544	-1.511471505	4.945005022	-1.040372892	-0.871791788	-1.039019469
ENSG00000106123	EPHB6	2.03E-17	9.22E-30	1.19E-68	4.33E-66	0	4.09E-123	1.03E-33	2.80E-16	7.51E-20	3.04E-14	-0.754142863	-0.762789644	-0.985131101	-0.824230124	1.686740286	-1.051182698	-0.538448935	-0.871099075	-0.887576578	-0.864794383
ENSG00000171320	ESCO2	7.73E-05	1.59E-07	1.52E-149	2.67E-34	8.03E-293	1.69E-56	0	3.04E-08	4.11E-09	0.001693736	-0.180143107	-0.14019166	0.894567064	0.296551585	-0.63286476	-0.412031793	1.037346997	-0.3429044	0.31665046	-0.174023849
ENSG00000006468	ETV1	1.07E-07	0.006572285	7.17E-13	0	0	5.68E-09	3.62E-06	3.33E-31	0.00E+00	5.09E-19	-0.325200008	-0.016905063	0.241592542	1.433717216	-0.837985536	-0.06781354	-0.183236372	0.956432176	2.815739047	0.769141608
ENSG00000106462	EZH2	1.89E-14	0.010723729	2.71E-114	0.000710152	1.02E-150	7.34E-56	0	3.83E-11	0.066166256	1.86E-09	-0.713939672	-0.14607191	1.424878669	0.047699847	-0.837168749	-0.816279611	2.017053682	-0.741842488	0.050231114	-0.732854681
ENSG00000117525	F3	1.25E-32	0.050400829	1.61E-08	0	4.44E-215	6.85E-65	1.80E-09	7.33E-90	4.15E-70	5.99E-08	0.668476263	0.057895923	-0.197718946	1.587937575	-0.553398368	-0.464314311	-0.190589325	1.581655917	1.107510383	-0.370563683
ENSG00000164687	FABP5	1.70E-14	1.26E-19	6.62E-30	0	1.98875898574525e-317	0	1.83E-207	4.07E-12	3.49E-35	0.102984421	-0.700425046	0.197835299	-0.079179881	2.763464086	-0.777893888	-2.477343598	1.273676333	0.630203885	1.165660327	0.176419236
ENSG00000164434	FABP7	5.76E-08	0.007546997	0	0	1.50E-24	0	1.18E-07	6.39E-75	3.22E-61	0.000248814	-0.170447072	-0.384961829	-1.985132367	2.521890512	0.623029894	-3.637275547	0.569172367	1.57099943	1.226043875	0.105974655
ENSG00000168309	FAM107A	1.55E-47	0.060383786	0.000594455	0	0	7.52E-80	6.14E-18	3.43E-74	4.46E-10	1.01E-07	0.957502627	0.050818715	-0.171717623	3.121745265	-0.969754524	-0.649303031	-0.353328684	1.614944367	0.373466743	-0.478177417
ENSG00000166801	FAM111A	1.67E-11	0.000414311	4.11E-126	1.11E-77	0	9.00E-64	9.66E-293	0.010877158	2.41E-10	0.003989032	0.327995465	-0.036348581	0.79410101	0.441504965	-0.671721806	-0.426061488	0.860427187	-0.026450093	0.356887867	-0.137800171
ENSG00000129195	FAM64A	1.40E-13	2.92E-05	3.35E-226	5.71E-69	0	2.40E-96	0	0.000588781	0.000005106	0.009192857	-0.540314367	-0.153767406	1.488705257	0.60961788	-1.166194608	-0.769159132	1.931603822	-0.224504622	0.33513532	-0.183962738
ENSG00000162981	FAM84A	6.27E-14	0.007751	1.01E-07	1.68E-205	9.34E-95	6.78E-23	7.98E-15	4.90E-11	5.13E-17	7.13E-30	0.340482483	0.203290486	0.108835042	0.80042483	-0.339569132	-0.217564224	-0.218240797	0.39812063	0.454662906	0.803615853
ENSG00000140525	FANCI	6.79E-05	0.003836399	2.02E-102	1.99E-35	8.88E-263	1.76E-50	6.31828784118487e-314	8.51E-06	1.39E-15	0.049021834	-0.169957368	0.013458164	0.659640005	0.272539892	-0.542856215	-0.351443505	0.837720102	-0.214074738	0.397546034	-0.040536398
ENSG00000077942	FBLN1	5.34E-91	0.001716226	1.72E-56	3.49E-38	0.001956	7.95E-101	0	3.43E-29	1.00E-39	2.59E-36	-2.341821924	-0.510901575	1.243309107	-0.467585797	-0.006392826	-1.371816197	2.322239231	-1.503828947	-1.542141033	-1.831202801
ENSG00000156804	FBXO32	5.52E-170	0.000775312	7.86E-15	0.00E+00	7.82E-55	1.06E-60	0.001341413	1.68E-08	0.000287086	7.47E-07	1.871772162	-0.048145812	-0.311020864	1.161789457	-0.293953267	-0.489205243	0.008363901	-0.390213649	-0.219384767	-0.379612961
ENSG00000112029	FBXO5	8.39E-06	4.60E-06	6.35E-306	6.12E-62	0	4.00E-93	0	8.66E-06	6.11E-07	0.003562412	-0.306979899	-0.169101576	1.808994075	0.56658106	-1.109842949	-0.75499812	1.63714662	-0.344298365	0.345762393	-0.228073783
ENSG00000160752	FDPS	2.79E-20	0.124893911	1.04E-07	3.75E-165	1.94E-79	1.32E-152	1.37E-128	1.45E-05	0.029038532	3.14E-05	-0.819395676	-0.401757738	0.585866255	1.614637678	-0.694217202	-1.748727466	1.42517512	0.449498813	0.347820284	0.528767808
ENSG00000168496	FEN1	1.96E-07	0.013503394	9.79E-141	3.70E-56	0	6.30E-106	0	1.20E-06	0.000000004	0.068814335	-0.402831733	0.22261378	1.264436331	0.593628115	-1.141520509	-0.872488866	1.923553515	-0.420105222	0.467154944	-0.053480843
ENSG00000174721	FGFBP3	4.45E-27	0.125163173	2.65E-14	0	4.93E-81	2.47E-185	4.68E-20	3.23E-64	2.37E-15	1.18E-34	1.110448458	-0.007420362	-0.450068166	2.915879964	-0.645864387	-1.536752919	-0.40998896	2.185993984	0.884315045	1.643026722
ENSG00000176971	FIBIN	6.02E-46	0.000505053	6.06E-05	1.36E-05	3.43E-123	1.99E-23	2.02E-18	1.65E-307	0	0	0.475655782	-0.06623502	-0.091716243	-0.082016483	-0.289982438	-0.176617922	-0.1634112	1.931617457	1.60998128	2.918139924
ENSG00000170345	FOS	1.79E-49	0.000161845	6.71E-23	2.24E-196	3.23E-113	5.21E-62	4.48E-14	0.00365692	1.77E-13	2.51E-45	0.793014329	0.144971241	0.443243376	0.90452923	-0.371647254	-0.659255345	0.283909798	-0.260916831	0.445458632	-1.527045064
ENSG00000125740	FOSB	5.60E-07	0.001998731	0.002098328	6.24E-106	7.94E-08	3.76E-80	0.03333621	0.017685495	2.75E-06	1.54E-15	0.513185008	0.097406835	0.22742913	1.259215469	-0.192857919	-1.152142666	0.135982401	-0.027025231	0.539373079	-1.10749238
ENSG00000111206	FOXM1	1.30E-06	7.41E-07	1.41E-186	7.48E-58	0	4.61E-62	0	0.000010944	1.71E-08	0.01318287	-0.240069658	-0.123030263	0.990750862	0.39103242	-0.66243215	-0.432862442	0.966973918	-0.235149626	0.318979458	-0.097921352
ENSG00000162998	FRZB	5.73E-12	7.40E-05	0.0003015	0.000526178	3.63E-08	8.98E-10	9.47E-05	5.85E-52	0.005501354	0.100033905	0.202449071	-0.074054344	0.03057264	-0.012785039	-0.036325394	-0.064051931	0.023845673	0.65662327	-0.070180345	0.012749231
ENSG00000134363	FST	1.95E-06	0.004443786	3.12E-29	3.89E-23	2.61E-167	4.02E-51	2.76E-217	6.24E-25	4.18E-41	0.000718705	-0.222893879	-0.007743641	0.340037501	0.206007833	-0.435336248	-0.372387209	0.697819677	0.830171121	0.700092012	-0.20186345
ENSG00000163430	FSTL1	0	0.121331619	0.022023722	0	0	5.67E-104	1.08E-40	8.65E-07	0.035634809	2.76E-07	3.387537192	0.126694755	-0.038149473	1.919693236	-0.968865011	-0.779969152	0.372003413	0.381731426	-0.100450609	-0.454131315
ENSG00000266964	FXYD1	6.25E-149	0.112210292	1.38E-20	1.29E-17	2.01E-72	2.86E-15	2.82E-08	6.30E-131	6.94E-14	0.00554966	0.719316794	0.022598247	0.133193492	0.097823451	-0.152727372	-0.093097024	-0.07005151	0.856685301	0.189330256	-0.068181805
ENSG00000128683	GAD1	4.46E-12	2.48E-13	6.12E-10	1.49E-31	9.83E-144	0	2.41E-41	3.30E-05	7.60E-09	0.001036142	-0.397064275	-0.325420282	0.147351842	-0.372094511	-0.5126624	2.228553412	-0.393443721	-0.257129396	0.255893366	-0.236798057
ENSG00000136750	GAD2	5.06E-25	5.71E-06	0	7.79E-30	0	0	5.65E-35	7.18E-12	3.47E-08	2.45E-11	-0.87385478	-0.244440885	2.739005689	-0.586991567	-1.144734651	2.927697389	-0.585077879	-0.706741808	-0.534530518	-0.731842569
ENSG00000116717	GADD45A	3.37E-06	2.93E-10	0.011221342	1.03E-125	1.92E-141	7.29E-45	3.16E-209	0.000009703	0.001903709	0.027141142	0.298608118	-0.242352199	-0.056420853	0.749449999	-0.51727833	-0.423605242	0.908289419	-0.295757427	0.15590136	-0.105250564
ENSG00000099860	GADD45B	0	0.000691796	0.008725883	8.39E-56	4.84E-98	3.05E-34	3.58E-07	2.23E-35	6.13E-19	0.079116498	3.387764711	-0.067710278	-0.009595419	0.343743805	-0.375208627	-0.314730931	-0.166052546	0.958813334	0.496423968	-0.000912829
ENSG00000130222	GADD45G	4.38E-123	0.009144736	5.34E-06	2.79E-212	9.44E-55	1.43E-60	0	5.12E-61	3.82E-42	2.16E-34	-3.065195606	-0.596397442	0.499712893	-1.658467695	0.660155446	-1.153991864	2.499714819	-2.454425974	-1.69984205	-1.906319904
ENSG00000172020	GAP43	7.30E-92	2.46E-89	3.91E-41	6.70E-282	0	9.54E-08	5.35E-133	8.78E-43	1.68E-31	0.015926588	-2.506022434	-1.994758656	-0.846001707	-2.177060705	2.682744549	-0.353671816	-1.171339213	-2.001360171	-1.456028225	-0.112910627
ENSG00000111640	GAPDH	2.86E-35	1.12E-05	6.69E-150	5.07E-267	0	3.79E-236	0	0.00288989	3.10E-57	1.06E-30	-0.543702367	-0.36268024	0.631107873	0.676299	-0.417300763	-0.839614096	0.734739407	0.084740295	0.661792276	0.528309956
ENSG00000180447	GAS1	0.01117736	0.002550097	1.21E-10	2.78897487936025e-317	1.19E-280	2.42E-70	2.88E-93	0.000949526	7.34E-118	2.18E-06	-0.09170469	0.260857438	0.219482441	1.279192665	-0.759649669	-0.567981974	0.56599781	-0.169805611	1.807023481	-0.384678538
ENSG00000171766	GATM	2.66E-210	0.000984301	4.39E-05	0	0	4.47E-141	0.002925873	1.14E-126	1.06E-158	3.06E-37	2.917595502	0.281351465	0.125916088	3.478636832	-1.731244378	-1.158969189	-0.16749602	2.855798172	2.714814902	1.496712708
ENSG00000115271	GCA	0.000365978	3.40E-12	7.03E-38	4.65898301249762e-313	1.76E-234	2.28E-126	2.21E-189	2.60E-05	0.056377911	1.35E-08	0.204516587	-0.39390735	0.663634022	1.615174276	-0.881579178	-1.000003844	1.138021246	0.346582301	-0.050462649	-0.58328449
ENSG00000130055	GDPD2	1.23E-239	0.001877974	3.23E-09	6.13E-274	3.08E-152	1.68E-30	1.97E-11	5.08E-185	5.32E-07	0.011196386	1.309786547	-0.034901328	-0.128139299	0.622848027	-0.311935216	-0.202014893	-0.123634083	1.481394523	0.172366275	-0.081368345
ENSG00000131095	GFAP	0	1.28E-11	0.000053228	0	0	4.64E-98	8.18E-11	1.30E-142	2.35E-112	0.001022641	5.060395039	0.621679451	-0.26155907	2.473619534	-1.364318191	-0.866430694	-0.361903669	2.836092404	1.9996262	-0.330426928
ENSG00000006625	GGCT	0.022863648	6.05E-19	3.67E-17	1.20E-160	6.42E-180	5.50E-125	9.52E-248	0.00728058	1.01E-11	0.000375263	0.019383885	-0.5166753	0.403619502	1.110441055	-0.748032684	-0.96870542	1.273371285	0.109611982	0.578895028	0.341854725
ENSG00000131153	GINS2	3.18E-10	0.047665793	7.16E-137	5.13E-189	0	2.84E-143	0	0.020295837	3.13E-15	0.104212483	-0.541140264	-0.013476982	1.413123738	1.345421085	-1.289951653	-1.155275976	1.773893211	-0.004190231	0.756112871	0.006537488
ENSG00000106571	GLI3	7.08E-10	0.000211206	0.007066411	0	0	2.49E-95	4.50E-107	0.000183019	0.00958948	1.47E-09	0.380153699	0.35926553	-0.085693964	2.599145676	-1.054545572	-0.732331521	0.659411929	-0.239751127	-0.165847153	-0.540943668
ENSG00000148672	GLUD1	2.39E-49	0.000131069	0.01057979	3.58E-270	2.33E-142	1.07E-99	0.033813092	1.14E-138	3.61E-50	8.84E-14	1.275959047	-0.173197724	0.029982978	1.551940663	-0.718469086	-0.922077511	-0.007539217	2.917404761	1.426391341	0.836868671
ENSG00000112312	GMNN	0.000177179	5.32E-14	8.44E-225	2.21E-162	0	3.39E-121	0	0.003152947	5.94E-26	0.086403493	-0.250786866	-0.431508555	1.676542144	1.136920915	-1.406938318	-0.9709221	1.967663111	-0.16101785	0.944428452	-0.020781738
ENSG00000137198	GMPR	2.83E-52	0.107191302	0.001902022	2.88E-08	1.34E-09	2.00E-07	2.66E-08	2.17E-81	1.30E-12	2.85E-28	0.293443415	0.016074375	-0.027452745	-0.044893811	-0.02859848	-0.036858704	-0.049580713	0.437836214	0.133163298	0.268899036
ENSG00000127920	GNG11	8.46E-10	4.84E-09	7.24E-11	0	2.13E-289	1.64E-62	1.09E-53	4.98E-40	1.48E-40	7.14E-07	0.304708405	-0.174152369	0.192827459	1.133727669	-0.597862356	-0.420571929	0.329719962	0.963750369	0.760568547	-0.309675645
ENSG00000162188	GNG3	2.55E-25	1.30E-77	4.57E-118	6.92E-26	0	2.57E-96	2.35E-105	4.43E-25	7.34E-47	0.000123166	-1.061325074	-1.59640354	-1.533302573	-0.475190088	2.23823266	-1.172093781	-1.033114454	-1.325095957	-1.683063915	-0.447772483
ENSG00000076716	GPC4	1.77E-154	0.036417437	0.00000004	0	0	6.54E-85	4.40E-75	4.19E-05	7.22E-06	4.89E-11	1.906090082	0.217683155	0.200950182	1.864243423	-1.014914152	-0.660624343	0.529198698	0.277423209	0.271879766	-0.569171579
ENSG00000167588	GPD1	3.88E-06	6.96E-07	0.000412106	2.59E-15	1.03E-41	0	8.19E-17	0.001914101	0.001388859	5.96E-22	-0.151386693	-0.133368122	-0.075401937	-0.145713022	-0.171045465	0.847077102	-0.150135984	-0.090050877	-0.109352259	0.421822208
ENSG00000150625	GPM6A	7.96E-146	1.79E-112	0	0	0	1.52E-48	1.37E-222	0.006305767	2.21E-52	5.63E-24	-2.390122383	-2.39321682	-2.125512675	-1.612054689	2.540532504	-0.6570629	-0.802836707	0.326876229	-1.096477328	1.035871619
ENSG00000046653	GPM6B	4.68E-176	0.006770638	3.60E-05	0	0	1.75E-80	1.91E-15	1.42E-205	9.43E-88	6.41E-86	2.554113398	-0.390546634	0.604900015	2.61829553	-1.498084358	-1.393841901	0.239560621	3.647408712	2.000614682	2.205373797
ENSG00000211445	GPX3	1.56E-07	0.001024926	0.016557197	0	1.48219693752374e-323	2.65E-73	0.002106241	0.000638564	0.009135605	0.000284384	0.349032459	0.306129125	-0.10327751	3.07971981	-0.92590763	-0.649139657	-0.060509491	-0.241841466	-0.1845168	-0.327966626
ENSG00000198822	GRM3	0.028152666	0.002303656	7.52E-18	0	1.23E-37	1.74E-31	6.64E-27	4.86E-51	1.27E-17	1.03E-07	-0.015902612	-0.023803416	-0.308602471	1.208831816	-0.213026655	-0.292169757	-0.316775729	1.129035603	0.49098859	-0.374645442
ENSG00000169840	GSX1	0.000725514	0.002849703	1.31E-125	0.000137322	1.68E-61	1.53E-10	0.000238486	1.31E-11	2.11E-174	7.01E-18	-0.062919401	-0.038162082	0.422235022	-0.035687861	-0.134819789	-0.067576486	-0.043781412	0.197482263	0.763237726	0.290395021
ENSG00000180613	GSX2	0.025305491	0.015005983	0	3.19E-09	3.07E-97	0.000000052	6.87E-14	0.002240876	1.35E-31	0.047082981	0.00445085	-0.019041648	1.046026543	-0.081789447	-0.204164463	-0.052507397	-0.10628064	0.060079355	0.362606616	-0.024455663
ENSG00000075218	GTSE1	2.80E-10	0.114907418	9.04E-268	9.31E-57	0	1.02E-86	0	1.61E-08	8.81E-06	0.00130974	-0.410535002	0.132449007	1.512371229	0.502021389	-0.996266159	-0.667295219	1.483302864	-0.431779415	0.263058053	-0.244718976
ENSG00000189060	H1F0	6.45E-19	0.00028617	1.90E-16	1.89E-77	2.44E-89	1.21E-17	8.48E-34	1.10E-10	0.001691571	4.63E-25	-0.769805438	-0.815666285	0.664719808	1.191969447	-0.713681801	-0.002815966	0.904492607	-0.709923917	-0.070444657	-1.348189434
ENSG00000184897	H1FX	1.70E-07	2.28E-47	3.94E-41	4.79E-10	2.05E-10	0.000323186	3.11E-130	2.10E-29	1.21E-07	3.23E-15	-0.308699713	-1.828901139	0.906629903	0.16858748	-0.149440204	-0.55237442	1.272393995	-1.34795244	-0.347599328	-0.953354229
ENSG00000105968	H2AFV	3.10E-09	0.040748192	6.11E-258	2.83E-128	0	5.83E-83	0	0.005892293	3.64E-12	0.051186462	-0.453574284	-0.345505077	2.322946116	1.525200443	-1.830672126	-1.237853744	2.405483978	-0.041078131	0.926500477	-0.056999155
ENSG00000188486	H2AFX	0.000000215	4.93E-05	2.53E-274	2.43E-185	0	1.74E-145	0	0.004694466	1.47E-15	0.003923291	0.453093497	0.306707674	2.218286872	1.470385246	-1.893241471	-1.287576119	2.303375639	-0.160929782	0.857144447	-0.291676097
ENSG00000113648	H2AFY	1.16E-13	7.58E-10	1.53E-62	1.61E-15	2.13E-140	5.36E-51	0	1.43E-09	0.007533591	6.61E-05	-0.400936371	-1.158616349	1.212162665	0.720672264	-0.677340127	-1.21717828	1.79418721	-0.420010873	0.093539174	-0.328172243
ENSG00000164032	H2AFZ	1.13E-90	3.38E-05	1.97626258336499e-323	1.51E-43	0	9.76E-118	0	4.67E-25	0.000749445	0.000129544	-1.68855283	-0.759333439	1.729426896	0.69930127	-0.708100883	-1.238412378	1.780957653	-0.901962313	0.281143571	-0.367906243
ENSG00000119969	HELLS	8.52E-08	3.04E-22	4.85E-145	5.13E-101	0	1.07E-100	0	0.000206404	2.43E-09	0.076851142	0.373646004	0.831780989	1.29151805	0.839200173	-1.238702862	-0.859969118	1.467483836	-0.281208861	0.489085168	0.04891819
ENSG00000165478	HEPACAM	1.53E-180	0.12195199	0.002137978	0	1.60E-290	2.95E-53	4.92E-11	4.04E-120	3.36E-205	0.018260431	1.540394038	0.097652752	-0.080848114	1.062565449	-0.614287717	-0.390471766	-0.191820263	1.731994258	1.879552407	0.110732326
ENSG00000221932	HEPN1	2.40E-291	2.74E-15	0.000230379	0	0	4.94E-77	3.35E-22	5.63E-136	2.46E-297	0.002975502	2.333608385	0.562536274	-0.131964129	1.477155182	-0.896379367	-0.576254669	-0.329267508	2.218848079	2.675929838	0.202042984
ENSG00000114315	HES1	0	1.31E-42	0.006094816	0	0	4.44E-156	2.86E-22	7.51E-126	8.04E-63	0.037029889	5.373209858	1.219588668	-0.044653123	4.548150375	-2.0658679	-1.362350587	-0.599266108	3.043839011	1.795345598	-0.170858344
ENSG00000188290	HES4	1.97E-40	2.95E-07	8.57E-35	2.36E-295	7.37E-69	1.09E-106	7.42E-08	1.48E-72	0.002483628	0.00018256	1.293432491	-0.348156129	0.73847517	1.812518535	-0.544127259	-1.067260539	-0.214245862	2.196583913	-0.24579014	-0.417908759
ENSG00000197921	HES5	0.000320141	0.0741605	6.58E-103	3.50E-155	4.17E-220	2.71E-44	0.00546447	9.93E-288	1.08E-05	2.44E-15	0.185648871	0.109920313	0.697791205	0.612719142	-0.521328522	-0.344298964	-0.079609952	2.584906871	0.214166503	0.599518586
ENSG00000144485	HES6	1.21E-98	5.15E-07	7.21E-18	3.50E-145	8.80E-09	0	0	1.16E-53	0.01738298	2.06E-39	-2.379660909	0.038588773	0.947270378	-1.02470835	0.479944135	-3.195629331	3.009926448	-1.996030058	0.225628897	-1.546400289
ENSG00000164683	HEY1	3.94E-07	2.64E-05	5.40E-15	0	2.63E-159	1.04E-58	0.009084908	1.16E-46	1.80E-24	0.025107555	0.267263533	-0.111222018	0.29743984	1.313900046	-0.556650424	-0.503994949	-0.013332138	1.31428556	0.747504964	0.150512721
ENSG00000187837	HIST1H1C	0.000164182	0.000132151	2.65E-85	1.32E-95	4.06E-228	6.20E-24	5.47E-153	0.011912494	0.044378742	0.000153536	-0.204395426	-0.095489573	0.791099974	0.655814778	-0.670568509	-0.260712476	0.745370736	0.087389409	0.018695608	-0.289584498
ENSG00000273802	HIST1H2BG	3.17E-14	0.002774382	3.64E-14	1.90E-07	8.32E-27	1.14E-19	2.06E-12	0.001524111	0.001720103	5.10E-07	-0.492933227	-0.037870378	0.266662149	0.05918235	-0.207490012	0.397325647	0.13042901	-0.160935515	-0.21176021	-0.398919003
ENSG00000197061	HIST1H4C	9.32E-23	2.27E-77	3.32E-162	9.14E-23	0.000369026	1.93E-62	1.33E-157	4.86E-25	0.013439626	0.000002489	-1.089649042	-2.220474029	2.543803002	-0.308998229	-0.295621562	-1.424205634	1.990289984	-1.537516717	0.386277749	-0.73533469
ENSG00000184678	HIST2H2BE	1.82E-13	2.59E-21	1.54E-16	1.68E-20	1.26E-16	1.30E-12	6.59E-12	0.009518515	5.63E-09	0.000175245	-0.657966918	-0.643768953	-0.468186913	0.363677354	0.243210978	0.327462277	-0.302320925	0.095918966	-0.567134896	-0.39792288
ENSG00000123485	HJURP	2.18E-07	9.16E-06	3.37E-195	6.15E-38	4.88E-292	3.95E-56	1.48219693752374e-323	0.000502272	1.12E-05	0.00078293	-0.256186844	-0.100001268	0.993404935	0.290820648	-0.604811901	-0.395670451	0.910772714	-0.150189863	0.208743461	-0.18906643
ENSG00000234745	HLA-B	1.83E-89	0.109143812	0.000017251	4.13E-107	5.69E-173	2.27E-57	2.70E-18	1.91E-16	3.16E-90	4.21E-17	1.11005943	0.116589719	0.095385268	0.553201091	-0.479387034	-0.420922991	0.165636012	0.614220065	1.261139208	0.630413595
ENSG00000204592	HLA-E	4.74E-267	0.020164081	7.47E-05	0	2.29E-218	1.73E-48	6.99E-06	2.37E-20	1.22E-26	0.000827949	1.794093727	0.163628832	0.066394225	0.917500351	-0.476783584	-0.336252843	-0.117575667	0.582059951	0.535418318	-0.173322251
ENSG00000189403	HMGB1	9.97E-24	0.066375196	0	1.64E-62	0	2.68E-166	0	4.97E-07	4.05E-15	0.000022517	-0.409665572	-0.119381776	1.271559557	0.441727457	-0.669382443	-0.891839993	1.185765042	-0.138334914	0.462179523	-0.188897908
ENSG00000164104	HMGB2	0.016933162	1.27E-23	0	5.24E-220	0	4.55E-225	0	0.004070677	8.58E-25	1.16E-05	0.058028841	0.866948601	3.898825691	2.237007291	-2.980103923	-2.265632368	3.648020506	-0.113693674	1.510813689	-0.672700369
ENSG00000029993	HMGB3	1.59E-56	5.31E-21	3.93E-121	0.000690574	9.59E-144	0.000001347	0	5.91E-19	9.71E-05	2.52E-09	-1.694484963	-1.11923458	1.634492623	0.248096606	-0.848306213	-0.486151521	2.159353749	-1.111906695	-0.2153646	-0.786275467
ENSG00000112972	HMGCS1	3.25E-06	0.004566283	1.93E-15	1.63041663127611e-322	8.00E-11	1.27E-247	2.21E-10	5.77E-48	0.049029245	1.30E-07	-0.336582625	-0.437431068	-0.359892607	2.261417374	-0.280786448	-2.111116367	0.571267585	1.940852084	0.161797608	0.720623321
ENSG00000205581	HMGN1	1.47E-34	6.73E-24	1.04E-49	1.64E-28	4.28E-85	1.70E-06	1.20E-176	5.56E-12	8.09E-05	1.31E-08	-0.599480232	-1.483892539	0.764418905	0.600220067	-0.285845824	-0.537898974	0.958783701	-0.429040802	-0.052131349	-0.504738645
ENSG00000198830	HMGN2	3.83E-19	3.56E-16	0	1.39E-250	0	3.09E-38	0	0.002552559	1.08E-07	1.74E-06	-0.516786872	0.272561923	2.295960637	1.421576415	-2.030531578	-0.765908587	2.411338873	-0.044641005	0.552333661	-0.372457225
ENSG00000198157	HMGN5	3.86E-10	3.75E-06	3.30E-69	3.63E-214	0	2.27E-112	1.75651980884078e-311	0.006911416	5.54E-15	0.090747735	0.416829278	-0.162632419	0.806726299	1.160335384	-1.026186151	-0.831433621	1.293713193	0.104439722	0.609986707	-0.003326409
ENSG00000072571	HMMR	0.012535991	2.59E-07	1.58E-56	1.76E-27	4.95E-161	1.65E-33	3.25E-225	0.003934075	0.001848679	0.026042331	-0.03695599	-0.113480559	0.37926125	0.167593888	-0.320343599	-0.214199717	0.55211115	-0.065143632	0.095480557	-0.056210071
ENSG00000189159	HN1	3.85E-210	1.67E-144	1.33E-91	0	0	1.14E-28	1.05E-12	3.29E-85	1.31E-86	7.67E-43	-2.85255004	-2.551855145	-0.436269642	-1.17323406	1.448291849	0.252460067	0.232047715	-1.827864051	-1.533844849	-1.141038458
ENSG00000122566	HNRNPA2B1	1.41E-74	0.10435578	4.24E-173	5.43E-43	0	2.14E-31	0	4.04E-07	0.02628762	0.004779342	-0.910041821	-0.500733673	0.868732592	0.470124229	-0.569922028	-0.447026479	1.082011269	-0.142718788	0.20955941	-0.103384236
ENSG00000170144	HNRNPA3	2.64E-41	3.37E-06	1.09E-111	4.96E-15	4.45E-143	2.32E-46	1.17E-304	1.29E-15	2.44E-08	8.39E-05	-0.938717126	-1.074013395	1.327909741	0.660258574	-0.603384514	-1.139175682	1.579063539	-0.675377933	0.664901432	-0.34088142
ENSG00000197451	HNRNPAB	1.39E-28	3.24E-39	1.28E-45	0.000675559	9.22E-24	1.16E-67	2.88E-299	7.68E-22	0.054250101	0.011201654	-1.070426956	-1.351793008	1.075038478	0.235712178	-0.352581205	-1.189179935	1.878724914	-1.15589271	0.095203403	-0.238271358
ENSG00000138668	HNRNPD	1.51E-35	2.16E-69	4.51E-42	0.000720374	1.69E-14	8.80E-21	2.65E-195	7.19E-12	0.004447265	6.17E-06	-1.114800697	-1.957912303	1.063822636	0.360867826	-0.239536316	-0.908457542	1.512151029	-0.704188816	0.076817571	-0.48924855
ENSG00000169045	HNRNPH1	1.82E-18	0.000082799	0.000000001	1.59E-14	0.000179431	0.000233483	1.96E-26	2.26E-13	3.67E-05	0.023017097	-0.850736968	-0.768102712	0.610610128	-0.079838835	-0.180494985	-0.292531566	0.838352123	-0.951318422	0.494460687	0.240175021
ENSG00000171476	HOPX	0.023651949	0.109152857	2.78E-13	0	0	1.11E-94	2.59E-06	1.29E-38	2.46E-297	0.000175192	-0.102687968	0.097613279	-0.432273261	3.61370187	-1.214326503	-0.843191705	-0.295169285	1.352248897	3.637983149	-0.383459385
ENSG00000080824	HSP90AA1	2.59E-13	8.13E-17	0.000446128	1.41E-13	1.26E-72	1.98E-19	0.027923479	5.61E-61	1.14E-08	3.45E-30	-0.314999904	0.046416626	0.045645332	-0.063029042	0.238417862	-0.29994211	0.123500541	-1.057655856	-0.207347949	-0.713177126
ENSG00000166598	HSP90B1	2.82E-86	6.80E-07	8.80E-33	1.26E-108	1.98E-191	3.22E-80	2.15E-24	3.71E-10	2.80E-22	1.16E-16	2.028875886	0.068123458	0.980975788	1.341374708	-1.063376458	-1.310588541	0.765890359	0.765510036	1.162745266	1.060657995
ENSG00000204389	HSPA1A	1.65E-126	6.20E-21	4.56E-103	1.66E-161	0	1.97E-18	1.05E-12	4.32E-19	3.06E-59	4.43E-05	2.649103925	0.906904291	1.423011434	1.488109216	-1.638127409	-0.435285616	0.278477769	1.160930708	1.925470303	0.501955337
ENSG00000204388	HSPA1B	4.15E-102	1.55E-11	3.50E-53	6.48E-217	0	9.57E-53	1.23E-20	0.00000001	5.56E-40	0.074422978	1.974289469	0.640294781	0.828833758	1.403235697	-1.126266846	-0.637700828	0.287755891	0.58531646	1.291633769	0.058616126
ENSG00000126803	HSPA2	2.60E-24	8.39E-05	0	2.01E-23	3.02E-284	1.31E-21	3.41E-10	4.13E-08	1.80E-59	0.022208215	0.538175275	-0.075488375	1.621973631	0.182197236	-0.606388589	-0.202974947	0.088383593	0.333849929	0.960794367	-0.080388998
ENSG00000044574	HSPA5	2.42E-59	3.14E-15	2.96E-26	3.06E-59	4.34E-123	1.34E-99	5.96E-14	5.61E-13	5.42E-37	1.06E-25	1.684746021	0.332957473	0.88127043	1.0618444	-0.888892	-1.457830188	0.665802342	0.927446125	1.482795581	1.384122306
ENSG00000109971	HSPA8	5.80E-45	0.04092363	1.10E-07	0.000156373	1.98E-24	0.001404014	6.95E-08	7.90E-20	1.29E-21	6.54E-07	-0.834602987	-0.654673897	0.076699084	0.156277847	0.16188112	-0.233964068	0.314746855	-0.618843	-0.387154296	-0.285400577
ENSG00000106211	HSPB1	8.62E-39	1.55E-29	1.69E-109	0	0	1.19E-132	5.47E-241	1.54E-32	2.63E-33	7.13E-09	1.519538335	0.86103375	1.680749264	3.590276212	-2.677933788	-1.475585966	1.900656137	1.630405559	1.54065251	-0.77548323
ENSG00000166033	HTRA1	2.33E-94	0.07762129	7.94E-24	0	1.98E-139	3.22E-161	1.35E-20	1.50E-15	6.03E-50	0.057805818	1.822072226	0.050759669	-0.551467821	2.021034593	-0.713402367	-1.194543991	0.344517985	0.886534876	1.421039331	0.077071641
ENSG00000125968	ID1	5.31E-11	0.00026072	8.78E-31	0.000562783	1.26E-115	2.63E-47	2.37E-123	4.58E-43	5.70E-77	0.009014586	0.463225788	-0.064506334	0.442535108	-0.037410848	-0.481181637	-0.452747606	0.665124152	1.343320033	1.430346226	-0.169467394
ENSG00000115738	ID2	1.32E-07	4.13E-60	1.26E-123	3.19E-19	4.05E-261	7.50E-41	3.21E-53	9.17E-13	0.017526093	1.34E-19	-0.443533053	-1.84585369	-1.561594915	0.726237063	1.139757385	-1.047679162	-0.440003362	0.919420309	0.329403384	-1.343250081
ENSG00000117318	ID3	2.39E-31	0.002303656	3.75E-22	5.58E-09	2.81E-67	3.97E-05	2.01E-11	0	4.69E-130	0.000386416	0.357696136	-0.050228605	0.142888673	-0.082660094	-0.167169925	-0.025707392	-0.097591052	1.688952139	0.775848557	0.088434523
ENSG00000172201	ID4	3.38E-285	0.006000021	0.018428084	0	0	1.65E-46	3.77E-05	1.73E-114	0.004337372	1.70E-27	4.250674907	0.160631778	-0.004676257	3.800389273	-1.828349906	-0.835005643	0.213570065	3.194764217	-0.236547701	-1.570447775
ENSG00000182054	IDH2	0.00130926	5.76E-06	3.19E-75	6.93E-26	0	9.25E-09	0	0.017208128	0.063185685	0.003383122	0.354502367	-0.026283352	1.342729939	0.858575521	-1.582330363	-0.540315384	2.151706822	0.078684783	0.161590316	0.359944178
ENSG00000067064	IDI1	0.004056565	2.54E-11	0.002802273	0	4.37E-56	1.31E-165	4.24E-29	9.70E-27	0.04973728	5.10E-14	-0.080953187	-0.758399983	0.060466664	2.203747455	-0.598191027	-1.66706505	0.771199134	1.343585895	0.190509298	1.012070567
ENSG00000160888	IER2	0.016380252	1.41E-13	2.43E-36	9.20E-11	0.000346493	1.00E-90	2.04E-07	0.008445188	0.000164722	4.16E-26	0.040466605	0.041347661	0.932389546	0.405629007	-0.025816525	-1.371837578	0.462114461	0.064003574	0.445128906	-1.470482431
ENSG00000119632	IFI27L2	6.34E-10	1.15E-24	2.46E-22	1.99E-289	1.16E-193	0.000202515	5.98E-05	3.43E-29	1.99E-12	0.000827949	0.587036696	-0.818694744	0.637323273	1.861705844	-0.965376773	0.023395501	-0.092068453	1.322550662	0.75998333	0.370567976
ENSG00000126709	IFI6	1.32E-169	0.000449621	1.93E-05	6.72E-300	5.34E-220	8.99E-70	4.47E-16	1.60E-43	8.26E-09	0.006711851	1.659788715	-0.048431114	0.103923916	1.026792614	-0.567818546	-0.490349606	0.162808739	1.061793626	0.340573724	-0.138158208
ENSG00000142089	IFITM3	5.13E-139	0.000135631	1.41E-08	0	0	9.78E-72	8.61E-07	1.99E-54	2.55E-44	1.91E-08	1.512862687	-0.077078861	0.152529828	1.816049153	-0.750796799	-0.50583248	-0.157527951	1.22132774	0.85574931	-0.39155382
ENSG00000115457	IGFBP2	9.88E-34	0.000153167	7.38E-109	1.03E-05	4.70E-17	1.00E-86	2.53E-16	6.39E-75	2.76E-155	2.32E-11	-1.070424108	-0.949061464	-1.015081812	0.517142657	0.269730935	-1.568185183	0.700058195	1.903522405	2.444652083	0.631511879
ENSG00000115461	IGFBP5	0	1.65E-09	8.59E-08	1.19E-49	1.60E-163	1.35E-23	1.35E-20	1.24E-11	0.033824649	0.00026148	4.010512976	0.304598745	0.125837671	0.228510031	-0.415610578	-0.21583757	-0.213195159	0.331795687	0.006114555	-0.207216622
ENSG00000163453	IGFBP7	7.51E-202	0.004276789	0.000491251	0.000415916	4.14E-17	3.55E-11	3.91E-06	9.08E-99	0.000194652	0.018145976	0.734610019	-0.027610081	-0.038120659	-0.015816128	-0.0579449	-0.066087884	-0.049642995	0.724593868	0.06976833	-0.044653885
ENSG00000148798	INA	3.28E-38	9.05E-52	7.12E-23	1.37E-100	1.09E-28	0	6.83E-99	1.39E-18	3.14E-25	0.000297708	-1.157404217	-1.052484207	-0.568908805	-1.01741832	0.287667695	2.900010788	-0.920211443	-0.949243334	-1.025832971	-0.393855196
ENSG00000186480	INSIG1	0.004076645	2.84E-19	0.019569457	3.73E-149	3.57E-06	2.87E-159	1.30E-42	0.001137502	0.002834528	0.014687439	-0.145363149	-0.630582839	-0.017048846	1.242928946	-0.098233989	-1.26894153	0.580006373	0.242558257	-0.225046196	-0.192144194
ENSG00000173404	INSM1	4.10E-46	0.025590829	8.07E-19	6.62E-57	0.000000557	1.32E-61	0	1.20E-23	4.94E-17	5.81E-22	-1.335743305	-0.067801569	0.511818599	-0.764028019	-0.119474164	-0.780047312	2.04267241	-1.127782323	-0.843445978	-1.15240106
ENSG00000145703	IQGAP2	3.64E-211	0.000541947	0.022172787	0	0	4.66E-84	2.72E-21	5.37E-06	0.040154737	4.11E-10	2.057599075	0.310386624	-0.033358471	1.706988022	-0.775002726	-0.602922668	0.201911332	0.314053885	0.02182742	-0.48943556
ENSG00000078596	ITM2A	0.020519186	0.084122054	0.011097042	1.69E-12	4.76E-28	4.14E-13	0.000755314	0.017115969	0.001921559	0	0.012400862	0.021231456	-0.020939872	0.055329273	-0.090344069	-0.082856645	0.009801169	0.029539009	-0.06668017	1.615395442
ENSG00000135916	ITM2C	2.47E-138	0.001478956	1.16E-06	0	0	8.52E-63	1.56E-08	2.92E-152	3.72E-183	1.33E-138	2.401913553	-0.149999312	0.21116402	2.15002265	-1.375653833	-0.779909091	-0.271245907	3.233487001	3.08893849	3.238164151
ENSG00000177606	JUN	1.37E-47	3.40E-55	4.92E-23	8.53E-282	5.66E-94	1.67819801632481e-316	7.10E-10	3.82E-16	4.61E-20	1.23E-24	1.061541551	0.787111758	0.650702477	1.460704069	-0.391922072	-2.184037361	0.49946473	0.746459276	0.895242342	-1.217712779
ENSG00000171223	JUNB	2.80E-87	0.004680592	1.26E-31	1.23E-142	8.79E-132	1.03E-72	0.001094262	1.43E-25	1.72E-81	0.06827447	2.312423905	0.128535327	0.874987971	1.504926042	-0.919850272	-1.118574311	-0.041310976	1.478885919	2.428231307	-0.06782231
ENSG00000026559	KCNG1	8.19E-141	0.003515869	2.05E-05	4.40E-88	1.93E-296	2.76E-62	0	0.012364321	3.09E-05	2.81E-07	1.527692669	-0.00303883	-0.137606748	0.515281887	-0.678201793	-0.468034803	1.219622544	0.060243729	-0.254390267	-0.367185036
ENSG00000269821	KCNQ1OT1	2.53E-13	1.17E-06	0.000143458	3.07E-41	6.46E-17	0.000701219	1.75E-16	0.000236041	1.22E-73	3.79E-129	-0.500584077	-0.19095023	-0.163854807	-0.50713483	0.187790778	0.020583085	-0.310291944	0.22908341	1.40568708	2.262919809
ENSG00000166803	KIAA0101	7.34E-06	1.01E-08	0	1.35E-160	0	2.81E-182	0	0.000126014	7.45E-24	0.03992247	-0.457808022	0.515906262	2.820326596	1.49938332	-2.38372395	-1.612983052	3.285553145	-0.421918547	1.201229858	0.127505235
ENSG00000163507	KIAA1524	5.08E-06	0.000167852	1.24E-142	1.34E-33	1.69E-249	3.46E-52	5.42E-283	0.000669853	1.25E-07	0.039164309	-0.209122138	-0.046260285	0.84208439	0.263214325	-0.55306633	-0.374404865	0.830870303	-0.136537196	0.26395503	-0.051611914
ENSG00000138160	KIF11	0.000196876	3.13E-07	1.35E-125	4.81E-51	6.75E-268	1.62E-52	1.03E-279	0.002949144	2.63E-10	0.066270498	-0.156803923	-0.127686002	0.768190404	0.33732774	-0.558085269	-0.366419975	0.814722663	-0.095284473	0.318250546	-0.030802275
ENSG00000163808	KIF15	0.000737375	5.10E-07	1.00E-141	1.52E-52	0	1.70E-63	0	1.37E-06	0.000014721	0.000806831	-0.130239403	-0.122596942	0.85019264	0.364546634	-0.659909638	-0.435140771	1.072491927	-0.26314029	0.221171221	-0.187318963
ENSG00000112984	KIF20A	2.87E-07	4.89E-05	6.28E-152	2.36E-30	6.11E-256	9.92E-52	0	0.000397134	0.022241275	0.004291044	-0.22890174	-0.068771197	0.816496093	0.239675403	-0.535159443	-0.358819788	0.879998836	-0.149551665	0.038079594	-0.132289314
ENSG00000079616	KIF22	3.04E-05	0.001300298	2.16E-210	9.65E-76	0	4.89E-96	0	0.000155236	0.000918602	3.26E-05	-0.313447424	-0.119986536	1.728379231	0.794849242	-1.166836604	-0.91280031	1.773122219	-0.312611164	0.243346977	-0.435711573
ENSG00000137807	KIF23	0.007711453	0.000398194	4.88E-192	2.66E-55	3.01E-284	3.07E-54	2.71E-242	5.58E-06	4.47E-06	0.001157964	-0.072576964	-0.04870064	0.97871829	0.372133122	-0.596031668	-0.387484309	0.780752495	-0.236706385	0.20499433	-0.184113251
ENSG00000142945	KIF2C	7.37E-08	0.015286917	2.01E-175	2.17E-47	1.06730689243862e-316	8.30E-64	0	0.000004027	0.000652738	0.009619635	-0.277929172	0.033735028	0.978346801	0.35420096	-0.663824346	-0.448528836	1.008710306	-0.258829828	0.145944498	-0.122367134
ENSG00000237649	KIFC1	0.002539593	0.018953813	6.96E-271	4.65E-65	0	7.40E-105	0	2.25E-05	6.11E-08	0.085950761	-0.175898621	-0.001544641	1.733411067	0.614028184	-1.169110828	-0.831110431	1.699491439	-0.327506897	0.409562877	-0.042830006
ENSG00000067082	KLF6	0.000000029	0.029845066	5.42E-06	2.06E-150	6.91E-18	5.97E-66	0.043814255	0.005766379	0.000132864	2.02E-11	0.588038777	-0.38738004	0.438391968	1.555793114	-0.347431615	-1.169472523	0.235567115	0.169588752	0.491600279	-0.949620573
ENSG00000162873	KLHDC8A	0.016892714	4.67E-08	0.009192629	3.44E-08	6.45E-26	0.000174904	6.18E-36	1.18E-18	5.63E-09	3.29E-08	0.013625961	-0.191899815	-0.050707462	0.088035969	-0.166501808	0.002210639	0.274600326	0.625315102	0.296759988	-0.387351718
ENSG00000128944	KNSTRN	9.56E-05	8.48E-11	3.75E-85	5.70E-44	1.44E-175	1.81E-59	7.78E-247	0.002395529	0.000160885	0.053723259	-0.231910286	-0.259642126	0.796999027	0.410511869	-0.582494145	-0.503418281	1.001315616	-0.138066955	0.20571182	-0.049455827
ENSG00000182481	KPNA2	2.20E-30	1.28E-17	1.23E-77	8.74E-23	4.56E-22	4.22E-181	2.83E-221	7.44E-10	0.070730322	2.67E-06	-1.185481277	-0.815478042	1.367441312	0.606495883	-0.378740276	-1.680120572	1.711402305	-0.741465475	0.088782869	-0.649962352
ENSG00000125869	LAMP5	1.29E-34	0.016994956	6.43E-05	0	3.52E-123	1.37E-21	0.000519768	8.63E-10	7.33E-05	0.000276875	0.424942923	0.007463441	-0.07331311	0.763087399	-0.259600881	-0.147342584	-0.056338932	0.277840136	0.117476004	-0.141112461
ENSG00000134333	LDHA	3.69E-13	0.017185154	2.60E-107	0	0	4.22E-226	1.05E-174	3.11E-09	1.62E-56	3.47E-32	0.866366695	-0.410375316	1.688735279	2.479047477	-1.724370651	-2.028663837	1.639386115	0.77614636	1.934916848	1.674913836
ENSG00000100097	LGALS1	2.55E-290	2.62E-05	1.60E-151	4.44E-299	0	8.50E-99	3.05E-85	3.68E-14	5.97E-49	0.000148828	3.623467075	0.370120509	1.544484883	1.77448975	-1.691250526	-0.972740318	0.780229801	0.863673142	1.501614832	-0.448523076
ENSG00000131981	LGALS3	0.028081923	0.059685725	3.62E-07	0	0	2.20E-72	0.00268998	1.37E-05	1.11E-122	5.35E-06	-0.034985669	0.044982554	-0.218796797	2.749125652	-0.872518237	-0.579652822	-0.134352346	0.28650103	1.726393869	-0.382813911
ENSG00000106689	LHX2	0.006212793	1.41E-22	3.26E-65	0	4.85E-11	0	3.15E-220	2.40E-30	0.020308519	4.50E-32	0.206656307	-0.909412633	-1.043758095	2.317200017	-0.218742859	-2.154103938	1.657702052	-1.478709282	0.20631691	-1.602605117
ENSG00000105486	LIG1	0.029196911	0.062167503	5.17E-112	1.14E-38	9.94E-212	3.22E-66	5.87E-254	9.27E-05	0.000402015	4.62E-05	-0.021305402	0.084952544	0.983571046	0.396614597	-0.695991635	-0.579706891	1.095171354	-0.26175138	0.199315392	-0.341214753
ENSG00000064042	LIMCH1	4.01E-105	1.03E-29	8.35E-55	1.73E-34	7.56E-229	7.73E-163	5.49E-81	0.001184648	1.53E-15	3.75E-10	2.052724095	-0.800082146	-0.924542161	0.50479839	1.020764711	-1.283675496	-0.859525674	0.22077694	-0.815382377	-0.73793772
ENSG00000186369	LINC00643	0.001643142	1.90E-07	4.78E-06	1.10E-06	0.002890807	0.000382425	1.39E-06	0.000873268	7.46E-10	0	-0.085098556	-0.135965547	-0.100416476	-0.077747186	-0.006554864	0.000761288	-0.092246588	-0.107843117	0.227760411	2.029192355
ENSG00000189238	LINC00943	3.88E-05	0.034356136	3.20E-14	0	2.13E-208	9.00E-40	0.007721509	0.011744916	0.000565012	8.11E-07	-0.160202975	0.035097251	-0.19959289	1.637484191	-0.428323903	-0.276014874	-0.062230859	-0.039890622	0.109822761	-0.255970091
ENSG00000186960	LINC01551	2.34E-69	2.20E-42	9.57E-18	2.28E-05	0	1.12E-273	1.08E-40	1.41E-51	2.84E-73	9.76E-63	-1.920176919	-1.528453741	-0.390231976	0.204857882	1.475536748	-2.279924318	0.980929428	-2.129414278	-2.268535493	-2.598703711
ENSG00000189067	LITAF	3.09E-19	1.05E-08	2.94E-58	0	0	1.73E-86	9.57E-30	1.17E-81	3.17E-31	0.00026732	0.708514554	-0.291059565	0.816044805	2.031706555	-1.15021349	-0.794756403	0.381458406	2.054360878	1.029836668	0.35289097
ENSG00000113368	LMNB1	5.81E-40	0.008519106	1.91E-127	1.35E-11	1.64E-191	2.71E-111	0	9.02E-18	0.010202378	4.38E-08	-1.404601128	-0.419027476	1.69482474	0.485097972	-0.992560354	-1.418588543	2.595712545	-1.085957741	0.327788237	-0.706847734
ENSG00000143013	LMO4	0.002258945	6.76E-48	3.42E-26	3.89E-10	1.90E-10	0.001546495	5.16E-11	5.98E-08	5.33E-64	8.29E-05	0.284472243	-1.357998111	0.792187957	0.421018598	-0.261610361	-0.20638597	-0.12342526	0.620415589	1.924349279	0.474075485
ENSG00000179796	LRRC3B	2.27E-42	0.000878619	7.67E-30	0	7.64E-186	2.35E-157	5.46E-24	7.66E-07	0.000000059	2.18E-15	1.188639342	-0.136632329	-0.639603579	3.293692233	-0.837199679	-1.186148631	0.34881695	0.473485845	-0.513066316	-0.894435882
ENSG00000148948	LRRC4C	6.34E-05	0.026203528	0.000000023	2.35E-82	2.84E-190	5.18E-31	7.01E-08	3.42E-187	3.59E-202	0	0.105033186	0.009499171	-0.167311219	0.366895216	-0.45760971	-0.25894772	-0.14502296	1.887694448	1.626795747	3.910125606
ENSG00000130520	LSM4	1.00E-07	1.99E-14	1.20E-98	8.51E-60	4.20E-122	5.65E-154	5.13E-271	0.00015634	0.002928165	0.063208727	-0.32405671	-0.909514977	1.506242284	1.056100345	-0.80071141	-1.664436728	1.800058691	-0.303551928	0.312248439	-0.088144486
ENSG00000106355	LSM5	1.09E-14	4.63E-29	6.38E-93	1.69E-26	3.10E-79	1.91E-27	1.66E-135	0.000483397	0.040141241	0.000768362	-0.628435052	-1.283141977	1.468347747	0.809538582	-0.677242318	-0.9051356	1.392424763	-0.232727547	0.07892866	-0.394274133
ENSG00000049323	LTBP1	9.42E-190	2.79E-10	0.015661705	0	0	1.95E-77	6.79E-44	0.012379328	0.068837037	0.00000018	1.915360637	0.494417493	-0.011490737	1.789513478	-0.88846468	-0.559871779	0.333215057	-0.042596559	-0.03779918	-0.390287247
ENSG00000187398	LUZP2	0.000121319	2.18E-05	6.56E-08	6.27E-12	5.85E-76	9.13E-14	4.24E-17	0	0	6.60E-302	0.11698572	-0.101071722	-0.129923462	-0.13783336	-0.235250688	-0.123479611	-0.164427716	2.157527839	2.105291196	1.978343545
ENSG00000150551	LYPD1	8.16E-09	7.35E-05	0.003595937	4.80E-77	6.86E-218	1.57E-92	6.41E-272	1.74E-44	3.34E-22	7.37E-25	0.405297715	-0.114443588	-0.079730577	0.575727999	-0.700871607	-0.705050054	1.136432283	1.32178882	0.728438171	0.969014095
ENSG00000164109	MAD2L1	3.58E-06	2.51E-06	0	5.99E-88	0	2.59E-144	0	3.46E-09	0.000000001	0.092704865	-0.402750514	-0.30359644	2.604862517	0.926079926	-1.759692968	-1.224023024	2.690773715	-0.64531033	0.598036266	0.023892727
ENSG00000204103	MAFB	0.000000033	5.31E-21	0.00035301	3.91E-21	1.93E-29	6.39E-261	0.029896098	0.006272556	0.007707606	4.34E-09	-0.405718744	-0.524444269	0.069012829	-0.412611499	-0.273988139	1.542485909	-0.097884028	-0.112072609	0.099846597	-0.571842674
ENSG00000127241	MASP1	5.39E-40	3.79E-22	1.81E-27	2.53E-14	3.12E-57	5.62E-81	8.96E-26	2.56E-39	0.058382556	2.38E-08	0.927615329	-0.535557277	-0.525541031	0.157910944	0.448932579	-0.706607723	-0.405866689	1.251745623	-0.073138056	0.523819516
ENSG00000143384	MCL1	1.21E-21	0.114467554	8.80E-24	1.51E-47	4.21E-39	2.19E-67	4.52E-29	0.002320061	0.003209878	7.43E-05	0.971058338	-0.126924925	0.715209064	0.812814731	-0.473150812	-1.015885124	0.669793491	-0.216909994	0.284327313	-0.458402363
ENSG00000073111	MCM2	0.021849579	0.002359433	8.96E-141	5.04E-145	0	1.90E-109	0	0.000230971	1.67E-09	0.004252746	-0.047697007	0.298419958	1.18610402	0.945055915	-1.150131522	-0.835728679	1.55756532	-0.251612953	0.465162574	-0.213392938
ENSG00000112118	MCM3	0.02629673	3.19E-14	5.27E-187	4.54E-159	0	1.14E-116	0	0.006561134	5.58E-16	0.059582798	-0.044012149	0.648886384	1.532087291	1.117340264	-1.463580284	-0.961371694	1.773442992	-0.123943334	0.698942973	-0.063418141
ENSG00000104738	MCM4	0.00323811	0.001466418	1.23E-111	1.83E-97	0	9.00E-73	5.79E-242	0.002420668	2.16E-21	0.093085802	-0.132327469	0.298344216	0.993752786	0.729452717	-0.899785993	-0.622935629	1.066670165	-0.145699092	0.724690917	-0.009949601
ENSG00000100297	MCM5	4.07E-05	0.095712813	5.57E-128	1.87E-111	0	3.84E-81	0	0.000742562	2.15E-19	0.020581076	-0.286129258	0.130415948	1.21136744	0.881774463	-1.159141211	-0.751719751	1.586115417	-0.224017545	0.771324382	-0.136664707
ENSG00000076003	MCM6	0.016359439	0.08179136	9.72E-99	4.45E-100	8.51E-296	5.82E-87	2.55E-283	0.000109841	0.000000002	0.002430499	-0.075821403	0.169473733	0.899426645	0.688266884	-0.805628085	-0.662922415	1.124742166	-0.242715575	0.407720427	-0.211380775
ENSG00000166508	MCM7	1.09E-18	7.96E-23	4.29E-199	3.27E-35	0	7.15E-135	0	3.40E-13	0.001424062	7.37E-06	-0.869818495	0.694196113	2.054518012	0.773974482	-1.426328444	-1.482285038	2.531389811	-0.909893982	0.386973793	-0.544753481
ENSG00000112559	MDFI	1.39E-07	1.26E-05	0.005368715	4.03E-250	0	2.98E-107	3.02E-208	9.81E-109	2.40E-123	2.28E-27	-0.394399231	0.373736319	-0.089968266	1.294102795	-1.094772817	-0.848883789	1.088419729	2.273631614	2.039481782	1.152585595
ENSG00000110492	MDK	0.000561067	3.72E-13	2.22E-108	1.91E-300	0	0	0	0.002715905	0.000203637	6.91E-55	0.026678519	0.117840507	1.576035418	1.939938467	-1.084946223	-2.609269759	2.217408348	0.371553827	0.051331033	-2.25210332
ENSG00000214548	MEG3	3.02E-41	1.14E-31	1.55E-06	5.62E-57	2.96E-12	0	1.06E-123	1.41E-24	8.30E-06	1.40E-81	-1.450193205	-0.978970981	-0.307081824	-0.919433077	-0.226838336	3.322716417	-1.232769748	1.309742681	-0.498718853	2.7164599
ENSG00000134138	MEIS2	8.96E-13	1.63E-14	5.57E-151	5.82E-42	0	0	0.000105807	3.96E-68	3.56E-44	5.36E-86	-0.344008509	0.008658841	-1.266140654	1.078082878	1.37227096	-3.183402486	0.770757141	-2.543281035	-1.215475065	-3.173941894
ENSG00000165304	MELK	0.000084977	2.75E-05	5.89E-182	1.40E-79	0	3.63E-70	0	9.41E-07	8.19E-15	0.000561513	-0.196482659	-0.075256762	1.02640584	0.5122341	-0.751913811	-0.487893317	1.051962998	-0.291872947	0.460028826	-0.215444768
ENSG00000106484	MEST	7.34E-06	0.000328521	2.14E-18	1.53E-232	0	3.43E-54	8.32E-51	3.96E-76	1.81E-129	5.83E-09	0.404054874	-0.275224578	0.564715357	1.694133711	-1.280195258	-0.795093069	0.739582291	2.274356979	2.71104446	0.723993669
ENSG00000103260	METRN	0	0.029485205	6.76E-19	0	0	1.29E-127	0.001975584	3.36E-220	8.86E-274	4.64E-144	3.661552634	0.162405359	0.396296874	1.957193427	-1.53240815	-1.010664198	-0.170934358	3.595343344	3.48246101	2.97784919
ENSG00000166482	MFAP4	3.43E-237	0.00125571	6.96E-07	1.43E-11	3.12E-183	3.70E-54	0	0.000669853	2.59E-06	1.07E-06	1.941198709	-0.049330306	-0.151702004	0.095809491	-0.474469394	-0.39299556	1.035648691	-0.163141478	-0.251962711	-0.317589911
ENSG00000140545	MFGE8	0.000107159	0.004063249	1.05E-28	7.49497584741171e-321	0	2.94E-154	1.02E-112	7.49E-157	7.63E-61	0.005952259	-0.285341298	0.247434791	0.606380785	1.785119262	-1.210270845	-1.213869824	0.926903158	3.267684948	1.645879399	0.240519726
ENSG00000008394	MGST1	6.86E-58	0.000354875	8.72E-110	3.97E-19	1.04E-152	2.55E-34	3.72E-08	0	4.84E-24	0.001221855	0.774357697	-0.078190974	0.549847107	0.119040407	-0.364822815	-0.252334494	-0.128670958	3.501552524	0.421748622	-0.142592226
ENSG00000129534	MIS18BP1	0.027502983	1.28E-05	1.31E-171	9.67E-56	4.94065645841247e-324	4.55E-76	0	0.002865979	7.08E-09	0.050478666	-0.020792006	-0.108165412	1.139725503	0.46132437	-0.789593219	-0.575132932	1.127278567	-0.134670612	0.389059452	-0.054391066
ENSG00000148773	MKI67	3.48E-09	0.058383283	0	3.73E-81	0	1.18E-107	0	6.70E-07	2.53E-11	0.001393935	-0.454682149	0.051762915	2.006206828	0.711297347	-1.321456968	-0.881925601	1.886220724	-0.44157041	0.583849532	-0.280379146
ENSG00000138587	MNS1	0.00E+00	5.29E-09	1.36E-116	2.65E-52	0	1.96E-60	5.21E-115	5.58E-05	1.26E-15	0.038023264	2.292329357	-0.178272244	0.764065288	0.362711736	-0.683180781	-0.430121344	0.530813082	0.214979477	0.453426364	-0.050637189
ENSG00000079931	MOXD1	0.002210342	0.091602627	0.00025936	0	6.22E-296	4.87E-87	2.99E-14	4.75E-05	0.071822167	5.65E-10	-0.18199014	0.086971288	-0.175805215	3.313330972	-0.948324525	-0.768940934	0.161064845	-0.321566246	-0.055630105	-0.625669048
ENSG00000101353	MROH8	0.000798778	0.000000158	0.003653623	9.26E-07	0.006376075	3.36E-09	0.004468852	0.007766123	0.004917565	0.046975815	0.126884682	-0.191395486	0.012698275	0.046728078	0.03040264	-0.099783695	-0.006404733	-0.069129146	0.118138485	0.115242389
ENSG00000135097	MSI1	8.37E-33	6.77E-05	2.84E-08	6.10E-146	3.97E-128	9.15E-59	3.61E-108	0.013355805	0.000265668	1.76E-07	1.126606515	-0.252240292	0.305085526	1.256295739	-0.745676903	-0.776879872	0.993088409	0.069693591	-0.312001159	-0.600174497
ENSG00000052802	MSMO1	7.46E-08	4.07E-44	1.20E-29	3.84E-193	2.33E-43	1.08E-238	0.016823614	1.80E-30	7.59E-09	0.025438313	-0.442295602	-1.448050077	-0.580321092	1.770986863	0.401436442	-2.080610394	0.317939867	1.492584412	-0.544949384	0.135482724
ENSG00000169715	MT1E	7.58E-33	0.019958935	0.000299809	1.53E-215	1.46E-100	2.81E-19	3.37E-07	2.10E-85	8.93E-11	9.21E-07	0.388976942	-0.003011753	-0.059649158	0.4977494	-0.222025947	-0.132103798	-0.083589455	0.943926067	0.199658526	0.211387014
ENSG00000187193	MT1X	1.04E-53	1.02E-07	0.000190679	4.61E-176	6.41E-51	1.89E-48	0.004428178	9.19E-22	0.000124272	0.044633765	0.944842202	-0.185811082	-0.130538961	0.806153505	-0.258956207	-0.411014996	0.005599066	0.768981829	0.206614859	0.090806938
ENSG00000125148	MT2A	6.21E-63	8.31E-06	5.62E-48	0	0	2.26E-144	1.10E-06	1.85E-107	5.13E-142	5.63E-05	1.54391078	0.402747092	0.772154106	3.411311979	-1.782359874	-1.191710702	0.087408927	2.696504989	2.672403027	0.448935324
ENSG00000087250	MT3	1.43E-09	6.82E-08	0.000359236	0	0	4.01E-81	5.18E-06	6.92E-195	0	4.61E-49	0.395293251	-0.256143382	0.02991783	2.364404629	-1.170551784	-0.719778885	-0.245839197	3.351104935	3.706431308	1.466310458
ENSG00000213347	MXD3	9.61E-07	0.004609213	3.61E-196	5.22E-51	0	3.50E-70	0	2.31E-06	2.60E-10	0.001443196	-0.303211842	-0.014062693	1.244533435	0.443507407	-0.822884164	-0.561189518	1.214175203	-0.32462176	0.411977598	-0.230572427
ENSG00000101057	MYBL2	3.98E-06	6.93E-07	7.28E-158	6.05E-26	6.35E-289	3.00E-55	0	3.14E-05	0.000005909	0.019928151	-0.204976492	-0.118765885	0.858283515	0.212011664	-0.580444718	-0.378968566	0.973749785	-0.202313486	0.223273017	-0.09964445
ENSG00000136997	MYC	3.65E-07	7.77E-30	9.98E-22	2.52E-30	1.78E-81	1.55E-90	2.34E-32	2.27E-05	0.063217341	1.10E-12	0.378295317	-0.706030977	-0.506354557	-0.511887752	0.549297257	-0.834668002	0.408032618	-0.360788196	-0.046406655	0.787484131
ENSG00000132780	NASP	2.52E-19	1.12E-25	1.14E-140	2.55E-07	1.16E-225	2.21E-66	0	2.58E-12	4.64E-07	0.006967906	-0.767700048	0.491478994	1.766159143	0.501752755	-1.085908231	-1.228207327	1.930187462	-0.792379876	0.676789096	-0.23284956
ENSG00000104490	NCALD	7.38E-05	1.05E-17	3.08E-20	2.99E-08	1.17E-33	4.34E-82	1.05E-15	4.85E-40	1.88E-27	3.49E-114	-0.222118795	-0.404802007	-0.385539748	0.065905026	0.286535483	-0.620070901	-0.274980684	1.102615146	0.736594219	2.085708233
ENSG00000121152	NCAPH	1.04E-05	0.000167852	3.15E-129	8.48E-37	7.43E-229	1.20E-46	2.35E-268	0.000146369	0.013441277	0.042231084	-0.163794371	-0.039985761	0.669189136	0.233980017	-0.443388164	-0.299818102	0.683707728	-0.143543909	0.058986249	-0.044733245
ENSG00000080986	NDC80	2.97E-06	1.58E-07	7.58E-215	2.06E-58	0	3.23E-79	0	3.46E-07	8.03E-06	0.000019586	-0.273708444	-0.17856189	1.239331561	0.47365322	-0.868006622	-0.58148189	1.404471575	-0.355612428	0.24806509	-0.323139039
ENSG00000124479	NDP	1.34E-08	0.001998731	4.16E-07	1.31E-229	7.77E-40	5.82E-52	1.65E-07	3.35E-20	6.95E-18	0.000025323	-0.296375543	-0.051784765	-0.170154759	0.869520003	-0.201127903	-0.395358745	0.072988932	0.676185387	0.481067926	-0.271565471
ENSG00000165795	NDRG2	1.95E-84	0.000123306	1.12E-06	0	7.69E-219	7.74E-41	2.73E-16	7.49E-134	3.10E-60	0.034630086	1.907828449	-0.272455803	0.287303877	2.160684775	-1.014254401	-0.685805254	-0.330893124	3.123713552	1.749422836	0.123881779
ENSG00000245532	NEAT1	1.27E-139	2.75E-05	3.41E-24	2.56E-153	1.87E-187	1.61E-46	5.02E-06	8.17E-22	2.54E-18	4.23E-05	1.605020546	0.357182964	0.332369782	0.733780708	-0.553348046	-0.40031664	0.05519896	0.775028494	0.54314144	-0.286728747
ENSG00000104722	NEFM	9.36E-13	6.97E-18	1.02E-24	1.83E-44	7.64E-227	1.90E-09	7.46E-26	5.89E-09	4.67E-09	0.000842952	-0.415858136	-0.387169381	-0.388002828	-0.436527722	0.64059153	-0.122768819	-0.317570988	-0.404730843	-0.38134963	0.186641577
ENSG00000117650	NEK2	2.79E-05	1.38E-09	1.52E-101	9.48E-54	1.92E-209	1.65E-42	4.37E-242	0.00117659	0.019009332	0.016377908	-0.160694724	-0.185952535	0.646617763	0.340839932	-0.463583975	-0.307102855	0.710263387	-0.094633431	0.06446851	-0.106243597
ENSG00000184613	NELL2	2.35E-62	1.65E-62	1.42E-10	1.15E-242	0	1.48E-103	9.15E-31	0.012735514	2.89E-33	7.06E-22	-1.846141425	-1.463518804	-0.32169109	-1.887872081	2.242188196	-1.239709537	-0.490792857	-0.055495081	-1.408358834	-1.334925394
ENSG00000132688	NES	3.39E-46	0.112123639	2.02E-111	2.65E-140	0	2.47E-25	1.25E-32	3.34E-34	3.75E-70	0.031943705	1.155407631	0.123733437	1.131739142	0.982711189	-1.087799618	-0.362427711	0.386877167	1.26107741	1.599513635	-0.113330611
ENSG00000171532	NEUROD2	1.75E-139	6.86E-132	2.20E-258	0	0	0	3.29E-168	1.06E-53	8.00E-96	2.74E-55	-3.660701992	-2.650610231	-2.971365489	-2.957623803	5.210116341	-2.654364804	-1.390454829	-2.554109711	-3.228627434	-2.793447015
ENSG00000164600	NEUROD6	4.07E-139	6.14E-147	3.24E-238	0	0	0	2.70E-181	2.95E-45	4.16E-97	3.51E-58	-3.803021616	-2.911048157	-2.958086295	-2.843289921	5.439358717	-2.784584611	-1.694646322	-2.375083226	-3.394841429	-3.018262931
ENSG00000185942	NKAIN3	0.004173524	6.02E-13	0.000000181	3.55E-159	5.68E-293	1.41E-144	0	8.13E-06	1.82E-17	9.61E-23	-0.088058435	0.481241567	-0.195781729	1.5788892	-1.276680886	-1.47680459	2.990885497	-0.465461849	-0.921988848	-1.373830617
ENSG00000101198	NKAIN4	1.42E-06	0.000912004	1.49E-52	2.14E-69	5.58E-255	1.05E-17	3.91E-06	2.68E-120	9.40E-235	1.30E-180	0.32284713	-0.110218482	0.714880494	0.652330548	-0.892100135	-0.289877031	-0.201411822	2.500876186	3.071319371	3.230162114
ENSG00000136352	NKX2-1	0.008663039	0.001712678	0	1.38E-14	3.47E-168	1.31E-23	1.75E-23	0.002059184	3.78E-06	3.56E-14	-0.070945952	-0.07436321	1.922731755	-0.201568567	-0.431321777	0.294795609	-0.234581657	0.077097322	-0.222119193	0.417820461
ENSG00000109255	NMU	0.00203155	3.10E-05	2.19E-234	8.85E-37	4.75E-164	3.50E-26	1.75E-73	0.001835645	0.074544446	0.001099064	-0.069679324	-0.086520452	0.846027682	0.232505084	-0.350319566	-0.194444872	0.317499322	-0.088255105	-0.005552608	-0.144698283
ENSG00000053438	NNAT	2.07E-119	8.14E-12	1.56E-201	5.34E-28	0	3.51E-143	6.50E-208	5.45E-13	1.78E-55	7.34E-90	-1.842782335	0.09962532	1.131810549	0.368529253	-0.667627833	0.637323252	0.845858733	-0.625148148	-1.127769778	-2.064561814
ENSG00000174576	NPAS4	3.51E-10	1.41E-12	4.20E-16	2.05E-22	4.22E-157	3.32E-06	1.94E-21	1.15E-06	4.65E-07	1.30E-06	-0.293734481	-0.257713985	-0.254083898	-0.253641839	0.439763678	-0.05418019	-0.23845592	-0.255553936	-0.256628724	-0.290970526
ENSG00000106236	NPTX2	8.47E-05	0.000448159	0.008159677	4.60E-19	6.20E-09	9.71E-17	6.06E-34	0.000388799	5.30E-05	5.16E-06	-0.147975096	-0.084936807	0.000787504	-0.202226091	0.098364717	-0.152320622	0.194241644	0.161555641	-0.173856928	-0.23608778
ENSG00000122585	NPY	3.26E-30	7.99E-05	1.38E-19	0	0	1.24E-66	2.08E-277	0.00120649	6.22E-05	2.46E-07	-1.045194644	0.354779076	0.458339575	2.144518422	-1.290239051	-0.760613511	1.470533617	-0.217482153	0.333452225	-0.605010866
ENSG00000175745	NR2F1	1.52E-11	7.95E-11	6.97E-15	1.71E-73	2.37E-18	1.48E-52	1.72E-66	9.58E-11	0.021762638	3.13E-17	0.675383724	-0.558377783	-0.443141494	0.98307458	-0.296505943	-0.836151597	0.884444793	0.760272431	-0.085411652	-1.111029945
ENSG00000185551	NR2F2	2.02E-07	2.32E-07	6.64E-38	2.59E-10	1.41E-67	4.14E-74	5.42E-06	6.44E-62	0.000022006	0.057313811	0.211627302	-0.181496294	0.345208844	-0.18444605	-0.280224685	0.595685293	-0.132756229	1.053992822	0.164343016	0.032113207
ENSG00000123358	NR4A1	1.03E-50	0.017068547	7.18E-24	3.33E-58	8.88E-46	9.48E-27	0.0308538	1.13E-05	0.000471636	0.07652853	0.734340939	0.01988756	0.257459637	0.342631661	-0.19494688	-0.219989657	-0.045765288	0.222978011	0.125785407	-0.037664286
ENSG00000157168	NRG1	1.55E-28	2.36E-05	1.51E-22	0	4.15E-180	2.50E-72	2.63E-24	1.28E-10	2.54E-07	1.40E-10	0.724581598	-0.113206647	-0.436952634	2.36753546	-0.628317531	-0.602646493	0.224456461	-0.509402514	-0.37881346	-0.546619811
ENSG00000124785	NRN1	7.15E-38	1.93E-17	3.80E-45	1.92E-110	0	1.75E-145	2.52E-68	3.38E-16	5.23E-24	6.63E-19	-1.168060956	-0.561668118	-0.800535445	-1.072044402	1.23105342	-1.175261878	0.679044446	-0.889615884	-1.012499944	-1.036791175
ENSG00000182667	NTM	1.11E-35	4.17E-21	8.87E-72	1.07E-84	0	1.49E-234	3.08E-240	1.24E-10	0.010096063	2.62E-137	-1.423506584	-0.913129551	-1.262649903	-1.109833594	2.430802049	-1.953492811	-1.782447732	0.864234262	0.268294571	3.682290532
ENSG00000148053	NTRK2	0	0.001972289	2.36E-45	0.00026218	6.14E-235	2.87E-35	5.81E-25	0	1.97E-54	1.87E-23	4.083217527	-0.06991676	0.424776041	-0.061189487	-0.625047154	-0.344490997	-0.322503213	4.225140739	0.922334496	0.713643772
ENSG00000069275	NUCKS1	0.013445723	1.32E-12	2.28E-119	1.78E-43	2.06E-253	7.10E-32	3.10E-197	0.000572321	3.22E-22	0.004693682	0.354423942	-1.130814691	1.563370726	0.913221862	-1.061390937	-0.985835831	1.564431066	-0.167040421	1.109430885	0.295327648
ENSG00000143228	NUF2	2.55E-08	0.000087519	2.1896627441548e-313	5.23E-85	0	6.62E-94	0	6.30E-09	0.000141632	0.003242398	-0.378753855	-0.116606474	1.747770822	0.668693978	-1.136504397	-0.737371181	1.664547786	-0.466639546	0.211702366	-0.217786698
ENSG00000137804	NUSAP1	4.16E-06	0.038241574	0	2.95E-146	0	2.68E-162	0	8.34E-06	9.04E-12	0.000510085	-0.449553642	0.1373812	3.057534104	1.330362802	-2.040798318	-1.418016177	2.721308435	-0.500166705	0.726258195	-0.416714015
ENSG00000122584	NXPH1	2.29E-09	4.82E-06	1.87E-10	1.70E-21	7.91E-134	0	8.89E-29	0.000148855	3.06E-177	4.73E-282	-0.282371298	-0.152608044	-0.204271834	-0.252899149	-0.410619995	1.173601447	-0.276883063	0.134232812	1.381617199	2.205247644
ENSG00000065154	OAT	2.98E-144	0.009180188	3.62E-07	0	5.73E-285	2.75E-91	4.37E-08	4.87E-44	2.10E-09	4.19E-14	2.340580227	0.210750971	0.239708209	2.003020258	-1.060206166	-0.914385902	0.187302178	1.570059435	0.552452583	0.869155002
ENSG00000104147	OIP5	0.004076645	2.89E-14	1.84E-156	7.55E-152	2.09E-296	2.97E-60	6.72E-197	0.005493602	0.00122189	0.006711851	-0.084679125	-0.264652394	0.869484965	0.67063633	-0.59503199	-0.40385844	0.672613129	-0.066650772	0.134531077	-0.13151813
ENSG00000105088	OLFM2	0.000121319	2.10E-18	5.92E-92	4.83E-244	0.001187739	8.78E-82	0.005513613	5.75E-07	0.000171961	1.76E-58	0.32165713	-0.701146547	-1.271537627	1.738445211	0.032935111	-1.010377456	0.126443333	-0.533765764	-0.319456142	2.085612164
ENSG00000184221	OLIG1	0.01727217	2.76E-07	4.68E-210	4.62E-09	0	5.28E-58	9.26E-12	8.74E-83	0	0	-0.166538938	0.396635249	1.157718217	-0.319416749	-0.982101458	-0.606129487	-0.3538682	1.888878979	6.644207246	7.157046903
ENSG00000205927	OLIG2	3.04E-05	0.000414311	0	8.33E-06	0	6.06E-64	0.000161281	1.38E-26	0	0	-0.279431953	0.255155532	1.66534063	-0.207595838	-0.925767606	-0.575957124	-0.19542582	0.928115138	5.034700074	5.912021787
ENSG00000091651	ORC6	0.000510683	0.043810373	1.87E-156	1.67E-77	0	6.01E-108	0	0.000035669	0.000000027	0.056185657	-0.206910706	0.061444838	1.258033048	0.672261154	-1.125950618	-0.830640204	1.807671799	-0.310483147	0.409764769	-0.064159649
ENSG00000170515	PA2G4	1.69E-06	2.55E-20	6.24E-71	9.48E-48	1.74E-105	1.33E-76	5.10E-152	0.000459575	3.94E-12	2.47E-06	-0.309169415	-1.085449393	1.278280261	0.996411717	-0.777226908	-1.281207904	1.45860639	-0.291008954	0.916689941	0.585080281
ENSG00000007372	PAX6	5.86E-15	2.39E-07	1.84E-14	0	0	5.07E-154	0	0.00065147	0.000027201	1.61E-26	0.875913701	0.325519749	-0.452724521	3.480931553	-1.980627389	-1.467883962	2.766638914	-0.275244671	-0.376452934	-1.482488323
ENSG00000168078	PBK	1.77E-08	3.84E-05	0	4.66E-144	0	2.63E-114	0	2.69E-05	3.27E-18	0.05224391	-0.470376889	-0.189226131	2.159979605	1.12553416	-1.552414833	-0.977807879	2.035684605	-0.355942134	0.823754302	-0.089032338
ENSG00000118946	PCDH17	0.004993569	0.000192097	4.36E-77	2.26E-08	1.54E-76	5.62E-06	3.92E-07	9.10E-22	9.97E-163	6.32E-166	0.057269551	-0.094077801	0.60576452	-0.18042857	-0.320553573	-0.026520024	-0.155826045	0.667971008	1.661436254	2.136203151
ENSG00000184226	PCDH9	2.85E-11	4.68E-08	2.32E-22	1.74E-10	1.62E-168	1.52E-17	2.30E-55	4.06E-44	2.18E-28	9.26E-153	0.520542256	-0.299456066	-0.550285418	0.16742448	-0.784715461	0.445987418	0.580710838	1.551002397	1.033300061	3.187285688
ENSG00000132646	PCNA	0.002684428	3.24E-05	5.34783882166841e-313	1.36E-96	0	1.16E-144	0	4.61E-05	2.94E-12	0.015139461	-0.159776494	0.268369102	2.646908851	1.217677785	-1.963761867	-1.475018838	2.754647565	-0.415686083	0.851893423	-0.2065729
ENSG00000183036	PCP4	9.84E-41	0.002274742	6.39E-05	0.000579649	0.003211529	0.001346018	1.28E-06	5.42E-06	0.034593736	0.000827949	0.314865995	-0.046492409	-0.044186553	-0.024730648	-0.001527335	0.031094303	-0.054900401	0.09820149	0.004917834	0.07447651
ENSG00000134853	PDGFRA	0.002653912	0.020074152	0.017805782	0.000188756	2.42E-104	6.59E-28	0.000146345	0.022211409	0	0	-0.109038136	-0.018556096	-0.042941944	-0.094235843	-0.325939929	-0.236745394	-0.11290874	-0.011911188	2.822070253	4.645216804
ENSG00000162493	PDPN	4.54E-26	0.000594748	3.35E-58	0	0	2.12E-96	1.31E-56	1.20E-44	6.21E-30	5.12E-11	0.724502712	-0.058949782	0.662709062	2.112041381	-1.127329979	-0.714061941	0.462970865	1.268951605	0.84128497	-0.567372222
ENSG00000121440	PDZRN3	7.74E-07	2.52E-06	3.36E-144	8.97E-14	7.46E-139	0	4.85E-25	0.002159915	0.003020227	0.011019575	-0.230953248	-0.155418066	0.689741117	-0.213203943	-0.41342257	1.269674832	-0.263558417	-0.124976974	-0.157342617	-0.130698601
ENSG00000162734	PEA15	2.16E-59	0.042610275	2.31E-05	0	0	1.26E-108	1.78E-05	1.04E-77	5.05E-12	0.061274917	1.745744442	-0.260764811	0.371733454	3.650723971	-1.547341734	-1.378898703	0.401025168	2.411608873	0.860044254	0.119863647
ENSG00000242265	PEG10	0.014053624	2.30E-09	1.45E-17	5.02E-179	5.83E-120	4.00E-57	1.10E-22	1.82E-13	5.55E-24	7.36E-15	0.078156502	-0.392140721	0.500971211	1.358815329	-0.706404784	-0.741030239	0.420879971	0.792074611	1.022187936	0.91925568
ENSG00000181195	PENK	1.96E-43	1.61E-15	3.55E-30	9.39E-09	1.23E-05	1.29E-128	0	1.09E-13	2.27E-15	1.52E-10	-1.381034604	-0.581581511	-0.754366357	-0.346379369	-0.076708885	-1.210885166	2.808443161	-0.896522878	-0.874561329	-0.823798545
ENSG00000070087	PFN2	0.001942903	3.01E-26	0	1.94E-13	0	0	7.73E-27	9.23E-19	6.40E-13	1.08E-16	0.072675059	-1.529040843	2.4057827	0.699461718	-2.146912043	2.392246152	0.922344134	0.89634864	-0.585549277	0.880922553
ENSG00000092621	PHGDH	2.70E-204	5.68E-35	9.54E-208	0	0	1.35E-166	9.55E-178	3.92E-62	5.70E-66	1.15E-08	3.18258726	0.974931583	2.071336296	2.864669946	-2.639221503	-1.48264386	1.445371009	2.120777656	1.99625868	0.761497541
ENSG00000139289	PHLDA1	2.83E-23	2.39E-17	1.65E-110	7.86E-124	0.002027154	6.39E-266	2.72E-273	0.000000005	0.074557431	2.41E-48	-1.028896734	-0.904342969	-1.492688915	1.474936664	-0.078804235	-2.084407406	1.94687156	-0.717966456	0.113643336	1.975690848
ENSG00000067225	PKM	2.76E-20	1.13E-19	2.24E-90	3.51273003823975e-315	0	2.35E-202	4.25770951616611e-319	9.33E-08	1.11E-24	5.56E-09	0.967941117	0.214493818	1.452994772	1.930347737	-1.562336965	-2.034806906	1.882039908	0.767601674	1.236994612	0.765523216
ENSG00000127564	PKMYT1	1.31E-08	0.000480359	1.56E-119	2.64E-50	2.74E-289	1.69E-59	0	6.10E-07	0.001966399	0.100998525	-0.284347065	-0.028623509	0.765132477	0.357854335	-0.615602872	-0.417549734	1.012111023	-0.288474836	0.12158076	0.011667069
ENSG00000104368	PLAT	0.00540253	0.106813631	0.002061024	1.69E-208	2.52E-90	5.04E-20	1.89E-07	0.002147665	1.10E-25	4.30E-175	-0.059970131	0.064115468	-0.046082898	0.473852332	-0.209355554	-0.135277402	-0.083720668	0.086231141	0.359756077	1.394900173
ENSG00000166851	PLK1	5.39E-07	2.78E-07	1.70E-90	1.10E-62	9.89E-210	8.28E-49	2.47E-254	4.51E-05	0.004106561	0.007872657	-0.270519112	-0.170633471	0.747973095	0.434509137	-0.571198308	-0.403647827	0.917108137	-0.213581785	0.108371051	-0.150118
ENSG00000145632	PLK2	8.48E-35	1.99E-63	1.55E-14	8.57E-111	8.28E-279	3.52E-30	4.97E-22	2.16E-19	4.87E-28	8.35E-15	-1.24674143	-1.343976226	-0.447068349	-1.181755464	1.186658785	0.544451015	-0.437568721	-1.096296775	-1.218043281	-1.008668045
ENSG00000123560	PLP1	1.50E-50	0.009222871	1.17E-14	0.000611209	3.86E-115	7.10E-39	2.69E-20	2.84E-273	0.000000052	2.21E-14	0.564348671	-0.041998522	0.142826661	-0.042495368	-0.321106059	0.344533557	-0.201661749	2.043945937	0.232787204	0.648858227
ENSG00000162407	PLPP3	8.57E-85	0.030944031	1.24E-24	0	0	5.07E-130	0.017382192	1.80E-203	3.12E-115	0.013901898	1.574402899	0.187257014	0.444070069	3.177467629	-1.534053167	-0.988594455	-0.057975124	3.374801244	2.044899517	-0.178083333
ENSG00000100979	PLTP	0	3.87E-05	0.005353998	5.23709584591721e-322	1.20E-206	7.33E-75	1.21E-15	1.34E-203	2.01E-45	3.34E-06	3.126335364	-0.115612295	-0.084353904	1.12793991	-0.606225501	-0.55769463	-0.267416031	2.581961051	0.918653202	-0.361711539
ENSG00000147588	PMP2	5.18E-42	0.026101697	0.002450667	1.60E-57	1.02E-260	2.94E-48	0.044441789	4.14E-166	1.01E-155	0	0.7152394	-0.005866504	-0.001659183	0.377236469	-0.643027813	-0.408816214	-0.089824791	2.311715821	1.772522822	5.005279778
ENSG00000164087	POC1A	3.98E-06	2.70E-07	3.20E-106	3.41E-36	1.18E-257	3.27E-54	0	1.35E-06	1.13E-11	0.07652853	-0.197971929	-0.121222182	0.660716897	0.266154364	-0.515076885	-0.354805304	0.852731108	-0.238473144	0.310755874	0.035707124
ENSG00000105854	PON2	1.23E-181	0.001024926	1.08E-05	0	0	7.38E-179	1.00E-16	8.17E-214	7.70E-217	5.77E-18	2.807158722	0.25932808	0.169601944	3.657539841	-2.034815409	-1.390426738	0.28802728	3.985690367	3.427196332	1.057808166
ENSG00000196262	PPIA	3.86E-63	2.40E-68	8.79E-160	1.22E-91	8.92E-173	4.06E-26	7.11E-190	0.000000021	8.91E-08	0.051741204	-0.859255671	-1.79325302	0.985421187	0.68044803	-0.342479388	-0.486811061	0.858876221	-0.294646693	0.330436683	0.011506263
ENSG00000163644	PPM1K	4.97E-113	0.006324526	2.17E-05	0	3.80E-108	1.35E-30	5.13E-05	0.01625073	0.023531365	0.006580293	2.127295903	-0.078349266	-0.202520275	1.983709952	-0.651385525	-0.505820077	-0.160556665	-0.044349565	-0.119718116	0.23601744
ENSG00000106341	PPP1R17	8.38E-48	6.24E-11	1.00E-29	1.27E-41	0.002897297	6.15E-166	0	1.78E-05	6.01E-20	1.96E-15	-1.600458206	-0.53054993	-0.824729799	-0.837410938	0.068848494	-1.521899879	3.272881599	-0.520477836	-1.120996939	-1.129487305
ENSG00000156475	PPP2R2B	2.44E-64	2.29E-84	8.58E-147	2.20E-23	0	3.70E-233	1.97E-06	7.42E-09	2.27E-19	9.40E-18	-1.848267244	-1.700589339	-1.747576802	-0.444926531	2.001327811	-1.844493058	-0.098128892	-0.670786927	-1.00361535	1.208301141
ENSG00000198901	PRC1	1.02E-07	0.115357704	1.59E-274	1.38E-79	0	1.16E-98	0	1.95E-10	0.001464959	0.005306827	-0.42174034	0.101892666	1.845184336	0.7484973	-1.230216458	-0.857415665	1.795352859	-0.605022949	0.193276897	-0.221070721
ENSG00000117450	PRDX1	2.61E-50	0.013777239	2.74E-69	2.66E-49	8.65E-33	4.76E-293	0	1.60E-06	4.03E-05	4.95E-06	-1.017578675	-0.77322408	-0.313238107	-0.059613953	0.340280553	-2.197245325	1.897610217	-0.262485066	-0.044338215	0.400570898
ENSG00000007062	PROM1	1.51E-128	0.097407115	6.07E-44	2.70E-38	6.50E-184	7.15E-36	8.58E-11	4.95E-13	7.33E-47	5.30E-44	1.052696364	0.094436383	0.341900056	0.234855063	-0.389606171	-0.249312636	0.092050763	0.372833901	0.665154951	0.848762764
ENSG00000135069	PSAT1	4.80E-205	0.068095849	2.10E-09	0	0	4.79E-190	3.86E-16	7.37E-147	4.99E-55	1.33E-33	3.124709528	0.072918924	0.330236777	3.85632987	-1.969505613	-1.506211577	0.345827201	3.286870406	1.718938393	1.56605387
ENSG00000164985	PSIP1	7.11E-24	0.000632438	1.91E-87	4.01E-155	0	4.24E-13	1.20E-93	7.45E-05	2.36E-12	0.055513891	0.992434764	-0.349670955	1.354285964	1.47659488	-1.319620212	-0.737199636	1.207789636	-0.27200894	0.873598617	0.030075214
ENSG00000134222	PSRC1	7.91E-52	0.117068578	2.05E-73	4.37E-227	0	2.99E-95	1.37E-131	0.001478595	7.00E-21	0.001364948	1.1616894	0.125007235	0.84586873	1.206889514	-0.985653741	-0.763956805	0.822419805	0.175159619	0.756152623	-0.272140355
ENSG00000187514	PTMA	6.26E-163	1.79E-80	4.08E-134	5.81E-282	2.40E-184	3.27E-84	3.38E-292	6.90E-149	4.64E-58	6.10E-47	-0.844415823	-0.567942734	0.437533784	-0.562788066	0.323552179	-0.221387168	0.477134244	-1.435512219	-0.428220826	-0.470634162
ENSG00000159335	PTMS	3.73E-67	8.03E-17	0.019958255	1.05E-51	6.24E-41	5.17E-105	0.041258799	2.69E-18	6.79E-50	1.24E-15	-1.143507107	-1.368809586	0.246743325	-0.292678796	0.313620877	0.442881979	0.260834099	-0.776381548	-1.21111588	-0.768561268
ENSG00000105894	PTN	9.98E-16	2.86E-68	6.93E-70	0	0	0	9.65E-107	8.81E-203	6.13E-151	4.02E-70	0.96102239	1.433815625	-1.073121788	4.818396541	-2.100468293	-3.228060619	1.350856745	5.119103146	3.358895887	2.573032598
ENSG00000105426	PTPRS	0.006172375	0.012044234	3.64E-11	1.03E-14	7.02E-39	1.24E-27	0.000191264	0.000178852	0.002996014	0.046869983	0.165044237	-0.298433255	-0.32649709	-0.289160157	0.406240997	-0.727723162	0.286449992	-0.394078499	0.308999835	-0.115209511
ENSG00000106278	PTPRZ1	4.56E-35	1.46E-39	2.63E-09	0	1.34E-232	2.90E-245	0.000359134	1.51E-80	6.17E-202	1.55E-135	1.363332125	1.045350395	-0.258493455	2.628890029	-1.213059166	-1.99664685	0.017923311	2.698987048	3.650858816	3.549179188
ENSG00000164611	PTTG1	0.000496214	0.127658417	1.58E-296	1.11E-177	0	2.11E-159	0	0.004964417	4.05E-13	0.050480026	-0.317497597	0.002322747	2.505686751	1.550499186	-1.996684934	-1.447297779	2.710392154	-0.206806197	0.775523061	-0.123697897
ENSG00000168461	RAB31	4.10E-14	2.48E-09	0.000310956	0	0	1.15E-71	0.00213502	6.15E-72	0	1.94E-186	0.417958224	-0.217469236	0.07777464	1.292186759	-0.772715	-0.532908178	-0.103412921	1.487926413	2.764434177	2.554041107
ENSG00000161800	RACGAP1	7.62E-10	1.55E-08	7.71E-209	4.27E-82	0	1.95E-76	0	3.32E-05	1.59E-07	0.007028291	-0.444427662	-0.244232843	1.441618854	0.674688361	-1.00850541	-0.667745557	1.511413144	-0.311061264	0.353703072	-0.182721496
ENSG00000164754	RAD21	4.99E-05	0.027636877	7.51E-116	2.94E-77	1.38E-245	8.17E-24	3.24E-180	3.20E-07	0.017678305	6.30E-07	-0.223350405	-0.421321497	1.621273818	1.182949784	-1.175405164	-0.780377554	1.554368177	-0.498404098	0.280956635	-0.615206136
ENSG00000051180	RAD51	3.46E-05	1.46E-05	1.20E-166	1.67E-53	1.61E-282	1.57E-56	7.02E-295	1.04E-07	0.000343233	0.085849552	-0.185869476	-0.077583145	0.875357487	0.346718159	-0.570518663	-0.383884825	0.832201174	-0.29146113	0.155334782	-0.013159722
ENSG00000111247	RAD51AP1	0.001083869	0.003775469	1.44E-186	8.68E-86	0	8.53E-84	0	1.89E-07	1.96E-11	0.080247021	-0.156945871	-0.011541018	1.170902354	0.587651893	-0.879453787	-0.599666028	1.229261771	-0.347175488	0.424508615	-0.030392708
ENSG00000132329	RAMP1	1.58E-37	0.00106203	3.32E-05	1.51E-12	1.40E-177	6.90E-26	6.24E-06	5.96E-253	2.62E-293	8.73E-288	0.59937234	-0.057420502	0.061852059	0.060893448	-0.427900794	-0.218955936	-0.11973132	2.269092697	1.945627723	2.443004864
ENSG00000132341	RAN	1.39E-22	8.62E-19	3.63E-142	1.37E-85	1.37E-222	2.57E-128	0	1.60E-06	0.019394245	0.071341743	-0.602317323	-1.406504893	1.356399292	1.011485808	-0.613650964	-1.455021146	1.568377961	-0.276274469	0.361609965	0.018578305
ENSG00000099901	RANBP1	2.12E-13	3.52E-23	3.15E-129	3.05E-52	1.34E-239	1.52E-69	0	0.000040915	0.000580412	0.001251533	-0.314093871	-1.496775878	1.39165466	0.966789059	-0.764049032	-1.279975656	1.713022597	-0.165998637	0.505290585	-0.25810297
ENSG00000106538	RARRES2	0	0.029692979	3.21E-194	1.05E-176	0	1.43E-102	2.73E-51	0.002715905	2.46E-128	0.019060861	3.672888471	0.190116628	1.484843035	1.088921952	-1.330306152	-0.843672245	0.477090228	0.140062764	2.151361344	0.145692526
ENSG00000108551	RASD1	2.44E-15	1.46E-16	3.46E-39	3.62E-40	2.23E-118	2.30E-49	3.21E-24	2.69E-06	2.06E-16	1.29E-05	0.56278945	-0.468136185	0.620509014	-0.581870389	0.637236085	-0.560196732	-0.41612937	-0.39997234	-0.715741293	-0.414377577
ENSG00000138670	RASGEF1B	3.37E-16	1.08E-14	1.06E-20	1.91E-29	4.41E-85	6.80E-55	2.24E-56	1.10E-09	4.83E-10	0.07998186	-0.49805824	-0.341366947	-0.376829586	-0.386114624	0.451120736	-0.476163346	0.373042722	-0.437263913	-0.420676442	-0.032464399
ENSG00000100276	RASL10A	0.007960106	3.91E-10	5.98E-14	3.45E-13	3.16E-138	1.09E-21	5.92E-23	0.007006478	3.59E-05	0.004047217	-0.058456268	-0.172622017	-0.163759905	-0.133483969	0.30440579	-0.16146713	-0.16900656	-0.047516996	-0.152133066	-0.108951586
ENSG00000078328	RBFOX1	1.21E-44	4.35E-64	2.43E-82	2.12E-138	0	6.51E-81	2.12E-167	9.42E-21	1.85E-29	2.05E-20	-1.339206637	-1.255552121	-1.164075661	-1.261165158	2.401890389	-0.912142549	-1.25831023	-1.083057189	-1.179045896	-1.136385375
ENSG00000147274	RBMX	1.58E-16	5.81E-07	1.70E-72	7.24E-26	8.69E-88	3.34E-77	4.73E-207	9.73E-05	0.005013738	0.008138507	-0.398846769	-1.142243381	1.078957778	0.731002791	-0.449170991	-1.326605181	1.348990471	-0.159033385	0.465472654	-0.191285541
ENSG00000114115	RBP1	1.68E-25	2.08E-26	1.35E-53	4.38E-161	1.47E-135	0	7.45E-15	0.001861251	4.07E-20	0.00313496	-1.161901344	-0.991206239	1.102655922	-1.575207211	-0.911038089	2.960019402	0.43801512	-0.247481515	1.141292494	0.342942867
ENSG00000137710	RDX	5.96E-81	1.17E-06	1.82E-82	6.66E-189	0	0.001570219	1.60E-61	5.70E-10	1.20E-26	4.55E-24	1.925030459	-0.707896703	1.447637974	1.724570396	-1.803592721	-0.30485342	1.125124719	0.73247671	1.278614746	1.356242185
ENSG00000163918	RFC4	7.24E-07	0.000249073	3.14E-98	1.31E-32	1.47E-220	3.43E-66	0	2.19E-05	0.010498321	0.047547937	-0.353215503	-0.10214113	1.014468054	0.404500641	-0.78356603	-0.638370411	1.43443707	-0.320537458	0.115649	-0.079515979
ENSG00000102760	RGCC	0.000595612	2.57E-07	7.36E-12	0	1.94E-236	4.88E-45	1.35E-23	2.63E-92	4.28E-271	1.33E-138	0.09931696	-0.155509934	-0.216022884	1.227633149	-0.538866812	-0.346506753	-0.258412676	1.410007541	2.054215421	1.880396519
ENSG00000143333	RGS16	0.000737375	0.000691796	1.72E-175	3.50E-67	1.73E-297	2.42E-40	8.35E-154	0.001956158	6.89E-15	0.001349053	-0.167453826	0.289955887	1.237553922	0.500649077	-0.798556746	-0.410309887	0.794283781	-0.144894706	0.57293171	-0.230665046
ENSG00000106615	RHEB	1.75E-20	1.27E-12	9.04E-57	0	2.96E-212	1.03E-188	7.96E-70	0.000000002	2.27E-12	0.076285702	1.074348116	-1.010899621	1.217375792	2.142770546	-0.996867309	-1.933768812	1.150924092	0.731797931	0.957574592	0.097838693
ENSG00000143878	RHOB	2.25E-19	5.76E-16	6.39E-11	0.000794481	4.21E-14	1.60E-21	0.025036907	1.56E-05	0.001453135	2.34E-12	0.880288443	-1.084849228	0.595809615	0.245562779	0.164989949	-0.827200825	0.276354492	-0.468799237	-0.209954711	-0.941028713
ENSG00000152214	RIT2	0.001364983	8.70E-06	0.000016722	4.97E-14	3.08E-60	5.52E-19	0.000012352	2.09E-78	1.12837942892482e-315	2.58E-210	-0.074410359	-0.090658695	-0.070896455	0.059954143	-0.161447395	-0.12599802	-0.070238094	0.862349473	1.350204886	1.388731743
ENSG00000104889	RNASEH2A	3.67E-07	0.000211996	7.13E-219	1.39E-67	0	2.52E-112	0	2.48E-05	8.93E-11	0.022072257	-0.418557816	-0.208095924	1.860384421	0.809153	-1.328939828	-1.05746931	2.109238638	-0.386784009	0.634135434	-0.170334752
ENSG00000136104	RNASEH2B	4.35E-09	1.19E-12	5.40E-234	2.47E-35	0.00E+00	2.80E-44	0	4.64E-12	0.003324664	5.03E-06	-0.51329011	-0.556171369	2.030067766	0.631709307	-1.203195343	-0.716646961	2.012542585	-0.780426147	-0.200316754	-0.525362328
ENSG00000115963	RND3	5.05E-50	7.71E-31	1.06E-119	3.38E-27	0.001116642	3.55E-110	4.48E-06	6.45E-14	1.15E-31	9.38E-43	-1.611501822	-1.049818872	1.603113351	-0.487382294	0.024727466	1.116592245	-0.111756995	-0.947167863	-1.369639285	-1.954563381
ENSG00000273338	RP11-386I14.4	1.59E-22	0.028258811	7.59E-05	1.74E-201	1.45E-94	1.66E-20	0.021746117	5.67E-08	0.010325437	0.019281581	0.336352458	0.087779512	0.055820875	0.512210021	-0.225469228	-0.145102282	0.002345744	0.225712399	0.054175627	-0.056355662
ENSG00000239922	RP11-71N10.1	0.01607445	0.086341175	0.023467797	4.28E-06	5.44E-76	1.43E-16	4.32E-10	4.42E-122	0	6.52E-106	0.01220588	0.011085816	-0.006590283	-0.049870772	-0.167973095	-0.106627077	-0.084136713	0.863481242	1.812269432	0.813828012
ENSG00000256637	RP11-76I14.1	5.57E-20	1.99E-68	1.65E-35	0	0	1.07E-110	4.19E-88	1.23E-13	3.22E-06	1.69E-14	0.605475564	1.326609994	-0.579152448	2.713656625	-1.033750864	-0.813496914	0.573018399	-0.646793531	-0.355763463	-0.709428333
ENSG00000263146	RP11-849I19.1	2.46E-82	0.046237829	5.38E-20	0	0	3.98E-80	7.68E-17	1.25E-68	2.41E-154	9.53E-50	1.194543706	0.075628082	0.315366485	1.162553388	-0.879779603	-0.569518626	0.171033882	1.478078608	1.885561714	1.331115419
ENSG00000106399	RPA3	0.002794336	3.03E-12	1.34E-242	1.23E-146	0	2.94E-96	0	0.00016357	7.36E-15	0.024080014	0.156367369	-0.439970384	1.895720153	1.182169832	-1.355821049	-0.940955287	1.66561808	-0.303769604	0.749130748	-0.148306693
ENSG00000229117	RPL41	2.03E-288	1.55E-21	6.83E-71	2.56E-188	3.21E-269	1.86E-158	6.41E-60	1.44E-23	1.40E-31	0.047856777	1.414552517	-0.512878187	0.401930633	0.480113768	-0.332726578	-0.518827226	0.284341993	0.345566444	0.414085659	-0.0446099
ENSG00000112306	RPS12	2.56E-161	5.34E-09	1.58E-83	1.02E-05	2.73E-116	3.13E-13	0.000389729	0.020624379	6.07E-39	8.66E-13	1.204063932	-0.670810478	0.647600255	0.048794798	-0.364746587	0.027831788	0.248177047	0.034345425	0.671578552	-0.396769793
ENSG00000140988	RPS2	4.29E-171	0.062381402	1.36E-84	2.75E-20	2.30E-30	0	1.95E-73	0.000505633	8.79E-72	1.37E-10	0.90047924	-0.128590983	0.423158701	0.185898094	-0.044899206	-1.023544199	0.305304683	-0.114824699	0.603069245	0.290304763
ENSG00000167325	RRM1	3.49E-10	0.112890753	1.53E-195	2.59E-51	0	3.71E-99	0	3.83E-12	0.017327133	0.000128777	-0.566567467	-0.032694927	1.876279858	0.779121051	-1.330121233	-1.086207993	2.29363421	-0.784149841	0.178502125	-0.427516263
ENSG00000171848	RRM2	1.22E-14	0.015944795	1.42E-251	5.26E-61	0	4.77E-117	0	1.25E-07	4.47E-06	0.018996997	-0.649815458	0.20156147	1.765743728	0.628308126	-1.452029746	-0.96929597	2.455970573	-0.503814606	0.357038134	-0.172581313
ENSG00000079102	RUNX1T1	1.37E-47	5.73E-49	1.91E-65	2.96E-122	2.86E-238	3.34E-242	8.99E-71	3.82E-16	4.06E-34	8.53E-17	-1.418024233	-1.116025481	-1.064413243	-1.217145844	1.052488548	1.725781065	-0.847494921	-0.954242655	-1.307874296	-1.050396699
ENSG00000189171	S100A13	1.14E-36	0.000132499	0.000121676	0	6.17E-217	1.61E-44	9.94E-09	3.03E-123	7.67E-186	0.022530465	0.600479393	-0.076814287	0.052163494	0.95491557	-0.495032643	-0.330287456	-0.153531907	1.612302979	1.688860311	0.093916209
ENSG00000188643	S100A16	2.36E-50	2.89E-06	7.59E-05	3.16E-306	1.47E-167	3.26E-44	0.036367068	1.93E-211	1.63E-50	0.000008467	0.675853584	-0.111884606	-0.101736106	0.837947669	-0.402337713	-0.308164206	-0.037974381	2.011891395	0.793864549	-0.242390555
ENSG00000197956	S100A6	1.82E-16	0.031020647	1.80E-110	2.92E-258	3.41925357275162e-312	6.30E-33	2.98E-05	6.30E-53	1.80E-75	2.59E-34	0.495134384	0.034545144	0.838739208	1.056167279	-0.757231309	-0.326052959	-0.140538938	1.246936603	1.269029487	1.024516168
ENSG00000160307	S100B	3.63E-60	0.000082799	1.20E-05	1.86E-26	2.09E-194	5.11E-45	1.96E-13	1.23E-307	1.45354634949795e-312	0	0.954072268	-0.128212294	-0.192038907	0.161043529	-0.593722465	-0.412626866	-0.260263334	3.106133327	2.654922262	5.545321541
ENSG00000130066	SAT1	5.56E-05	9.45E-10	3.64E-32	0	9.63E-05	2.03E-136	2.48E-21	8.77E-16	0.028148153	0.000011329	0.369105797	-0.495358814	-0.720441959	2.16727849	0.042992146	-1.361604634	-0.391568632	0.97564143	-0.092722473	0.550089553
ENSG00000119042	SATB2	8.92E-40	3.20E-58	1.62E-79	6.39E-110	0	2.76E-103	1.46E-154	9.49E-21	1.66E-28	4.13E-22	-1.325849742	-1.247609032	-1.207159879	-1.196750438	2.482440296	-1.08918681	-1.278170067	-1.132299021	-1.222327375	-1.25455234
ENSG00000164106	SCRG1	1.23E-102	0.00510049	8.62E-20	0	0	1.29E-113	0.004652796	3.49E-118	1.95E-280	0	1.823946959	-0.078511479	0.406209032	1.671549064	-1.35684121	-0.985262655	-0.165956295	2.624054106	3.608773296	6.336658897
ENSG00000169439	SDC2	6.80E-83	0.006766681	2.26E-05	3.26E-109	0	1.70E-69	0	3.71E-34	4.47E-05	2.73E-15	1.588277177	0.226039938	0.145574315	0.844105836	-1.405258262	-0.691775197	2.302969478	1.243240145	-0.33805964	-0.820359954
ENSG00000112902	SEMA5A	5.44E-05	0.10746465	7.18E-24	3.48E-159	4.66E-182	2.80E-33	5.21E-09	2.08E-06	3.25E-85	0	0.137045755	0.061484831	0.237851926	0.530921897	-0.398880816	-0.244110989	-0.136935603	0.265396047	0.958530748	2.611580094
ENSG00000250722	SEPP1	6.33E-36	0.000396341	1.31E-114	0	0	6.30E-100	1.08E-19	1.25E-98	5.80E-44	5.25E-11	0.964277515	0.324464153	1.08141911	2.178421361	-1.309905504	-0.815062408	0.255118195	2.235968811	1.198477685	-0.642854497
ENSG00000138758	11-Sep	0.000171108	0.001300298	1.99E-30	0	7.05E-145	2.85E-82	3.20E-21	0.000275349	0.014431885	1.21E-31	0.343398141	-0.2301229	0.981208427	2.190318474	-0.878899073	-1.372546297	0.839803136	0.381350545	-0.007552971	-1.62746027
ENSG00000122545	07-Sep	1.21E-08	5.46E-18	0.014458419	1.05E-285	3.57E-190	2.24E-19	0.000000002	8.12E-53	2.16E-45	4.88E-25	-0.253935302	-1.442958822	0.409520079	1.618262856	-0.839304431	-0.112523127	0.283832099	1.448820947	1.289667466	1.14669675
ENSG00000135919	SERPINE2	0.001424261	7.99E-30	1.98E-30	3.85E-07	7.49E-54	1.78E-118	2.06E-16	3.56E-84	8.80E-138	2.90E-77	0.205935534	-0.876693289	-0.691289544	-0.190527904	0.476847465	-1.176303823	-0.35433593	2.526254912	2.7313159	2.477388886
ENSG00000116560	SFPQ	4.14E-33	0.00009795	8.25E-18	2.97E-25	1.64E-06	1.77E-11	1.69E-122	9.55E-15	0.029183088	0.090256041	-0.757236109	-1.032335081	0.733308225	-0.018332666	-0.101740507	-0.801012813	1.094720897	-0.659792124	0.291480395	0.013589527
ENSG00000104332	SFRP1	3.42E-12	1.85E-39	2.44E-31	0	0	2.45E-216	1.72E-98	1.22E-06	0.000122382	1.34E-21	-0.731671041	1.06153778	0.870490243	4.382045972	-1.727339466	-1.842658465	1.194600942	-0.562725862	-0.344578601	-1.386540289
ENSG00000145423	SFRP2	0	0.000411155	1.79E-85	0	0	1.34E-102	6.51E-12	1.14E-14	4.56E-19	0.000670215	3.451307395	0.320203951	0.838307381	1.873888026	-1.221943416	-0.766240196	0.139001346	0.72643503	0.669836953	-0.260011379
ENSG00000229415	SFTA3	0.023433669	0.054803328	0	5.91E-11	1.94E-90	8.73E-09	3.13E-13	2.65E-08	0.002702867	0.024946486	0.001412925	-0.00111239	0.972443906	-0.104932722	-0.215271083	0.110271053	-0.115983515	0.202385748	-0.089693746	0.042595929
ENSG00000129810	SGOL1	6.46E-06	3.49E-07	1.01E-272	4.88E-50	0	1.98E-83	0	1.47E-07	2.13E-11	0.042707839	-0.25732061	-0.151634184	1.398013153	0.424007876	-0.895596554	-0.592033016	1.344831769	-0.357605028	0.430724746	-0.075600078
ENSG00000163535	SGOL2	0.014378827	0.000400614	1.28E-163	3.18E-65	6.85291728394953e-317	4.57E-53	1.69E-256	7.92E-06	1.07E-13	0.048623716	-0.077421647	-0.065374438	1.035863375	0.466034793	-0.728964174	-0.436043378	0.937367401	-0.266554558	0.468289984	-0.060286981
ENSG00000171241	SHCBP1	0.000220253	4.74E-05	5.86E-128	1.04E-27	2.55E-231	2.10E-45	1.91E-256	2.68E-05	2.47E-12	0.099872429	-0.131973178	-0.054989806	0.661416638	0.187851859	-0.439459546	-0.289652905	0.6552904	-0.174501129	0.315329802	0.030615282
ENSG00000105251	SHD	0.00014176	0.004893825	5.70E-185	3.59E-12	5.50E-56	9.91E-05	0.000398136	0.000151771	3.80E-35	7.21E-141	-0.106081815	-0.041953014	0.597219446	-0.114296163	-0.163797453	-0.013725146	-0.058923493	-0.119054693	0.449314797	1.131786801
ENSG00000138083	SIX3	6.05E-05	0.0469656	3.53E-215	5.52E-12	2.73E-44	5.00E-14	3.66E-12	7.37E-10	0.077365265	0.000698362	0.083376871	-0.001834914	0.560536588	-0.107009392	-0.141349438	0.175355482	-0.106157372	0.196014492	-0.010463475	-0.120007435
ENSG00000155926	SLA	8.61E-87	5.10E-116	3.75E-176	1.18E-245	0	5.20E-231	3.23E-277	5.91E-37	2.97E-62	1.02E-41	-2.459282103	-2.202623911	-2.18561936	-2.118795865	4.324817181	-1.999962495	-2.018711982	-1.877671373	-2.251889787	-2.149453728
ENSG00000079215	SLC1A3	3.57E-183	8.97E-20	1.21E-08	0	0	8.16E-205	3.81E-79	3.50E-174	1.62E-88	0.059582798	2.923294784	0.780126337	-0.339141053	3.721351557	-2.030677228	-1.559601677	0.854493094	3.679429993	2.201509669	-0.096401071
ENSG00000005022	SLC25A5	0.018205523	5.04E-16	9.65E-74	3.55E-28	4.34E-127	1.97E-180	8.47E-241	7.78E-05	6.78E-22	3.19E-32	0.166955274	-1.108255563	1.3524787	0.79851145	-0.776040458	-1.898472876	1.755315837	0.393865589	1.159525391	1.44255094
ENSG00000132164	SLC6A11	0.022863648	8.11E-05	0.000238743	1.52E-20	3.76E-13	5.55E-14	0.005008204	6.89E-190	6.37E-14	0.032175467	-0.01659332	-0.074690512	-0.068278917	0.098461455	-0.058776736	-0.103489263	-0.050438404	1.441117574	0.266036576	-0.051238325
ENSG00000139155	SLCO1C1	4.64E-05	0.003193533	7.00E-07	0	1.19E-226	2.73E-42	0.039156341	8.39E-08	4.01E-26	7.81E-06	-0.149187142	0.206269849	-0.137375819	1.488421567	-0.477004946	-0.301142988	-0.038826324	0.294736227	0.504356371	-0.2482908
ENSG00000136824	SMC2	0.003786105	0.090046291	2.04E-300	3.47E-115	0	1.75E-114	0	0.005641432	1.14E-29	0.019190699	-0.151315004	0.118716021	2.047028621	0.993664511	-1.505854066	-0.990471757	1.826847545	-0.140847756	1.068709598	0.171686204
ENSG00000113810	SMC4	2.10E-05	0.035624019	0	5.59E-125	0	9.45E-131	0	2.16E-08	5.42E-08	0.000263733	-0.369594224	-0.104629855	2.639854093	1.288508425	-1.959429822	-1.309868207	2.84458253	-0.658524385	0.598722141	-0.433376756
ENSG00000198732	SMOC1	8.11E-06	0.0101191	1.73E-06	1.30E-30	5.23E-201	1.82E-92	0	2.42E-44	1.21E-80	1.02E-47	0.303760288	-0.022961266	0.193187704	-0.53621315	-0.822155033	-0.853292618	1.936693872	1.53810592	1.817961739	1.700955778
ENSG00000145335	SNCA	7.83E-59	2.04E-22	1.11E-20	2.61E-14	4.23E-126	9.42E-70	1.05E-36	0.000365393	5.53E-16	1.59E-10	1.14669973	-0.507741003	-0.445060874	0.157481566	0.620647364	-0.619685068	-0.471479766	-0.245096327	-0.643661407	-0.598260605
ENSG00000125835	SNRPB	1.25E-08	0.047286819	1.55E-184	3.32E-91	0	7.72E-94	0	5.98E-07	0.000309803	0.000542295	-0.376527813	-0.394946031	1.959960126	1.291481192	-1.407420255	-1.350440601	2.197188623	-0.497142561	0.476365371	-0.312890135
ENSG00000143977	SNRPG	1.86E-07	2.22E-13	2.55E-69	3.96E-36	3.11E-177	6.58E-42	1.04E-294	0.000526696	0.020472852	0.00894333	-0.135644128	-1.190153264	1.268891804	0.914607034	-0.858294741	-1.116696915	1.734339534	-0.096773305	0.340097972	-0.159639494
ENSG00000184557	SOCS3	2.25E-93	0.016946741	0.00000004	2.39E-173	2.66E-188	3.84E-13	0.044284039	2.94E-06	2.72E-81	0.000539661	1.221286019	0.165982047	0.117560123	0.682021025	-0.475545393	-0.138240638	-0.052947909	0.309357637	1.054857562	-0.206498824
ENSG00000176887	SOX11	2.17E-166	4.09E-53	5.92E-193	0	0	2.82E-102	0.0086614	2.69E-102	2.40E-91	4.92E-57	-2.90283966	-1.841200615	-1.498763839	-2.641173215	2.065377749	0.879436831	0.302839263	-2.926678623	-1.980568968	-2.015213561
ENSG00000134595	SOX3	2.46E-125	2.73E-08	9.11E-10	0	0	7.15E-102	8.16E-19	6.60E-05	4.63E-05	6.83E-06	1.766226422	0.473646518	-0.301521195	3.088207262	-1.200079493	-0.775147107	0.205192461	0.281059939	0.243561265	-0.395998586
ENSG00000124766	SOX4	3.57E-212	3.04E-22	2.91E-22	0	0	0	1.29E-09	2.94E-124	4.55E-93	1.78E-92	-2.670485106	-0.743724584	-0.329910632	-2.485130375	1.03012512	1.575345598	0.44194834	-2.366717655	-1.517847266	-1.851886678
ENSG00000125398	SOX9	3.44E-191	2.47E-07	2.96E-67	0	0	5.32E-63	1.32E-06	4.24E-67	1.67E-97	0.004291044	3.105056753	0.327569143	1.233436732	3.086684638	-2.035580251	-0.955675188	0.327159455	2.21543609	2.417191789	-0.311388947
ENSG00000217236	SP9	1.14E-15	2.26E-19	5.05E-188	6.60E-43	8.54E-239	0	2.35E-49	1.52E-09	1.80E-11	6.95E-07	-0.540021535	-0.467371656	1.17664954	-0.511152197	-0.754328994	2.744151994	-0.508699761	-0.474779579	-0.498678745	-0.432830978
ENSG00000076382	SPAG5	3.70E-10	0.0741605	1.76E-180	2.46E-24	2.94E-305	1.66E-64	0	5.83E-05	0.033022888	0.010073853	-0.327016282	0.099200212	0.976944768	0.224847407	-0.64823897	-0.448629082	1.080491496	-0.199862445	0.040352802	-0.124269315
ENSG00000113140	SPARC	0	0.005755268	8.22E-51	0	0	6.84E-150	1.52E-14	5.48E-130	1.10E-82	2.48E-18	3.957609126	0.229274461	0.777135604	2.776684722	-1.512903351	-1.163569753	-0.380776921	2.830135585	1.853134088	0.989068021
ENSG00000152583	SPARCL1	7.71E-11	0.000211206	7.96E-08	1.66E-26	1.89E-109	4.26E-29	3.68E-07	0	1.60E-116	0.024624678	0.267541004	-0.095349358	0.093966887	0.149936902	-0.327439661	-0.241866745	-0.139987198	4.406480807	1.129661662	-0.084839974
ENSG00000161888	SPC24	0.001268375	0.000167852	9.03E-132	3.99E-49	6.49E-305	1.04E-59	0	7.13E-06	9.83E-15	0.012937298	-0.100240325	-0.054604789	0.814363583	0.358159852	-0.634521154	-0.420341054	0.942270067	-0.239259623	0.468205228	-0.114203657
ENSG00000152253	SPC25	4.18E-10	2.35E-11	1.18E-299	3.49E-49	0	7.58E-88	0	2.19E-09	4.61E-11	0.038186801	-0.418394071	-0.296026271	1.660404256	0.468246197	-1.070294075	-0.684414055	1.705347473	-0.470531868	0.470008987	-0.089652489
ENSG00000164056	SPRY1	0.004799046	9.21E-07	5.53E-13	1.45E-91	9.85E-47	2.59E-46	3.00E-11	1.34E-185	0	2.46E-08	-0.107845076	-0.157025629	-0.24700732	0.491367335	-0.240623691	-0.375510487	-0.201545984	2.149853647	2.599678014	0.415765186
ENSG00000180616	SSTR2	3.84E-51	0.000729198	3.31E-61	2.62E-116	1.32E-85	6.19E-178	0	2.55E-23	1.51E-25	1.63E-23	-1.582579943	-0.210923497	-1.100039121	-1.273405433	0.68971595	-1.513681821	2.515434417	-1.268138658	-1.204959356	-1.355880127
ENSG00000164543	STK17A	3.06E-30	0.000395243	5.29E-30	9.89E-193	6.27E-228	5.96E-158	0	0.003332945	1.16E-17	3.28E-06	-0.975776092	-0.138922059	-0.616431303	1.276583669	-0.888165544	-1.156435602	2.295862688	0.149858078	0.778389133	-0.492651662
ENSG00000104435	STMN2	9.74E-231	3.55E-199	2.20E-242	0	0	1.94E-306	0	2.06E-79	4.80E-152	9.08E-76	-5.759700318	-3.538609504	-2.74098131	-3.765395925	4.649460986	2.84740411	-3.124450412	-3.38927196	-4.764196547	-3.533780209
ENSG00000015592	STMN4	2.89E-43	2.18E-77	4.64E-199	4.45E-15	0	3.18E-74	2.55E-87	0.00010345	2.37E-11	0.003242398	-1.556545272	-1.956116883	-2.164085981	-0.061459413	2.071523021	-1.280253224	-0.764819993	-0.358261858	-0.732041625	0.370933533
ENSG00000148175	STOM	0.012915197	3.17E-08	8.20E-13	0	2.16E-64	1.95E-42	0.005129586	1.76E-54	1.01E-05	3.39E-05	-0.059416288	-0.167066987	-0.219898328	1.18169728	-0.243471929	-0.318445299	-0.069312066	1.025131778	-0.217114236	-0.236590351
ENSG00000054654	SYNE2	9.62E-11	1.51E-19	2.76E-09	5.42E-38	3.35E-143	3.44E-32	0	1.60E-26	7.34E-07	1.76E-24	-0.507420894	0.407281968	0.592413915	0.914852016	-0.915984321	-0.899316233	2.023403739	-1.380101634	-0.424013937	-1.438895148
ENSG00000067715	SYT1	7.11E-62	3.15E-77	1.79E-118	1.75E-218	0	9.10E-53	9.07E-165	1.11E-17	9.60E-32	1.46E-13	-1.867720473	-1.645576931	-1.613544637	-1.826587491	2.254403662	0.77349412	-1.395236116	-1.115210229	-1.409199653	-1.022959162
ENSG00000132872	SYT4	1.60E-34	9.37E-45	3.91E-57	8.10E-89	0	1.18E-39	1.08E-40	2.61E-05	1.82E-17	1.43E-08	-1.075084204	-0.95129134	-0.901194892	-0.940712838	1.554136253	-0.563065015	-0.603263647	-0.389945215	-0.827487455	-0.636047658
ENSG00000013810	TACC3	2.69E-07	0.028356843	3.10E-229	4.79E-72	0	6.00E-79	0	0.000000331	1.96E-06	0.011422408	-0.301377754	0.053861161	1.299046751	0.538484595	-0.893668074	-0.587991842	1.268198624	-0.347033371	0.278869398	-0.152945462
ENSG00000158710	TAGLN2	5.27E-204	3.52E-09	0.012798746	0	0	3.40E-149	1.98E-115	0.005415894	0.0343799	8.78E-10	2.886608347	-0.373624922	0.006123815	2.696222186	-1.229398243	-1.200280995	0.946838517	0.140725413	0.057789027	-0.709172357
ENSG00000087510	TFAP2C	1.83E-17	0.000112787	7.29E-19	0	0	4.28E-107	0	8.09E-12	6.63E-10	1.50E-12	0.583797987	0.365942058	-0.403760412	2.004767645	-1.099776895	-0.783797654	1.530011008	-0.574557549	-0.473841277	-0.640328014
ENSG00000003436	TFPI	3.78E-45	0.000162219	0.000372719	0	1.15E-292	7.12E-55	7.31E-12	1.68E-247	5.17E-78	0.000523963	0.731925595	-0.067284504	-0.11057806	1.420405683	-0.620343324	-0.400277225	-0.19938683	2.603201063	1.062637312	0.202976824
ENSG00000177426	TGIF1	5.69E-118	1.41E-13	4.59E-24	6.94E-131	1.68E-222	5.46E-96	2.21E-127	1.13E-11	1.88E-35	2.42E-10	1.967351874	-0.420145462	0.502676072	0.990745052	-0.841597989	-0.849262614	0.902982833	0.660727732	1.121380947	-0.656694683
ENSG00000100234	TIMP3	1.31E-146	0.000239774	0.009939133	4.91E-307	2.03E-236	1.67E-70	2.45E-08	1.88E-159	1.23E-07	4.53E-15	1.635081765	-0.076299702	-0.062746254	1.10633436	-0.636793815	-0.531164814	0.108952151	2.304717151	0.305598958	0.635809851
ENSG00000167900	TK1	6.17E-05	0.001466418	8.09E-158	5.96E-75	0	4.71E-85	0	8.51E-06	4.69E-05	0.083454423	-0.215389708	-0.033041978	1.038934909	0.558380073	-0.858450376	-0.605642999	1.323524936	-0.27318969	0.229396126	0.041934307
ENSG00000196781	TLE1	0.003166029	0.001799973	0.015314502	0	3.07E-139	0.001473871	0.041561431	5.35E-12	0.002073486	8.40E-12	-0.167527645	-0.114066917	0.016988318	1.782733181	-0.693445209	0.061704558	-0.041506972	0.69758099	0.201361252	-0.741741506
ENSG00000106829	TLE4	1.01E-92	0.02847615	2.44E-20	1.44E-257	9.00E-59	3.26E-44	0.042608184	0.004639638	0.000215081	0.019060861	1.887479742	-0.027705959	-0.521332098	1.588345457	-0.464172706	-0.606445131	-0.025651127	0.141367071	0.299847493	0.173226548
ENSG00000166292	TMEM100	9.23E-05	0.005217044	0.020215628	0.000204451	1.35E-38	8.94E-11	2.16E-08	1.25E-16	1.38E-175	0	-0.090742919	-0.029740767	-0.004652991	-0.006034472	-0.113264109	-0.072643525	-0.077161606	0.292880539	0.881935637	1.594776675
ENSG00000139364	TMEM132B	2.82E-13	7.43E-07	6.55E-22	0	3.96E-219	1.05E-63	1.46E-05	0.000326639	0.003318771	0.013031754	0.413419488	0.440244142	-0.394681696	2.126871358	-0.647841613	-0.521485398	0.040884507	-0.188370302	0.118322309	-0.135238498
ENSG00000249992	TMEM158	1.08E-30	2.40E-24	2.46E-14	2.50E-10	0.000106083	1.16E-132	0	6.47E-09	0.001126744	1.74E-11	0.93254823	-0.625518358	-0.405949618	-0.291835423	-0.014275783	-1.026960883	1.621431475	-0.551236386	-0.255215521	-0.71671206
ENSG00000136842	TMOD1	5.45E-27	1.37E-38	6.35E-54	1.57E-48	0	2.91E-88	2.85E-90	2.03E-05	1.33E-17	2.38E-111	-0.844944152	-0.791795948	-0.780028905	-0.628218907	1.31566564	-0.788206281	-0.77719962	-0.345428715	-0.740963327	2.469879312
ENSG00000120802	TMPO	7.90E-14	1.39E-09	2.58E-115	6.31E-15	1.34E-159	4.11E-45	5.27464483500115e-320	2.48E-10	0.010096063	1.55E-06	-0.684589653	-0.523847217	1.478686243	0.422394825	-0.895780874	-0.783889934	1.85119234	-0.718875912	0.222491488	-0.564021825
ENSG00000205542	TMSB4X	2.40E-291	2.67E-95	2.23E-57	9.30E-14	3.32E-12	8.61E-20	0	2.34E-66	2.08E-33	1.54E-175	-1.817315716	-0.531712961	0.35549496	-0.053760121	0.115243304	-0.120333985	0.72385163	-0.705308578	-0.408823763	-1.860000163
ENSG00000041982	TNC	8.99E-16	0.001847033	0.004990795	0	3.33E-270	3.20E-55	0.000502594	3.06E-168	1.30E-48	0.001122833	0.429362389	0.265396996	-0.00053215	1.420807767	-0.627932011	-0.419791298	-0.130123369	2.133514203	0.868974316	-0.192890782
ENSG00000116147	TNR	0.004172053	8.79E-05	0.0002669	1.86E-06	1.21E-31	0.000674893	4.27E-08	0.011779088	1.10E-18	0	-0.048113313	-0.069745846	-0.0504638	-0.056457891	-0.10267135	0.029752412	-0.07246556	0.020514217	0.23290517	2.47096561
ENSG00000131747	TOP2A	1.98E-08	1.54E-10	0	1.04E-133	0	1.86E-148	0	0.00010383	3.49E-13	0.001218905	-0.587426085	0.625440118	3.179501304	1.266685965	-2.085995476	-1.395337233	2.605957106	-0.438305869	0.808709279	-0.415575229
ENSG00000111669	TPI1	2.20E-05	0.00199914	1.46E-31	0	0	7.76E-244	4.38E-93	2.73E-23	1.12E-83	1.32E-49	0.537207567	-0.435754142	0.964004324	1.895655499	-0.957576587	-2.24834112	1.207856602	1.024137735	1.748548241	1.545373016
ENSG00000198467	TPM2	9.44E-87	0.004414529	1.87E-143	0	0	1.45E-93	2.39E-48	0.004386001	1.45E-52	0.000931722	1.525280794	-0.027197709	1.202861345	1.748850061	-1.207245862	-0.758210447	0.454376192	0.135824191	1.266189609	0.283699406
ENSG00000159713	TPPP3	0	2.01E-05	2.42E-48	0.000692724	6.45E-138	1.72E-30	2.90E-12	2.74E-53	5.75E-15	2.55E-09	3.67051439	-0.122480861	0.325958008	-0.054611682	-0.354719699	-0.239931663	-0.162591514	0.856289252	0.305374006	0.297599647
ENSG00000088325	TPX2	4.74E-08	0.000376171	7.30E-285	5.50E-94	0	1.09E-93	0	0.000000912	5.94E-09	0.00358479	-0.400559989	-0.104464528	1.741925965	0.74858277	-1.175391515	-0.771220503	1.66735179	-0.410174341	0.426138262	-0.234283682
ENSG00000135451	TROAP	0.000000011	1.37E-06	4.03E-136	4.43E-57	2.09E-236	2.94E-52	2.33E-262	0.000121614	0.002458094	0.005958214	-0.269889999	-0.128641683	0.807649992	0.367944515	-0.533473821	-0.374503253	0.812235762	-0.187003919	0.117378934	-0.135307507
ENSG00000166925	TSC22D4	1.67E-83	0.122981485	1.04E-13	3.43E-136	2.65E-256	7.50E-41	0.005133264	5.06E-167	2.32E-57	1.41E-136	1.465050164	0.111119629	0.280613819	0.841853097	-0.816364239	-0.458031231	-0.124241304	2.864987552	1.318271316	2.708939128
ENSG00000156298	TSPAN7	0.000000233	2.01E-12	0.006391496	1.07E-111	2.60E-11	4.48E-61	1.63E-11	1.89E-46	4.18E-34	6.80E-69	-0.400877129	-0.702995526	0.038106712	1.27378764	-0.248156104	-1.005221072	-0.142176506	1.735314218	1.402604203	2.256484011
ENSG00000112742	TTK	7.40E-06	3.70E-06	2.33E-118	2.91E-51	2.38E-240	2.68E-45	1.90E-273	1.06E-05	0.000789521	0.005958214	-0.192527754	-0.10025228	0.70872202	0.324758086	-0.501647843	-0.321610693	0.76119138	-0.200670502	0.12963345	-0.120634914
ENSG00000167614	TTYH1	5.65E-255	9.25E-34	1.92E-14	0	0	5.46E-173	1.14E-25	1.08E-277	2.24E-125	3.93E-72	3.958558964	1.090551136	0.488254484	4.293149497	-2.281085935	-1.632082292	-0.585678277	5.49163932	2.966131002	2.625489358
ENSG00000167552	TUBA1A	6.28E-232	9.50E-240	3.47E-284	0	0	3.37E-132	0	5.74E-82	9.34E-170	4.43E-79	-1.764612948	-1.135692791	-0.956755904	-0.815674488	1.377027507	0.58213458	-0.772117616	-1.071734198	-1.553965146	-1.149368708
ENSG00000123416	TUBA1B	8.00E-32	0.003855867	0	6.19E-150	0	8.97E-123	0	3.29E-25	0.044131319	5.03E-27	-0.761512402	-0.178527773	1.954626289	0.919163797	-0.928649191	-1.064597409	1.500629573	-0.822144227	-0.06117735	-0.973501881
ENSG00000167553	TUBA1C	2.41E-29	6.07E-46	6.37E-20	0.000225996	5.72E-64	4.17E-81	2.17E-16	7.51E-08	2.71E-15	8.89E-18	-1.087941404	-1.091345226	0.578229497	0.075666132	0.514370879	-0.959001433	0.3850131	-0.569005637	-0.820430553	-1.071809712
ENSG00000196230	TUBB	1.89E-295	6.90E-174	2.96E-07	0	0	1.93E-60	1.32E-24	2.47E-139	9.86E-159	1.64E-107	-2.935057456	-0.976572461	0.007950913	-0.767778454	0.994752293	0.447665714	-0.073485931	-1.781027859	-1.598327132	-1.565862034
ENSG00000137267	TUBB2A	5.59E-171	3.21E-169	1.72E-291	4.37E-09	0	1.83E-163	0	0.000429769	2.34E-75	2.50E-55	-2.997255152	-2.961259284	-1.915480986	-0.02505316	2.002748508	1.107613906	-1.672365055	-0.222009522	-1.878705282	-1.822949255
ENSG00000137285	TUBB2B	2.13E-207	9.82E-220	1.35142270172602e-317	8.82E-78	0	9.36E-278	0	1.32E-23	2.08E-86	5.08E-107	-1.700208118	-1.392541208	-0.977332637	-0.333740042	1.132280521	0.775681831	-0.908023806	-0.449576594	-0.86248247	-1.448324576
ENSG00000188229	TUBB4B	2.19E-109	0.016218055	2.84E-145	1.01E-77	9.76E-198	7.30E-90	8.00E-52	0.006346372	0.002983311	1.66E-07	2.408491196	-0.117455415	1.819868852	1.163401941	-1.044540943	-1.343750361	0.879771748	0.20552031	0.365006189	-0.680898459
ENSG00000176014	TUBB6	0.028137645	9.26E-08	6.27E-129	1.71E-269	0	1.95E-79	4.59E-139	0.000020873	4.94E-15	1.94E-07	-0.031055623	-0.181638919	0.981952212	1.143206232	-0.819487577	-0.598640443	0.731564	0.283937807	0.520667045	-0.418543853
ENSG00000176890	TYMS	0.003889432	2.89E-06	0	3.19E-125	0	2.54E-170	0	0.001544332	2.90E-30	0.080247021	-0.175966469	0.389072539	2.78426347	1.166195509	-1.974540674	-1.378877748	2.506302422	-0.236837314	1.215845041	-0.043595779
ENSG00000170315	UBB	0.003207924	1.71E-16	3.91E-112	7.53E-54	0	9.76E-05	4.89E-183	0.000140989	2.90E-14	8.45E-15	-0.038462145	-0.985314817	0.755907774	0.505578689	-0.53690547	-0.269106197	0.714429949	0.184602972	0.442889564	0.504200914
ENSG00000175063	UBE2C	3.66E-16	0.00288502	0	4.43E-89	0	1.37E-127	0	9.07E-06	0.000015238	0.027909059	-0.821345382	-0.178477849	2.562128714	0.973094154	-1.584932564	-1.224351444	2.400181838	-0.496862516	0.40378652	-0.192008003
ENSG00000108106	UBE2S	2.73E-06	4.82E-51	3.07E-44	2.83E-06	6.76E-24	1.92E-104	0	8.71E-20	0.068741193	0.00148433	-0.383667789	-1.307844894	0.962748412	-0.12157558	-0.34264332	-1.240628831	2.108959132	-1.135264832	0.05327066	-0.338906327
ENSG00000077152	UBE2T	2.35E-17	8.51E-10	1.53E-231	6.88E-29	3.4510801370988e-311	3.97E-161	0	1.94E-10	0.000681186	0.001660582	-0.808543696	-0.448136877	1.996576974	0.516389524	-1.190160208	-1.33455022	2.526764809	-0.709485851	0.283158597	-0.32199817
ENSG00000154277	UCHL1	5.22E-48	8.96E-116	1.84E-185	1.36E-32	0	1.14E-20	2.34E-252	3.88E-51	4.46E-107	2.28E-18	-1.299088927	-2.551483197	-1.555965273	-0.100260065	1.915503028	0.122290433	-1.013277695	-1.947791862	-2.713102582	-0.982948454
ENSG00000274956	UG0898H09	2.58E-06	0.00100953	0.003315492	2.92E-140	7.58E-261	5.89E-92	0	4.88E-05	0.000000002	6.72E-12	0.308129142	0.324526014	-0.10041542	1.010050699	-0.912333345	-0.820886503	1.87776537	-0.327169302	-0.525235879	-0.715318326
ENSG00000276043	UHRF1	0.000812592	2.42E-15	1.73E-199	4.74E-112	0	1.75E-141	0	4.01E-06	3.78E-47	0.04290385	-0.238337666	0.702143108	1.639517369	0.941192278	-1.595508002	-1.101335645	2.199220711	-0.411546031	1.369691754	-0.103680189
ENSG00000162607	USP1	0.007537429	4.78E-08	2.76E-172	3.59E-56	1.62E-303	3.80E-83	0	1.17E-09	0.000000046	8.49E-06	-0.098256763	-0.390300685	1.698223129	0.780665235	-1.163061582	-0.957366352	1.887606417	-0.648308403	0.538869107	-0.497932972
ENSG00000162692	VCAM1	1.03E-78	1.84E-06	2.13E-14	0	1.02E-267	1.74E-50	3.87E-05	1.19E-136	5.00E-06	4.13E-06	0.88507173	0.33103326	0.202804201	1.064442675	-0.547043675	-0.353675644	-0.110170261	1.758111218	0.188858616	-0.270645074
ENSG00000026025	VIM	7.64E-305	4.37E-138	4.36E-24	0	0	2.07E-281	4.56E-44	3.39E-104	9.64E-123	1.31E-07	5.334759312	2.655212611	0.99069422	5.643992646	-3.407540245	-2.771560457	1.053494249	3.744687959	3.661652618	-0.852136852
ENSG00000100749	VRK1	9.07E-17	4.02E-20	4.03E-88	3.25E-11	4.69E-63	1.14E-84	3.14E-265	5.83E-11	0.020114905	2.18E-07	-0.701371727	-0.57380297	1.071640089	0.215769449	-0.45160963	-0.833079466	1.395980346	-0.648601983	0.100814702	-0.545998156
ENSG00000119333	WDR34	4.05E-28	0.033299919	1.94E-164	3.99E-148	0	3.88E-114	3.14E-288	0.005760645	5.72E-16	1.88E-06	0.943855512	0.17351955	1.50544976	1.144608361	-1.323411881	-0.997614216	1.477884408	0.134441217	0.75242192	-0.503534812
ENSG00000116729	WLS	0	1.79E-06	4.18E-31	0.000635408	3.15E-212	1.38E-66	6.16E-34	1.26E-85	3.23E-14	4.94E-05	2.939991185	-0.153129686	0.322822691	-0.076665528	-0.55292897	0.565325808	-0.328312268	1.375900221	0.372235324	0.221988774
ENSG00000228061	Z83001.1	1.47E-87	0.08179136	4.47E-16	0	3.35E-200	4.31E-38	0.008625091	0.000003704	1.25E-06	0.000148828	0.82692575	0.058553571	-0.19606218	1.23044936	-0.38724598	-0.248621788	0.003424313	-0.193179407	-0.196386386	-0.168064407
ENSG00000148516	ZEB1	0.00889025	0.12195199	6.85E-25	4.50E-103	0	8.26E-116	0	0.016173597	5.39E-139	2.42E-18	0.06937935	0.088174498	0.49767468	0.868465446	-1.122962311	-0.944516741	1.533357397	0.043711122	2.414168763	0.983712357
ENSG00000128016	ZFP36	0	0.118308244	0.019561497	3.29E-232	1.02E-233	1.23E-49	0.000125067	3.05E-22	7.06E-33	0.001306849	4.078323224	0.077293472	-0.063397365	0.903221833	-0.62652514	-0.424552227	-0.162426926	0.76630417	0.698196064	-0.215037821
ENSG00000185650	ZFP36L1	0	4.86E-19	1.59E-110	0	0	9.51E-192	1.93E-11	2.36E-154	1.22E-147	0.008635599	4.650027695	0.771957789	1.453039602	3.685462797	-2.421544538	-1.582822348	0.248477305	3.574885425	2.99955121	-0.274471063
ENSG00000152518	ZFP36L2	5.72E-75	0.000001021	3.30E-156	0	0	3.94E-166	7.53E-88	1.58E-86	1.27E-126	1.09E-42	1.704038731	0.433875818	1.481075311	2.415255047	-1.934225681	-1.23936237	0.773549983	2.284691344	2.394066377	1.65056881
ENSG00000152977	ZIC1	1.06E-20	1.18E-05	2.36E-50	0.000696697	7.15E-93	1.44E-16	0.004345209	1.55E-272	9.29E-61	0.094340396	0.342756466	0.191715148	0.384509505	-0.048925239	-0.260865373	-0.141403738	-0.058121682	1.924800413	0.683668863	0.01292
ENSG00000165655	ZNF503	6.38E-19	0.001684107	0.000497576	0.000061734	2.54E-21	0.000000002	0.016351506	4.09E-40	3.09E-05	0.051458671	0.214839332	-0.046305908	0.022887638	-0.038958943	-0.073823322	0.107988694	-0.024560073	0.395770885	0.08668081	0.017045926
ENSG00000122952	ZWINT	8.84E-13	0.018734523	9.88131291682493e-324	1.56E-103	0	4.50E-132	0	1.53E-05	3.56E-18	0.088273709	-0.591724021	0.17848006	2.070294575	0.898432276	-1.571926551	-1.042345318	2.252316731	-0.378967228	0.785013674	0.026737979
