# Supplementary material for: Single-cell RNA-seq reveals that glioblastoma recapitulates a normal neurodevelopmental hierarchy
Source: Nat Commun. 2020 Jul 8;11:3406. doi: 10.1038/s41467-020-17186-5 (PMC7343844; doi:10.1038/s41467-020-17186-5)
Supplement: Supplementary file 5 — Supplementary data 2 [file 41467_2020_17186_MOESM5_ESM.csv]

List of cancer genes in descending order of correlation with each diffusion component of the roadmap
DC1 - low: neuronal; high: others	DC2 - low: astro-mesenchymal; high: OLC	DC3 - low: glial; high: glial progenitor
DBI	OLIG1	PBK
VIM	OLIG2	TYMS
MT2A	HES6	NUSAP1
CD9	DLL3	TOP2A
SPARCL1	STMN1	BIRC5
MT3	SHD	UBE2C
TSC22D4	BCAN	FAM64A
CST3	SOX4	UBE2T
S100A6	FXYD6	MAD2L1
PON2	APOD	CDK1
BCAN	TUBA1A	CENPF
CD63	PLPPR1	MKI67
S100B	ASCL1	TUBA1B
SPARC	NKAIN4	HMGB2
METRN	SCD5	AURKB
GAPDH	SCRG1	RRM2
CLU	GADD45G	TPX2
TIMP1	CCND1	CENPK
HLA-A	TUBB	NUF2
S100A16	HMGB1	PRC1
MT1X	MCM7	SGOL1
CD99	TTC9B	KIAA0101
RAMP1	HMGN2	GTSE1
HLA-B	CKB	SMC4
ANXA2	HN1	SPC25
LGALS1	SOX11	ZWINT
GATM	MAD2L1	PTTG1
B2M	PLCG2	LMNB1
PMP22	RGCC	CDKN3
CEBPD	TUBB2B	RNASEH2A
PMP2	DCX	CCNB2
ALDOA	SAPCD2	CCNA2
TTYH1	BIRC5	CENPU
NES	KIAA0101	NDC80
ZFP36L1	UBE2T	KIFC1
HTRA1	TOP2A	TACC3
LGALS3	SMC2	CCNB1
FABP7	TAGLN3	MELK
EMP3	CENPU	HMGN2
ZFP36L2	UHRF1	SGOL2
HOPX	UBE2C	CCDC34
PRDX6	HMGB3	SMC2
HLA-C	PBK	CDC20
OLIG1	EZH2	RACGAP1
ITM2C	LMNB1	ASF1B
MT1E	NUSAP1	UHRF1
IFI6	GSX1	CENPW
IGFBP2	TUBA1B	KIF2C
SLC1A3	SGOL1	CENPA
CNN3	BAMBI	FOXM1
PKM	TYMS	MYBL2
MT1M	FAM64A	CENPH
SCRG1	SPC25	CENPE
TAGLN2	RRM2	CENPN
IGFBP5	ZWINT	HJURP
CALR	H2AFZ	POC1A
SRPX	HSPA1A	GGH
CHI3L1	CENPF	CENPM
LDHA	CENPK	ASPM
CLIC1	ELAVL4	H2AFX
ENO1	CKAP2	CDCA3
IFITM3	H2AFV	MXD3
ANXA1	C1QL1	CKS1B
AGT	CENPH	RAD51AP1
RAB13	STMN4	DHFR
LMNA	AURKB	TK1
S100A10	RNASEH2A	CDCA5
TPI1	TMPO	EZH2
HSP90B1	NUF2	CKAP2L
C1R	FANCI	DEK
PLIN3	CDK1	CDCA8
LGALS3BP	CLSPN	DTYMK
LINC00152	RANBP1	PLK1
CCDC80	ESCO2	PCNA
CHPF	MKI67	UBE2S
S100A13	RAD51AP1	AURKA
ZFP36	HIST1H4C	NCAPG
PDIA6	MYBL2	H2AFZ
CSRP2	ORC6	KPNA2
PFN1	UBE2S	ORC6
SOX9	PRC1	FBXO5
IGFBP7	CENPN	CKAP2
TNFRSF12A	DBF4	MND1
HEY1	CENPM	HIST1H4C
HES1	GGH	TROAP
HSPA5	CCNA2	CLSPN
CLIC4	CCNB2	SPC24
MIR4435-2HG	PCNA	DLGAP5
CRYAB	FAM83D	ESCO2
TNC	RACGAP1	KIF15
PSMB9	TPX2	KIF22
C8orf4	NDC80	CKS2
PDPN	KIFC1	CDK6
SMIM3	HMGB2	ECT2
PDIA4	CDCA8	HMGB1
CD44	NUDT1	TMPO
CYR61	E2F1	KIF4A
METTL7B	GTSE1	SHCBP1
NEK6	RTKN2	KIF23
PSAT1	KIF2C	TUBB4B
ATP1B2	SGOL2	DBF4
VAMP5	PSAT1	FANCI
IGFBP3	CDC20	MCM7
SQSTM1	DHFR	NCAPH
P4HB	ASF1B	NUDT1
CALU	MELK	DEPDC1
GFAP	S100B	HMGB3
GADD45A	FBXO5	RRM1
PTRF	CDCA5	KNSTRN
NEAT1	PKMYT1	BUB1
CREB5	SQLE	C21orf58
LYPD1	PTTG1	CDCA2
WLS	KIF15	TUBB
RCAN1	NCAPG	ANP32E
EMP1	TACC3	GMNN
PLP2	VRK1	RPA3
YBX3	CDC45	FEN1
TMEM158	CKAP2L	TTK
PLPP3	ASPM	KIF20B
CD82	HJURP	PHF19
SLC25A5	CENPW	CDC45
SEPP1	KPNA2	NEK2
EFEMP1	ECT2	PKMYT1
SEC61G	KIF20B	ATAD2
SERPINE2	MND1	ARHGAP11A
JUNB	TK1	HMMR
TIMP2	CENPE	C19orf48
NFKBIA	NCAPH	CDC25C
OLIG2	CACYBP	CKB
SOD2	FOXM1	SKA1
SCD5	C21orf58	PRR11
GLUL	DEK	CASC5
AQP4	CENPA	GAS1
TUBB6	KNSTRN	MIS18BP1
CEBPB	CASC5	TMEM106C
CA12	CCNB1	KIF20A
ID3	AURKA	TCF19
TGIF1	DSN1	H2AFV
TIMP3	TROAP	RHNO1
EGR1	ODC1	VRK1
KLF6	CDKN3	USP1
LPL	SMC4	MCM3
NAMPT	BUB1	FAM83D
TNFAIP6	NEK2	RANBP1
SPRY1	C1orf61	KIF14
WEE1	MXD3	PSMC3IP
SDF2L1	ATAD2	DDX39A
PHF19	ARHGAP11A	DSN1
FOSB	RFC4	BUB1B
ACTN1	SPC24	RTKN2
AKAP12	PLK1	RFC4
DUSP6	DLGAP5	MZT1
TUBB4B	CDC25C	E2F1
MT1F	PEG10	NUCKS1
MANF	TTK	CEP55
SERPINE1	TSC22D1	BARD1
LIMS1	METRN	CDC25B
PLP1	KIF22	BTG3
PHGDH	FEN1	CD82
FOS	CCT5	C12orf75
ISG15	KIF14	DUT
PSRC1	CDCA3	MCM5
MGLL	DEPDC1	SLC25A5
CXCL14	KIF23	KIF11
RARRES3	OLFM2	APOLD1
NTRK2	HMMR	PSRC1
MT-ND5	KIF4A	RAD21
PLAT	PHGDH	LSM5
EIF5A	POC1A	KIF18A
BGN	SLC25A5	HDGF
SPOCD1	RAD21	PHGDH
SOCS3	KIF11	PIF1
PTGDS	PSMC3IP	TNFAIP6
APOD	RRM1	CCT5
DTYMK	DBI	CRNDE
GGCT	USP1	ASCL1
DDIT3	CDKN1C	REEP4
ALDOC	MCM5	SMS
GPR37	HSPA8	STMN1
C21orf62	OLFM1	GAS2L3
TM4SF1	BUB1B	H1FX
TAGLN	MEST	IGFBP2
ID1	CKS2	TPM4
ANP32E	CLDN11	OLIG2
SLC3A2	SHCBP1	NES
CITED1	LSM5	MEST
TPM2	KIF20A	ARC
C10orf10	C12orf75	DBI
C1orf61	SKA1	GGCT
SERPING1	CDCA2	WEE1
RPA3	MCM3	RHEB
CKS1B	MIS18BP1	TUBA1C
TPPP3	VGF	CSRP2
DIRAS3	KHDRBS3	EMC9
PTTG1	PIF1	IER2
S100A11	CD82	OLIG1
RHEB	CEP55	HES6
C19orf48	RBP1	HN1
SGK1	APOLD1	FABP7
FBXO32	H1FX	ANLN
C1QL1	CKS1B	ODC1
MIF	PRR11	HSPA8
IRF1	RPA3	TMSB4X
FAM84A	KIF18A	CLIC1
UHRF1	GMNN	PDIA6
MAOB	H2AFX	NRGN
SERPINH1	TSC22D4	DUSP6
GSN	SERPINE2	ARL6IP1
H2AFX	RHNO1	PFN1
ABCC3	ARC	CALU
SLC2A3	BTBD17	PSMB9
TMEM106C	DUT	PDIA4
TRIM47	C11orf96	HOPX
TPM4	CDK6	G2E3
RPS12	CCDC34	PLAT
NUCKS1	DTYMK	SAPCD2
MT-ND1	LMO1	PRDX6
IFI44L	HSPH1	RAB13
PHLDA3	MZT1	CACYBP
CA2	PLAT	SPRY1
SYTL2	BASP1	TGIF1
PLTP	TCF19	METRN
NRGN	C19orf48	LDHA
GAS1	REEP4	TUBB6
GADD45B	LRRN3	MFAP4
ARC	HSPA6	HSP90B1
KHDRBS3	PROM1	LMO1
EEF1B2	DRAXIN	EEF1B2
INAFM1	DDX39A	S100A16
CCL2	RHEB	RHOBTB3
PBK	GAS2L3	PON2
TUBA1C	CPM	CREB5
TYMS	TTYH1	SOCS2
PDGFA	PMP2	IER5
CRNDE	CDC25B	EIF5A
CDC25B	HES4	TXNIP
DUT	G2E3	TUBB2B
PPP1R14A	HMGA1	DUSP4
CDK1	TXNIP	LGALS1
NUPR1	HSP90AA1	VIM
CCDC34	TMEM106C	TM4SF1
GMNN	ENC1	HSP90AA1
ATF3	EEF1B2	DRAXIN
CRISPLD1	EIF4EBP1	TUBB2A
BARD1	ANLN	EGR1
DHFR	NSG1	EIF4EBP1
ZWINT	MEG3	MTHFD2
FEN1	KCNIP1	SOX9
RNASEH2A	EMC9	KLHDC8A
RGCC	BARD1	BCAN
TRIB1	TUBB2A	FAM84A
GJA1	GGCT	FOS
SDC2	ANP32E	RPS12
CCNB1	IL13RA2	AP1S2
NTM	RHOBTB3	MANF
DDX39A	NTM	P4HB
UBE2C	GAS1	ISG15
PNRC1	SRGN	GSX1
KCNIP1	ATP1B1	TAGLN2
RRM2	TM4SF1	TUBA1A
CENPN	HDGF	CD63
TOP2A	PHF19	DLL3
H2AFV	HLA-DRA	PKM
APOE	CRNDE	CCND1
CENPK	KLHDC8A	CCDC80
CDKN3	CREB5	HMGA1
POC1A	PHLDA1	HTRA1
CNR1	RGS2	LMNA
NUSAP1	PLP1	METTL7B
FAM46A	SEC61G	MT2A
SMC2	TSC22D3	KLF6
MELK	EIF5A	SQLE
RHOBTB3	MSMO1	OLFM1
MTHFD2	TUBB4B	CD74
HMGA1	BTG3	TIMP1
HDGF	CD74	HLA-DRA
SGOL2	HIST1H1C	SMIM3
FAM64A	CRISPLD1	ENC1
TACC3	TSPYL2	SDF2L1
MKI67	HSPA1B	SEC61G
MYC	MBP	SPARC
TUBA1B	PFN1	HLA-A
SMC4	MGLL	LIMS1
FOXM1	TNFAIP6	IFI6
BIRC5	ARL6IP1	ZFP36L1
BTG3	IFIT1	MT-ND1
MBP	NUCKS1	TSC22D3
CENPF	PDGFA	CALR
S100A1	RGS16	LINC00152
ID4	BTG2	KCNIP1
MYBL2	IGFBP4	GAPDH
PHLDA1	IER5	S100A11
HIST1H1C	S100A1	B2M
CENPE	TXN	SLC1A3
CKS2	RP1-34B20.21	FAM46A
CENPW	PPP1R14A	MT3
MND1	DNAJB1	SCD5
MIS18BP1	BAG3	IGFBP4
MFSD2A	DDIT4	PLIN3
TK1	APOC1	SRPX
NKAIN4	MYC	HLA-B
GLIPR1	NES	CD99
HMGB2	MFSD2A	IFI44L
MCM3	MFAP4	KHDRBS3
SAT1	MIF	PEG10
CENPM	PDIA6	ENO1
CDC20	PDIA4	DUSP1
HERPUD1	NTRK2	HLA-C
SGOL1	SGK1	TPI1
MFAP4	MANF	S100B
AURKB	PLK2	RGS16
FAM107A	FAM84A	SERPINH1
DUSP4	CALU	BTG2
TPX2	ISG15	RCAN1
KIF2C	HEY1	CST3
IFIT1	MTHFD2	FXYD6
KIF4A	GATM	TXN
CCNA2	TIMP2	JUN
ATF4	IFI44L	PMP2
CENPA	IER2	SPP1
CPM	HIST1H2AC	SRGN
CDCA5	AP1S2	IL13RA2
ANLN	TMSB4X	GADD45A
TROAP	DUSP6	ZFP36L2
ASF1B	SDF2L1	APOC1
NUF2	SOCS2	GATM
DKK3	PSRC1	NEK6
MXD3	RHOB	CPM
HJURP	NRGN	TMEM158
FANCI	LYPD1	CXXC5
KIFC1	ITM2C	PDGFA
GTSE1	TPPP3	ACTG1
SPC24	SOX9	IFITM3
KNSTRN	WEE1	CITED1
NRP2	HSPB1	MIR4435-2HG
DEK	CXCR4	IFIT1
MSMO1	TGIF1	HSPH1
DBF4	TPM4	PSAT1
CDCA3	MAP1B	CLIC4
RAD51AP1	PLAUR	IGFBP3
KIAA0101	IGFBP2	PDPN
C21orf58	PRDX6	SOX11
SPC25	EGR2	PLP2
TXN	GPNMB	PROM1
PLK1	SPRY1	EGR2
EGR2	RAMP1	MT-ND5
NDC80	PLIN2	RAMP1
DEPDC1	DUSP4	PHLDA1
TCF19	PON2	HSPA5
REEP4	ACTG1	HEY1
DSN1	SLC1A3	RBP1
KIF23	ID2	HIST1H1C
NUDT1	SMS	GAP43
MCM5	HSP90B1	AGT
CKAP2L	FAM107A	SDC2
CCNB2	MT-ND5	S100A13
ASPM	KLF4	MT1M
KLF4	MAFB	CNN3
SHCBP1	MT-ND1	TNFRSF12A
SAPCD2	C21orf62	TAGLN3
CDCA2	CITED2	CD9
RACGAP1	RND3	SAT1
PRC1	FAM46A	FOSB
CKAP2	PLPP3	LYPD1
HIST1H2AC	LPL	OCIAD2
SKA1	ID3	JUNB
BUB1	FABP7	C8orf4
PCNA	SLC16A3	HSPB1
MT1G	P4HB	HSPA1B
KIF14	RASD1	ALDOA
CENPH	CA2	SLC3A2
ORC6	MT1G	RGS2
ATAD2	SPP1	HERPUD1
CDCA8	LIMS1	PMP22
DLGAP5	ATP1B2	CNR1
TRIB3	SLC3A2	CDKN1A
MEST	PTGDS	PLIN2
UBE2T	RCAN1	BASP1
NCAPH	IL32	SHD
PRR11	PSMB9	C1orf61
AURKA	IFI6	NPC2
RTKN2	TRIB3	SCG2
CEP55	CXXC5	VGF
USP1	ENO1	LPL
ECT2	TUBB6	HES4
IL32	NEK6	ACTN1
NPC2	ZFP36L2	ANXA2
CDKN1A	RPS12	TPM2
KIF22	RAB13	UBC
HIST1H4C	TRIM47	PGM2L1
KIF15	ID1	DNAJB1
RHNO1	WLS	TSC22D1
SMS	ARL4C	PLAUR
CDC25C	SERPINH1	PLK2
MAD2L1	ZNF385D	S100A6
HMMR	PHLDA3	CITED2
NCAPG	EGR1	YBX3
ESCO2	CALR	ELAVL4
PKMYT1	TPM2	SPARCL1
BAMBI	CITED1	PPP1R14A
EIF4EBP1	ALDOC	WLS
KIF20A	CDKN1A	TSPYL2
CENPU	ATF4	HES1
IGFBP4	UBC	SH3BGRL3
FBXO5	MAOB	LRRN3
VRK1	ID4	ATF4
JUN	GLIPR1	ZFP36
PGM2L1	DKK3	MGLL
GGH	PLIN3	DDIT3
CLDN11	GPR37	GPNMB
KIF11	TUBA1C	CXCR4
KIF20B	GJA1	MAFB
BUB1B	SH3BGRL3	IRF1
PROM1	MT1M	TSC22D4
AP1S2	SDC2	LGALS3BP
CLSPN	HERPUD1	GLIPR1
TTK	TIMP3	BTBD17
SOCS2	TPI1	CYR61
NEK2	HES1	C21orf62
OCIAD2	HSPA5	TIMP2
GPNMB	PKM	TTYH1
CASC5	GAP43	CHPF
KPNA2	CLIC4	CLU
CCND1	DIRAS3	RP1-34B20.21
LSM5	NPC2	AKAP12
FAM83D	TRIB1	S100A10
HES4	CNR1	ZNF385D
CDC45	LDHA	NFKBIA
CXXC5	SYTL2	CRISPLD1
ARHGAP11A	CD9	TRIB1
SH3BGRL3	SCG2	TMSB10
CCT5	METTL7B	SCRG1
E2F1	PGM2L1	SEPP1
KIF18A	BGN	ATF3
PLAUR	AQP4	DDIT4
RANBP1	GFAP	SERPINE2
PSMC3IP	CSRP2	APOE
H2AFZ	TAGLN	ARL4C
ACTG1	FBXO32	IGFBP5
C12orf75	DUSP1	ITM2C
GSX1	SAT1	GADD45B
DDIT4	SEPP1	MAOB
FTH1	MT3	MFSD2A
PIF1	TMEM158	RHOB
HMGB1	GSN	KLF4
C11orf96	S100A13	BAG3
IER5	FOS	NKAIN4
RRM1	NRP2	HSPA1A
SLC16A3	SLC2A3	CA2
RFC4	JUN	CEBPB
BTG2	CST3	PTRF
PLIN2	IRF1	HSPA6
UBE2S	CCL2	PLTP
LMNB1	PLP2	GLUL
CDK6	CCDC80	ATP1B2
ZNF385D	MIR4435-2HG	CDKN1C
IER2	DDIT3	LGALS3
APOLD1	LGALS3BP	EMP3
EMC9	HTRA1	SLC16A3
LMO1	ABCC3	VAMP5
ARL6IP1	LINC00152	PLPP3
RAD21	MT1F	CEBPD
HSPA8	HOPX	SERPINE1
ODC1	ZFP36L1	PHLDA3
TXNIP	GADD45A	STMN4
GAP43	TNFRSF12A	C1QL1
DUSP1	CAMK2N1	SOCS3
IL13RA2	HLA-A	SQSTM1
FTL	ALDOA	DIRAS3
GAS2L3	AGT	GPR37
RGS16	YBX3	MIF
CKB	CD63	GADD45G
BAG3	RARRES3	IL32
TMPO	CLIC1	MYC
MZT1	CNN3	CAMK2N1
MCM7	KLF6	RGCC
OLFM1	LMNA	C11orf96
RHOB	PLTP	SGK1
VGF	AKAP12	INAFM1
CXCR4	B2M	MAP1B
TSC22D3	FTL	MT1E
UBC	SMIM3	MT1G
PLCG2	IFITM3	TNC
SQLE	C10orf10	ATP1B1
EZH2	SOCS3	EFEMP1
SCG2	SERPING1	RND3
PLPPR1	IGFBP3	TTC9B
H1FX	S100A11	SLC2A3
FXYD6	SPARCL1	DCX
BTBD17	FOSB	NEAT1
TSC22D1	CHPF	GSN
G2E3	CXCL14	BGN
OLFM2	PNRC1	TRIB3
RP1-34B20.21	EMP1	TIMP3
DLL3	TMSB10	EMP1
ASCL1	GLUL	ID4
RGS2	FTH1	SERPING1
TSPYL2	SRPX	SYTL2
HMGB3	TAGLN2	TAGLN
HMGN2	CA12	S100A1
CACYBP	ATF3	RARRES3
LRRN3	JUNB	CHI3L1
CDKN1C	TNC	DKK3
SPP1	S100A16	TPPP3
MAFB	NUPR1	ID2
HSPB1	HLA-C	SOX4
PLK2	SERPINE1	CA12
CAMK2N1	INAFM1	CCL2
RASD1	VAMP5	MSMO1
HSPH1	SQSTM1	IGFBP7
CITED2	EFEMP1	PLCG2
TMSB10	C8orf4	C10orf10
HSPA1B	GADD45B	CXCL14
APOC1	CYR61	NRP2
HLA-DRA	PTRF	ABCC3
DNAJB1	OCIAD2	PNRC1
ID2	PDPN	NUPR1
ENC1	HLA-B	NAMPT
CD74	ACTN1	SOD2
ARL4C	IGFBP5	SPOCD1
HES6	IGFBP7	RASD1
SHD	SPOCD1	PLPPR1
HSP90AA1	S100A6	MT1F
TMSB4X	APOE	ANXA1
HSPA6	GAPDH	FBXO32
SRGN	PMP22	ID1
DRAXIN	CEBPB	TRIM47
ATP1B1	NAMPT	C1R
PEG10	NFKBIA	GJA1
TUBB2A	LGALS1	CLDN11
KLHDC8A	SPARC	BAMBI
HSPA1A	ZFP36	NSG1
TUBB	TIMP1	MBP
TTC9B	NEAT1	FTL
RBP1	SOD2	MT1X
MAP1B	MT1E	ID3
HN1	S100A10	FAM107A
TUBB2B	MT2A	GFAP
MEG3	CD99	HIST1H2AC
GADD45G	C1R	PTGDS
TUBA1A	MT1X	CRYAB
BASP1	EMP3	PLP1
TAGLN3	CRYAB	OLFM2
STMN1	CHI3L1	NTM
STMN4	CD44	CD44
NSG1	CEBPD	AQP4
RND3	ANXA2	MEG3
SOX4	ANXA1	APOD
SOX11	CLU	ALDOC
DCX	LGALS3	NTRK2
ELAVL4	VIM	FTH1
