# Supplementary material for: Single-cell RNA-seq reveals that glioblastoma recapitulates a normal neurodevelopmental hierarchy
Source: Nat Commun. 2020 Jul 8;11:3406. doi: 10.1038/s41467-020-17186-5 (PMC7343844; doi:10.1038/s41467-020-17186-5)
Supplement: Supplementary file 6 — Supplementary data 3 [file 41467_2020_17186_MOESM6_ESM.csv]

Cancer gene order for the progenitor and lineage score of the simplified roadmap
Lineage high: astro-mes; lineage low: neuronal; progenitor high: progenitors; progenitor low: all others (mostly astro-mes)
Progenitor score	Lineage score
OLIG1	VIM
METRN	SPARC
DBI	FABP7
BCAN	PTN
PTPRZ1	B2M
PTN	GFAP
S100B	SPARCL1
OLIG2	S100B
HMGB1	TIMP1
PBK	LGALS1
SCRG1	CLU
BIRC5	PMP2
KIAA0101	TTYH1
TUBA1B	METRN
NUSAP1	PON2
HMGB2	NTRK2
CENPN	GPM6B
SMC4	RAB31
CENPF	IFITM3
MKI67	LYPD1
TYMS	C1QL1
UBE2T	EMP3
TOP2A	MT2A
FABP7	MT3
GAPDH	ANXA2
MAD2L1	TNFRSF12A
SGOL1	SCRG1
UBE2C	PTPRZ1
CDK1	SLC1A3
SMC2	GATM
PTTG1	ID3
C1QL1	SAT1
ZWINT	S100A16
BAALC	HLA-B
TTYH1	ID1
H2AFX	NME4
CKS1B	S100A6
C1orf61	LGALS3
TPX2	POLR2L
NME4	JUNB
ORC6	CD59
TMEM106C	CRYAB
RAB31	CD63
H2AFZ	EMP1
PHF19	CALD1
FAM64A	NEK6
CENPU	PMP22
DEK	HLA-A
MYBL2	PKM
H2AFV	CST3
IGFBP2	SRI
ANP32B	ANXA5
CCNA2	CD9
FOXM1	LDHA
DUT	HLA-C
LDHA	NEAT1
GNG5	LINC00152
RPS2	RHOC
GMNN	ZFP36L2
NUF2	THY1
RRM2	RAB13
GINS2	CD44
CENPK	CD81
CKS2	SNX10
DHFR	VAMP5
MELK	GNG5
CRNDE	CNN3
GTSE1	GAP43
CCDC34	HTRA1
HNRNPA2B1	PRRX1
MT-CYB	SEPW1
TK1	HEPN1
MT-CO2	SCD5
CDKN3	FOS
CARHSP1	TAGLN2
BCHE	HOPX
PRC1	WWTR1
C12orf75	SPATS2L
CENPH	CCL2
GPM6B	ALDOA
CENPW	CLIC1
SVIP	TSC22D4
THY1	SELT
COA1	HEY1
PSIP1	PSMB9
HMGN3	PDPN
HMGN1	CD99
MT-CO1	CEBPD
RHEB	SPP1
SGOL2	CTSC
MT-CO3	ZFP36L1
NDC80	EFEMP1
SCD5	PSMB8
CENPA	S100A11
ITGB3BP	APOE
PRR11	LAMA4
SRI	VMP1
TSC22D4	MRPS6
CENPM	TNFRSF1A
SPC25	IGFBP7
PPIA	CD47
RGCC	ITGAV
KIF2C	LMNA
POLD2	FKBP10
DBF4	CALU
CALM3	DKK3
MT-ND4	HIGD1A
AURKB	NPC2
CKLF	RAMP1
RAD51AP1	SOD3
MDFI	SNX3
CCNB2	IGFBP3
ASF1B	LPL
PON2	TPI1
PSRC1	PLA2G16
CDCA5	MIR4435-2HG
FBXO5	FTL
CDCA3	IFNGR2
KIFC1	TNC
GGH	PLTP
CLSPN	ITM2B
HSPE1	LY96
RPA3	GAPDH
PLK1	RCAN1
FAM181B	AP2S1
SRSF2	GCSH
RPL39L	MT-CO2
CHAF1A	IL1RAP
HJURP	RHOA
TACC3	LHFP
CDC20	CD151
ASPM	SLC35F1
LSM5	NES
KPNA2	PLPP3
C21orf58	UGP2
DTYMK	MFGE8
TFDP1	GPC1
FGFBP3	CYR61
RNASEH2A	TAPBP
SEPW1	TMEM9B
POC1A	GNAI2
SOD1	STUB1
DCXR	HSD17B12
AURKA	FGFBP3
CENPE	IFI27L2
ATAD2	CHPF
ZEB1	PFN1
PARP1	GRN
RPL39	PDIA6
NUDT1	SPOCD1
CCNB1	RND2
ANP32E	PRDX6
CDC25B	PDGFRA
TRAF4	HSPE1
RHOA	SPRY2
CKAP2L	CNIH3
TMEM160	BAX
POLR3K	PLEKHA4
PCNA	CCDC85B
SLC25A5	FCGRT
CDCA8	HSP90B1
COX17	MT-ND4
COTL1	EFEMP2
MND1	PEA15
TIMP4	RRBP1
LAMA4	LINC00998
GCSH	WLS
SHCBP1	ARL2BP
HSPB11	C1R
SNRNP25	SERPINE2
MT2A	TMED10
MT3	ARL6IP5
SOX2	TMEM158
RPSA	RAB7A
HMGN2	CAV1
PAICS	CPNE2
RBBP7	ARPC1B
RHNO1	ITM2C
PCDH17	PRSS23
METTL9	TRIM47
LDHB	S100A10
E2F1	EGR1
EZH2	PTRF
IDH1	CHCHD10
SNX3	SNRPD2
C2orf80	HSPA5
VIM	ATP1B2
AIF1L	LAMP5
ALDOA	NACC2
HAUS1	LGALS3BP
AP2S1	BLVRB
CKAP2	TIMP2
GAS1	CMTM3
FAM3C	METTL7B
RRM1	HEPACAM
HMGN5	NUCB1
EMP2	SOD1
HELLS	KDELR1
KANK1	PDIA3
C19orf48	PSMA1
RACGAP1	CCDC80
BRCA1	CD74
KIF22	RP11-390P2.4
MXD3	C21orf62
TMPO	CTSD
DEPDC1	CYSTM1
BCL7C	COL6A1
PODXL2	CHI3L1
MIS18A	HLA-DRA
BRD7	HS3ST1
QKI	S100A13
TUBG1	MLC1
TCF19	SPRY1
MCM3	IFI6
TIMP1	CNP
NCAPH	PROS1
UGP2	MATN2
ASCL1	TRIM56
UHRF1	PDIA4
UBE2S	MT-CO1
CMTM3	CALR
PEA15	ITGB1
RFC3	PDLIM5
TROAP	TIMP4
SLBP	CHID1
KIF4A	CAMK2D
SRSF3	SCP2
CDT1	QKI
KIF14	CSTB
RHOC	TRIP6
CST3	FLNA
MYO10	APRT
NLGN3	RP11-403A3.3
TM4SF1	CBR1
PLLP	SAR1B
CHEK1	RNF13
CPNE2	MYL12A
SPRY1	NFE2L2
SNRPD2	PLEKHB1
TMEM97	GSTK1
ZFP36L1	RPS27L
CNBP	CITED1
HMMR	IL6ST
MZT2B	STK17A
FEN1	COL4A2
PPP1R14C	ATP6V0E1
KIF20B	HLA-E
CDCA2	EMP2
RPL29	CRB2
RPS3A	CHMP2A
CMC2	ISG15
RPS6	CDK4
RPL23A	HLA-DRB1
POLR2L	DNPH1
ARHGAP11A	GLIPR2
WDR34	PLLP
NRGN	CTSA
RALY	PRCP
SIVA1	P3H4
NEK2	METTL5
DNMT1	CHST2
RPS15A	F3
MRPS18A	DBI
PLAT	SOCS3
NES	SSBP1
FANCA	ATOX1
PKMYT1	DCBLD2
SKA1	BBX
KIF23	CDC42EP1
TMEM261	NAMPT
HEY1	CHPT1
KNSTRN	RFXANK
HNRNPD	FAM3C
HIST1H4C	CADM4
SRSF7	C12orf75
RPS9	IRS2
PXMP2	EFHC1
RPL18	ANXA1
SAE1	C1S
ZFP36L2	INAFM1
TIMM10	CIB1
NUCKS1	LYRM5
CD9	SMPD1
ADGRG1	LAMP1
MAGOHB	TMEM50B
PGAM1	FAM162A
MRPL51	SRPX
DNAJC9	HES1
CEP55	RHEB
CASC5	ATP6AP2
ENOPH1	PPIC
ETV5	GSTO1
NUTF2	BCAN
TUBB4B	RNH1
COX8A	RPL27A
PMP2	SCD
NASP	COPRS
RAN	GNG12
CACYBP	NME3
SNRPA	GPC6
GSTP1	COL22A1
RPL27A	TMEM132A
LSM2	APLP2
SKA3	DOK5
HMGB3	SQSTM1
KIF15	PJA2
CD99	NQO1
OIP5	ETFB
MANF	SLC9A3R2
RFC2	MLEC
DLGAP5	P4HTM
MEST	ACTN1
NOTCH1	SOX2
RPLP2	TPST1
GLO1	PTPRE
MT-ATP6	NPAS3
RPL24	JUN
CDC6	GLIS3
BANF1	PLIN3
CMSS1	LRPAP1
CCDC167	SIRPA
SAPCD2	PREX1
SPC24	MDFI
PRDX3	QDPR
MCM10	TIMP3
USP1	SERTAD1
SELK	TPT1
HSPA8	HSPB1
NAP1L1	ERCC1
LINC00511	C6orf1
ITGB1BP1	NDUFB3
ECT2	DTNA
B2M	AQP4
ITM2C	TMEM261
HOPX	OST4
ZIM2-AS1	VCAN
LSM3	SERPINH1
NCAPG	EDNRB
NCAPD2	SHISA4
AC004540.4	SEC61A1
HIGD1A	ST8SIA5
SNRPD1	NRCAM
ARL2BP	HYAL2
CNP	SERF2
DHCR24	KCNF1
LSAMP	PSAP
ATP1B3	DDR1
SUMO3	SSR3
RNF157	PLPP4
PSMA1	RNF7
DEPDC1B	RGMA
SNX7	ITGA3
LGALS1	ERF
SEPT9	ISOC2
MCUR1	CEND1
SNRPB	TOMM40
ARC	FAM120A
PFN1	CETN2
TOMM40	TMED9
TEX30	PDLIM7
KIF20A	PSME1
XRCC2	TAP1
PARPBP	PLOD3
RFC4	KANK1
MRPL14	TSEN34
LMNB1	SH3BGRL3
PIF1	RSU1
DSN1	ATP1B3
COPRS	CTSB
DTL	DECR1
HNRNPF	RCN1
BTG3	CXXC5
PCNP	IFT57
GRID2	PCNP
KIF11	SHC1
BUB3	TFG
SKA2	NT5E
CDCA7L	ITGB8
FAM111A	SNX7
CAMTA1	SOD2
POLR2F	PPT1
ATP1B2	SYMPK
TMEM121	REST
PGRMC1	ATRAID
APOLD1	POLE4
HINT1	DAG1
RAD51	TPP1
CD81	MOCS2
HNRNPH3	SCARB2
MZT1	PTGFRN
CHID1	SMIM3
GGCT	PRKCDBP
CLDND1	VWA1
MRPL41	OSTC
RTKN2	NDUFA3
EEF1D	ANAPC13
SPAG5	PVRL2
PHB	ARHGEF26
CYB5A	FJX1
TP53I13	ERGIC2
DYNLL1	POMP
BLOC1S1	SEP15
MRPL11	MRPS18A
OVOS2	FGFRL1
RBBP8	COLGALT2
PIGX	FAM195A
LMO1	SERPINE1
FANCI	LUZP2
TMEM98	UBL3
POMGNT2	IFI35
TRIM24	MT1X
LRPAP1	DIRAS3
FAM83D	LAMP2
ATG3	COL4A1
LSM6	RRAS
SNRPF	FAM134B
RP11-849I19.1	TGFB1I1
NSMCE4A	EGLN2
KIAA1524	TSR3
UBE2I	C4orf3
FIBIN	ARID5B
UBALD2	CLDND1
CHCHD3	IGFBP5
ANAPC11	LHX2
ESCO2	MRC2
HNRNPA3	JOSD2
NEK6	MID1
PSMB3	CHIC2
BARD1	RPL28
ARHGAP11B	LRIG1
CSPG5	HAP1
HAUS8	ATG3
GNAI2	HDDC2
ASRGL1	PLD3
HES1	AEBP1
MFGE8	SLC5A3
RUVBL2	COX17
SOX9	RNF213
DSEL	GPRC5B
KIF18B	BTG3
RAB7A	CAMTA1
MAD2L2	YBX3
PRDX6	REXO2
PRDX1	IFI16
ARL4A	CAST
RMI2	GLO1
EPB41L2	CA12
AC004556.1	BCL7C
QDPR	EMC10
GTF3A	DCXR
SNX10	MRPS34
VKORC1	MGLL
STRA13	PPIB
EIF3F	C8orf4
NGFRAP1	IFNAR1
PDIA6	PCGF5
MIS18BP1	FIBIN
PRCP	RARRES3
GLIPR2	TMEM54
RPS24	AGTRAP
STUB1	RAB34
TRAF3IP2	TMEM230
IDI1	SFT2D1
HSBP1	AC004556.1
ENHO	ESD
DCTPP1	ILK
TSPAN12	NFKBIA
HNRNPUL1	SPTSSA
HNRNPA1	FEZ2
PTGES3	STAT1
RANBP1	SMIM20
GSTO1	RPN2
SLC25A39	DRAP1
CNPY3	HRH1
PRADC1	RDX
SCP2	AAMDC
LSM8	MANF
STX10	HMGN1
FAM89A	ARSJ
YBX3	RAB5C
RAD54L	BACE2
HINT2	BIRC3
NUDT5	ID4
SHISA4	SDHC
RPL13A	LSM6
FHL1	IL32
C16orf59	SGCE
SNRPG	HLA-DPA1
RAB13	NENF
ZCCHC24	PODXL
PPP1CA	FREM2
DIAPH3	COA4
SRP9	FERMT2
ERI3	MSN
WHSC1	RP11-620J15.3
C14orf80	MRPS14
TFG	RUVBL2
CSRP2	DYNLL1
SEPT7	LAP3
LYPD1	HIF1A
BUB1	PLCD3
ARL5A	DHCR24
SUV39H2	LRRN3
MGME1	NTN1
ENO1	PEX2
LRRC4C	LITAF
SOX6	MT-CO3
ACAT2	PCDH17
FAAP20	CCDC106
NEU4	PTPN12
CCDC14	SNX5
KCND2	PSME2
CCDC18	TGFB1
CDC25C	CPNE5
LINC00998	LRP10
NDUFAB1	NR1H2
TPGS2	MT-ND5
SDHAF3	UQCC3
CDCA4	LIMCH1
VBP1	AGT
SSRP1	GTF2F2
REEP4	CALM3
SNRNP70	TMBIM6
ARL6IP4	SELK
INTS10	C3orf14
LRRCC1	VAMP3
MMP16	AP1S2
CDC45	SHISA5
SSBP1	ATP5J
MCM7	RBBP7
NDUFAF3	MT-CYB
GINS1	POLD2
ATAD5	SMARCD3
DONSON	ADAMTS9
RAB5C	MREG
TRIP13	RPS15A
PLEKHB1	RAP1A
BBX	CX3CL1
SOX8	NLGN3
BAMBI	FAT1
OSTC	KIF9
RPS11	TMEM160
BUB1B	MRPL36
SLC35F1	CCDC34
ARL6IP1	CTSL
TGIF1	BOLA3
MRPL18	METTL9
PIR	COX7B
ITM2A	HADHB
HDDC2	PTTG1IP
PSMA4	SCFD2
APBB2	SORL1
POLE4	WBP5
MCM8	JAM2
HDGF	PDXK
TFPI	PHF19
LMO4	VDAC1
TMEM60	NDUFAF3
HMGA1	TMED1
RAC3	MPG
GRHPR	SPCS1
TMEM14B	TIMMDC1
ETV4	NRP2
CD63	PRDX3
C9orf142	PDLIM2
POLA2	LAMB2
COX7B	SLC39A1
MCM4	TPM2
FAM111B	IFITM2
PKM	MBOAT7
CADM2	ZFP36
MRPS7	USP16
TPT1	HLA-DMA
SPRY2	DHCR7
CDK2	SERPINB6
PPP5C	MRPL50
TXNDC12	C16orf13
LHX2	PALLD
PSMD7	MORN2
MT-ND3	RPLP2
APPL1	PHLDA1
CBX5	PYURF
CBR3	COTL1
H1FX	RTN4
CCDC74A	WDR1
NME1	P4HB
MCM6	PRR13
RAD21	TNFAIP6
H2AFY	LIMS1
SCARA3	LRIF1
FABP5	ADORA1
RNF26	MMP9
NENF	LNX1
ZWILCH	CSF1
GPSM2	MAGT1
PPIF	HEG1
MLEC	FKBP2
WDR62	KLF6
NT5DC2	ZDHHC12
SMC3	RP1-79C4.4
COMMD4	BCAT1
LRR1	AKT1S1
CEP152	NDUFS6
CADM4	EPDR1
HN1L	PPA2
HAUS6	C19orf53
SPARCL1	SEMA5A
ATP2A1-AS1	CD58
PPP1CC	CHMP4B
TSEN34	LMO2
ID3	NRN1
CDK4	TP53I13
ANLN	UBE2E1
SPCS3	RELB
IMMP1L	C21orf59
RSRC1	ENOPH1
HRASLS	FNDC3B
EGLN2	CDKN1A
HSP90B1	HSPA8
NDUFS6	C7orf49
TTK	CNBP
DNPH1	FAM234A
NDE1	LSAMP
CENPO	SARAF
NTHL1	SERP1
PFN2	CLPTM1
ZNF428	ST5
FANCG	SIL1
PRKDC	MPC1
RAB3IP	LPP
KLHDC3	BCAP29
MCRS1	EMC6
PDIA4	FAM173A
ATP5G1	VCL
ETV1	PLAT
MRPS34	ARL13B
WDR54	CXCL14
SAC3D1	EMG1
TRIM28	DNASE2
CALU	NTM
COA4	HEXB
USF1	RPS19
BRCA2	PIGT
EXOSC8	PDCD6
ARHGDIA	UBTD1
PSMB1	TMA7
PDLIM5	ABCA1
RPL15	TRAPPC6A
CHTOP	ZC3HAV1
PSMC3	PHLDA3
ABHD3	ANXA7
SAP30	C1orf61
MRPL12	HS2ST1
TFAP2A	MRPL17
ADGRL3	ABCC3
NCAPG2	TRAF3IP2
APOD	DNPEP
RAD51C	SUCLG2
RPS26	NUDT4
C7orf49	SEPT7
FANCD2	NMB
PPIH	NETO2
MCM5	HABP4
C1orf21	ROM1
EIF1AX	HIGD2A
METTL5	RHOG
UQCRH	HAGHL
BNIP3	TRIM9
SH3BGRL	SWI5
TIMP2	RBMS1
ATRAID	PCDH9
TCTEX1D2	MT-ND3
HADH	RPL39
SRSF9	NIT2
TOPBP1	B3GAT3
UQCC3	CDC26
ING2	PXN
SNX5	C17orf89
CBFB	TFPT
AKR7A2	TMEM123
DDR1	GALNT2
MSRB1	NEDD9
MFF	CRISPLD1
FUS	NGFRAP1
COA3	PIGX
PSMC3IP	TMCO1
HES6	SCOC
RPLP0	C19orf70
TRIM44	PRUNE2
DPM2	CTNNA1
NAE1	TVP23A
FXYD6	LMAN2
CTNNAL1	SMAD1
SNHG15	AZGP1
MEA1	TEX264
CNTFR	GAS2L1
SPATA6	PSRC1
CENPL	NDP
KIF5B	ARL5A
UBE2E2	CRYZ
KCNQ2	SPATA6
SPTSSA	GLDC
LUZP2	RCN2
JADE1	RPL13A
CNTLN	SPCS3
NAV2	ALCAM
SHFM1	SYTL2
DERA	SEC11A
PGP	ATP2B1
RPS19	PPP2R2B
TMEM51	SNHG9
CCDC85B	TMEM208
PSME3	PKIB
PCDH9	C11orf58
WDR76	RNASEH2C
MAZ	VKORC1
UBE2M	IER5L
PA2G4	DYRK4
ADD3	SLC25A39
TALDO1	EPAS1
WEE1	FAM229B
HES4	CANX
ATP5G2	EIF1AY
FAM72D	SYNDIG1
TMEM54	NLRP1
TRIB2	TMEM205
CCNE2	PARP9
ARL6IP6	MRPL13
SELT	RP11-263K19.4
CENPQ	STOML2
ARPC5	UQCRC1
SERP1	SCARA3
MCM2	PFKL
SPARC	BCHE
STOML2	SLC27A5
GTPBP6	NRP1
COLGALT2	TSPO
LIG1	RAB9A
CISD1	FHL1
KIF9	CD164
PHGDH	COX14
PRR13	CA2
FXYD7	MRPL3
PSAT1	MRPL28
SLC35B2	TANC1
ZYX	ZNF226
LIX1L	PLEC
SH3KBP1	ATP1A1
HIRIP3	SLC25A18
NPDC1	TMEM167A
PAQR4	RABAC1
IER3IP1	DAPL1
SNRPE	DALRD3
MRPS14	MLF1
C20orf27	MAP9
KPNB1	AC015936.3
KIF18A	PLOD1
HMGXB4	CTSZ
EFTUD2	PTX3
FAM173A	C20orf27
DDAH1	POMGNT1
NUDCD2	TMEM147
GBAS	TMEM165
ALCAM	SELM
UQCRC1	NDUFA12
PPP4C	FTH1
SGCE	TNFRSF21
RFC5	PODXL2
MMS22L	CISD3
NSL1	GRHPR
KDELR2	LDHB
APOO	PDHB
RHOBTB3	GLUD1
SMARCD3	FAM181B
FDPS	OCIAD1
TMEM237	PGRMC1
VRK1	PPP1R12A
RFX4	HAPLN1
ODC1	DMWD
SYNCRIP	IPO7
MOCS2	PCOLCE2
HYAL2	MYL12B
CYCS	SPAG16
SORBS3	DPM3
PRDX4	EID1
HSPD1	IL17RC
GTF3C6	TMEM134
ZCRB1	GLT8D1
RPL14	TPD52
SEPT2	HAS2
SYT17	ABHD2
C16orf87	NFIC
TMEM208	LRRC4C
SUMO2	TALDO1
EDNRB	SPHK1
LITAF	TSFM
SRSF1	RGS12
ARPP19	LINC00511
PSMB2	PRADC1
KCNIP1	ELOVL1
S100A6	C9orf116
SPCS1	TPPP3
COQ4	SNRNP25
RPL9	EVA1C
CTB-193M12.5	SEC14L1
AK3	NDRG2
TRIM9	ZCCHC24
PREX1	SUMO3
RPL13	TIMM17A
CD82	SYNJ2
GNG4	DPYD
MTFR2	HNMT
NDUFA4	BTN3A2
EXOSC3	SLC4A4
MRPL37	PNKD
C7orf73	COPB2
SSNA1	NDUFAB1
HAT1	ADAM9
IFNGR2	CTSH
PLSCR1	ALDOC
RBM17	LAYN
MMAB	MRPL19
APRT	RPS3A
FYN	HINT2
HES5	WASF2
MLF2	GPR37L1
FAM212B	TCF25
STIP1	POLR3K
RABL6	SDHAF3
EIF4EBP1	TJP1
DYRK4	DPCD
CDK2AP2	SPATC1L
ERGIC2	LAMTOR1
SS18L2	BEST1
CASK	IDI1
VDAC3	TLE1
TIMELESS	TGIF1
LCORL	SEPT2
C4orf27	ATP5O
FAM195B	CTSS
EMC8	NPAS1
SDC3	WRB
PMF1	SNAPC5
SLC44A1	MFSD10
SLC39A1	APOC1
MEOX2	PGAM1
RPL35A	ITGA7
TIMM17B	FAM89A
PAG1	VAPA
FANCB	ZFAND6
SLC1A3	TMEM14C
HNRNPDL	ELOVL5
TSEN15	MRPL27
NUP62	IFRD2
DHRS13	DLEU1
HOMER1	IFNAR2
HRAS	SORBS1
CEP135	NAP1L1
CNN3	PNKP
PTPRD	P4HA1
NAP1L4	G6PD
ISOC2	PIH1D1
RPL23	GLIPR1
RUVBL1	SDF4
CRTAP	ANO6
CNRIP1	RPS2
SSR3	EHD2
VDAC1	SH3KBP1
VCAN	GABBR2
BAX	RAB29
AC004381.6	DPP7
LSM4	FCER1G
FERMT2	COQ9
NUCB2	PHB2
RPS23	LIPA
LEPROTL1	BCL2L12
KDELR1	TMEM219
RNF7	DSTN
MOB3B	UQCC2
PPA2	SCRN1
PLGRKT	IQGAP1
H3F3A	CFAP97
IER2	PCCB
TMEM100	SLC2A4RG
PDLIM2	ARL1
MATN2	BCAM
SMC1A	C19orf66
REV3L	TAF10
PDGFRA	MT-ND2
SPATC1L	KIAA1549L
DCLK2	ALDH9A1
NR2F1	HHLA3
MSN	KANK2
NDUFB4	SDF2L1
RP11-472N13.3	GLUL
PPP2R3C	RRAGD
PSTK	NBN
GPR37L1	AK6
NEURL1B	PAICS
SNRPC	C1orf122
ELP6	GSTM4
NDUFV2	OCIAD2
CCDC58	CDK10
CYB5B	IL10RB
YEATS4	EVI5
NETO2	PRNP
ECI2	AKR7A2
FKBP10	GPR137B
SUZ12	MBD2
RFC1	CKLF
RPP30	CDK5RAP3
ILDR2	TM4SF1
PRMT1	NMI
CNIH4	FRMD5
ELOVL5	RNF19A
NPM3	ITFG1
RGS12	SLC12A4
POMP	LRRC23
ZNF22	ADD3
POU3F2	TAGLN
RP11-71N10.1	PARP14
FAM120A	ITPR2
PLK4	HMGN3
LAPTM4B	HLA-DPB1
CCNF	PPP5C
SNRPD3	TMEM59
RPA1	MSRB1
APITD1	DUT
MZT2A	NTAN1
ERCC1	RPL24
CALD1	RNF180
MRPL13	SLC44A1
RNH1	TMEM170A
EEF1B2	MRPL41
NUDT2	MCUR1
DEF8	PHB
TMEM170A	SDC3
MLF1	RHOJ
DUSP6	EGR2
ATP5C1	CDV3
MRPL23	CMSS1
MALSU1	MIR155HG
GMPS	SGCB
CLU	CLNS1A
USB1	TSPAN6
PIN1	COMMD10
SKP2	CAP2
PDLIM3	GSDMD
GNB4	SERTAD3
ITGAE	GYG1
VAPA	HTATIP2
SEMA5A	CSRP2
SMIM20	LINC01314
TRAF3IP2-AS1	SLC35D2
LY6E	ATP2B4
SARAF	TNIK
FAM192A	TSTD1
UBE2E1	VASP
MASTL	TFPI
SALL3	MRPL11
THYN1	PDGFC
WASF2	OSMR
SLF1	NRBF2
RPS20	NOTCH2
TNFAIP6	UBE2M
CCND2	PRR7
ATP6V0E2	KRCC1
APH1A	FDX1
ARL13B	PLSCR1
ANXA5	SVIP
SMS	GPX1
CUEDC2	CADM1
GRIA2	CAV2
MPHOSPH9	SH3BGRL
POLR2J	BBS2
NDUFB10	CAPRIN1
RP11-390P2.4	ADGRE5
LAGE3	SDC4
COL9A3	RAB5A
TAGLN2	NR3C1
FN3KRP	HMGB1
EPN1	IGFBP2
ARRDC1-AS1	MCC
RFWD3	TXNDC12
CNIH2	ZNF83
SEPT11	CFLAR
OGFOD3	ADAM12
GNG12	HIVEP3
RAMP1	IL11RA
ALYREF	SRA1
SNF8	MT1G
MIEN1	COL5A2
PRPF38A	PARM1
HNRNPC	LY6E
FOS	UBASH3B
PRELID1	PSMD7
NABP2	HS6ST1
HNRNPR	CDK2AP2
LYAR	SRPX2
TPI1	FCGR2A
LRRK2	AIMP1
TMEM167A	DNALI1
UBAC1	NSL1
GNB2	AGGF1
TKT	IL33
KAT7	MICA
SPATS2L	MAPK1
SERF2	CRNDE
PSMC5	CHCHD5
IFNAR2	CCDC102A
CD59	WDR41
RPL4	S100A9
RPL10A	CNIH4
NEIL2	RILPL2
ZSCAN1	FAM181A
HEPN1	BAMBI
COMMD2	RHBDF1
LINC01224	MRPL51
MBD4	KDELR2
POP7	ZSCAN16-AS1
TMEM219	OXLD1
GAREM2	LRRC4B
RPN2	CBR3
ADH5	SCPEP1
SLC25A3	COL6A2
TMA16	MAP1A
FDX1	NTHL1
GLIS3	MALSU1
UBE2D3	EVA1B
ARL3	DCTN6
VMA21	MYDGF
MT-ND5	HMGCS1
FLOT1	SYNGR2
PNKD	TMEM126B
ATP5O	TMEM106C
PCBD1	PARVA
CHAF1B	APMAP
E2F2	C1orf21
FAM120AOS	EMC2
BORA	MTCH2
CENPV	ACTN4
GRK6	PSMB3
LYRM4	ATP5G1
SLC9A3R1	HSDL2
GPRC5B	COX7A1
CDC26	S100A4
GPX1	NDUFC1
OARD1	PQLC3
MRPL27	BCKDK
ZNF511	UAP1
KNOP1	ERBB2IP
AAMDC	PPP1R14C
FAM104A	NUMBL
IFRD2	C1QB
PUSL1	ARHGAP29
DEAF1	ZNF576
PTOV1	NAA50
ACYP1	TMED5
TMEFF2	CTDSP2
RPL19	ELL2
CD47	ASTN1
HNRNPAB	CYBRD1
PDLIM1	ADGRL3
PPP2R2B	ARHGEF6
NKAIN4	SOX9
NAA10	NCK1
TMEM9	SSFA2
LAMTOR4	RP11-803D5.4
PRTFDC1	NUCB2
UMPS	FLOT1
CACNG8	BDH2
TIMM17A	MTPN
RAD23B	RPL39L
FAM101B	KCNMA1
MRPS6	MAPKAP1
DESI2	FAM111A
TMEM126A	CAPN2
GTF2H5	VGF
HIST1H1D	MEST
NUBP2	STAT3
CKAP5	BNIP3
JTB	NDUFB10
TSPAN7	ARF4
CHTF18	UFSP2
SF3B5	TNIP2
SIGMAR1	RPL18
SEC11A	MESDC2
CDC25A	MYO10
SCML1	NAE1
CFL1	RUNX1
SERBP1	FAAP20
TMEM14C	AK3
GSPT1	EPN1
CCND3	PRDX4
UBE2N	TCTN1
GINS4	BIRC2
STIM2	LPAR1
SEC11C	RBCK1
RPL7	ACADVL
SDF2L1	UBE2L6
CARD19	GEMIN7
FOPNL	CISD1
TXNL4A	HSPB11
CHCHD2	ABHD12
EXO1	AHR
EXOSC9	ZYX
KCNJ10	GNPTG
C18orf54	PDZD11
FAM104B	MKKS
RPL28	SEPT4
NAA60	RAB32
MRPL3	RIN1
TMEM126B	DLG1
ILF2	FAM20C
GJC1	POLR3GL
ANAPC13	METTL1
UBE2V2	PSMA4
COPS8	SOX8
C16orf13	UBALD2
ASXL1	NLGN1
APOA1BP	SEPT11
HSD17B10	TCEAL8
VPS25	MOB1A
MPG	CRELD2
P4HB	USMG5
FKBP2	LCTL
DEXI	NOTCH3
CRISPLD1	CCDC47
CDK16	TJP2
SORT1	CASP4
RPL12	OSGIN2
DRAP1	IGSF10
CAMK2D	SMIM15
IDH2	RDH10
SMIM10L1	COA6
ANAPC16	PTAR1
MTCH2	C7orf73
SLC27A5	PCBD1
NDUFA12	CDH11
CENPP	ECI2
HIST2H2AC	ERAP2
ERF	RIC8A
PCGF5	PSMB8-AS1
DTNA	GSS
EBPL	ZBTB20
VPS29	ECHDC1
UTP18	ARPC2
UQCC2	DHRS4L2
PGK1	SNHG18
TOR3A	LAPTM4A
PPIL3	NDUFB4
CHEK2	HEBP1
IKBIP	EIF3F
SDHC	APOO
MRPL17	LIFR
SGCB	CDKN3
NAA50	POP5
PLPP4	SLC1A2
FGF12	MRPS33
DCTN6	IFT22
CDC123	FAM69C
MIF4GD	ENDOD1
SCAF11	VEGFB
HDHD2	IL17RB
GDI2	RSRP1
PHPT1	GIPC1
CTXN1	TMEM179B
MRPL57	SSR1
SLITRK2	TSPAN5
TECR	PTP4A2
CDV3	C14orf1
LAP3	MRPS12
CRYZ	FABP5
SFT2D1	GANAB
HS2ST1	C5orf15
CHCHD6	BAD
PHTF2	MGAT4B
ATPAF1	EXT2
POLR2E	GRSF1
SRM	PHPT1
MGST3	SPATA33
HAGH	FST
PLOD2	UBE2D3
TTF2	GTF2H5
NTAN1	RP11-12G12.7
TIMMDC1	SEC22C
MRPL50	RUVBL1
CSTB	RSPRY1
TM7SF3	MICALL2
FAM213A	TACC1
C1orf123	GSAP
DCPS	SLC2A3
DLEU1	RPLP0
PCCB	BCAS1
BCAP31	CXCL8
CMTM5	DGKG
NMB	NAB2
AUNIP	PSENEN
SMOC1	NPM3
ING3	ERLEC1
EGR1	SOX6
PALLD	POLR2K
ACP1	ENO1
CEP78	ILDR2
BCL7B	SNX17
CEP63	RRAGA
ANP32A	GBP1
MED28	ZNF580
DAG1	CBFB
PDZD11	GRIA1
FUNDC2	NQO2
SCCPDH	SLBP
FIP1L1	MBD4
CSTF3	C19orf60
FAM96A	RASSF8
ASAH1	OBSL1
GSTK1	LGR4
TMEM183A	PIEZO1
RPS3	CLN5
STRADB	PCDH10
LPL	SDSL
STK17A	FAM207A
MAP1A	FOSL2
E2F3	TRIM25
NEIL3	PPP2CB
NDUFB3	NOSIP
RPL7A	GLMP
CDC7	MRPL12
PMVK	IDS
USP10	CCBL2
CLN6	FZD8
CDK5RAP3	SPPL2A
HIST1H1B	LEPROT
TMEM165	FOSL1
NDUFV1	GTF3C6
GTF2E2	GNS
FANCL	AC093673.5
ENSA	CPD
CCDC50	GPX3
NRM	CTSF
IPO9	TSPAN12
TRAPPC2L	GTF2E2
PPIL1	ASAH1
AKT2	CCT8
PSMG3	TSPAN31
PARL	NDUFS4
RAP1A	TRAPPC2L
MFI2-AS1	TMA16
MTMR2	TOPORS-AS1
UCP2	IDH1
CREM	SLC25A5
TMEM255A	IL27RA
UBE2L3	ATP5F1
PSMD3	NDUFB5
RNF13	CCL3
LMAN2	GALK1
TLE1	TKT
TROVE2	TIMM10B
IL13RA2	CKAP4
URM1	REEP5
SCN1A	MEA1
DHRSX	ACP2
RNASEH2B	SNHG15
LIMA1	MFSD1
CLNS1A	CLIC4
DAP	OLIG1
GPM6A	RPP25L
MTAP	MAN1C1
EGFR	NAPA
NCAPD3	CASC4
ALDH9A1	TMEM131
MRFAP1	KCNJ16
NLGN1	CCDC71L
SRGAP2C	KAT2B
SMYD2	SULF2
IFI16	MRPL24
MRPL28	MED28
CDC42SE1	SKP1
QSER1	PTPN13
GAB1	PGM3
NEMP1	TAP2
ESD	SLC25A3
TMBIM6	PSMA5
TMX1	SYCE1L
NIT2	ZCRB1
IGFBP4	FHL3
SIAH2	ISG20
MAGOH	KTN1
TRAF7	NAT14
DAXX	LINC01268
COQ2	HLA-DQB1
TMEM18	LCAT
INCENP	BBOX1
RECQL4	TMX3
ELAVL1	PPP2CA
NUP37	DYNLT3
AHCY	FBXO2
PDS5A	NUDT16
ZADH2	MEGF8
GNL1	ADAM15
WBP11	TRIM44
MRPS28	JMJD8
NCALD	NUDT21
IGF2BP3	PLXND1
IFT22	FAM57A
CD320	IRF3
GATM	GRAMD3
TEX264	BECN1
B4GALNT1	ZDHHC14
GAS2L3	RPL36AL
C14orf166	TFDP1
RCN2	DONSON
COL20A1	LIX1L
TMEM19	RPS11
AC093323.3	DTX3L
PSMA5	EEF2KMT
CMC1	PYCR2
EIF4EBP2	TP53TG1
PCDH15	AKT2
BRINP3	SFXN5
NELFE	RASSF4
THOC7	G6PC3
CD151	TMX1
LINC01351	MT1H
TCF7L2	GRIA2
C17orf89	TRADD
RAB4A	NUTF2
PSME1	MUC12
RDX	MTAP
CEP70	LOXL1
LRIF1	GNG7
NCAM2	SLC22A18
SPSB4	GRIK5
WSCD1	FLRT3
PKIB	PLA2G5
NUBP1	AP2A1
GCAT	AHNAK
SEC61B	KCNJ10
SEPT10	JAG1
BRI3BP	CARHSP1
ZNHIT3	IFT43
LUC7L3	C21orf2
RND2	C1QA
KLHDC8A	TPRA1
PTRHD1	MCTS1
NUP35	CLTC
NONO	UQCRFS1
FBLN7	ADCK4
CDK5RAP2	STX4
SCFD2	FAM120AOS
SPATA33	TMX2
MRPL22	CCDC74B
ACBD6	ETFA
ADIPOR1	LDOC1
ANAPC15	TUSC2
LRRC58	FSTL1
MAPRE1	SNRNP70
RPL35	ZCCHC17
CANT1	TOMM7
DDIAS	GSPT1
C7orf50	ETHE1
SDF4	TAOK3
MOB1A	RPN1
CHST11	CHRM3
RANGRF	NDUFS3
ZNF530	LMO4
ERI1	ZBTB38
G6PC3	ORAI1
WRB	PSMC5
U2SURP	VPS29
DKC1	GLB1
FDFT1	MAGOHB
ZDHHC12	MAP3K7CL
IPO7	EIF2D
SUV39H1	SPSB2
TMEM203	TMEM132B
GFAP	ANP32B
PRIM2	TSPAN3
COMMD5	ADAMTS1
PPP2R2A	MGST1
RRAGD	HAGH
NEDD1	CARD19
NINJ1	POLR3H
GINS3	ZDHHC4
TFDP2	GAB1
LRRC42	EFCAB14
ODF2	PSMG1
POLR2K	CMC2
NPM1	PEX10
MRPL55	TEX9
NR1H2	DCTD
ARPC5L	LAMTOR4
AKAP12	TMEM248
STAT1	KNOP1
NMU	B3GALNT1
PAFAH1B3	TCTN3
VWA1	NUDT22
TPM3	BAIAP2
NDUFS4	VMA21
HNRNPU	GPNMB
APEH	MPP5
SEC61A1	C11orf74
ZCCHC17	ZMAT3
SEC14L1	COPS8
EME1	NME7
ARPC1A	NDUFV3
ABI2	TNPO1
IFT57	GAS7
SZRD1	SALL1
VDAC2	CCDC189
SF3B4	NDFIP1
B4GALT2	SHB
SCD	LINC00116
C17orf62	CSNK1A1
FAM72C	ENHO
CDK10	CORO1B
C16orf45	GNAQ
FAM162A	COQ4
C3orf70	GALR1
AK2	LYRM4
CTNND2	PCYT1A
KMT5A	MRPL14
USP16	MTSS1L
RASSF2	CSPG5
RCC1	FUNDC1
GAP43	CD320
PEX2	WDR13
FEZ1	HEXA
TUFM	NXT2
FUZ	GNB4
AP3S1	FIP1L1
HIGD2A	CHST1
RCN1	EEPD1
MPC1	ANXA11
MRPS26	SYPL1
GNPAT	AIDA
CLPP	SLC25A1
PCDH7	SYDE1
TAF15	TM7SF2
ABHD12	KIAA0040
TMEM45A	DCLK2
SMC5	TUFM
CTPS1	ANXA6
ATP5F1	DUSP14
GLRX3	MOB3B
MAP3K1	NCBP2-AS2
WDR41	ZFHX4
MSH2	SPATA13
LBR	PLPPR5
DCTN3	RAB22A
PNMA2	GBAS
RPS17	PRPF31
RPL27	HSBP1
SMAP1	SPRED1
SPECC1	B4GALT4
HSPA14	CCDC102B
GANAB	LAMTOR5
SEPN1	ARPC5
POP5	POLR2G
SPDL1	TRIM22
BBIP1	MAPKAPK3
NPAS3	FRZB
PRRT2	LMAN1
TSPAN3	CYB5B
POLQ	AAED1
C1orf112	BST2
MPP6	LGMN
PRPSAP1	MINA
C8orf46	RNF141
FIGN	ABCE1
ATP5L	CYP27A1
ETFB	SEMA6A
ZNF273	CLEC11A
TMEM147	CHCHD6
MORN2	NCAM2
BCKDK	COA3
TUSC2	DPM1
CSNK2B	COX7A2L
MPDZ	IL13RA1
STIL	HEY2
ATP5J	GABARAPL2
GDE1	ERGIC3
SERPINE2	SPCS2
EEF2K	BCAP31
ELN	CLUAP1
MBD2	NPM1
FAM45A	ARMC10
COX11	DPY19L1
UCK1	SEPN1
FBL	EIF3M
COA6	MRPS18C
ZNF24	FNDC3A
PDIA3	C9orf135
RPL21	CNPY4
EFCAB2	TANK
CCND2-AS1	FGF2
PID1	TOR3A
MSRB2	PITPNC1
TMEM50B	TMEM98
MRPL15	MRPS7
ERBB3	CCDC58
INIP	ZEB1
PEBP1	MSMO1
AURKAIP1	ITGA5
NDUFC1	TPM3
NCK1	FAM200B
POLD3	TPST2
CUTA	RP3-428L16.2
FAM95B1	TM7SF3
CALCRL	CMTM6
TMA7	KIFC3
MRPL19	ITGB3BP
PPHLN1	RIPK2
PDCD6	GMPS
PBX1	GSN
RHOT2	DENND5A
CTSV	LINC00672
CTSB	SMC5
KHDRBS3	PPCS
GLUL	ANAPC16
SURF1	DPP6
ENTPD3-AS1	PLOD2
JAM2	SPNS1
SMTN	FYN
UROS	TMEM42
NFATC3	SLC9A3R1
SQLE	HNRNPF
MRPL48	G3BP1
POLE3	HMG20B
CREB5	MRPL37
PPP2R3B	TCTEX1D2
IL1RAP	UROD
YBX1	INSIG1
SF3B3	EMC8
MRPS23	TMEM63A
HMBOX1	VEGFA
SLCO4A1-AS1	ZNF771
BIN3	FXN
PLA2G16	PLP2
BCAT1	LAMC1
RAD18	CTNNAL1
NUTM2A-AS1	NUDCD2
CCT3	TMEM126A
MT-ND2	ING2
DBF4B	RPL22L1
UQCRHL	BAALC
SEPHS1	MVP
C9orf116	LINC01152
RPN1	FAM114A1
MYBL1	CCDC25
SASS6	ATP1A2
CTBP2	EEA1
NCBP2-AS2	GM2A
NFIC	PTGR1
SPATS2	POMGNT2
ARHGAP35	RMDN3
DDX39A	CMC1
COBL	SEPT8
PCGF2	STIM2
HAX1	TMEM255A
CENPT	OAS3
IDH3G	UBE2K
RIT2	TRMT10B
CISD3	CACNG8
CLPTM1	B4GAT1
LRRC4B	LRP1
WDR1	SEC61B
TMEM218	FAM95B1
PRIM1	SMAD3
MRPL36	AP3S1
CAP2	CA11
FIBP	APOBEC3C
GABARAPL2	METTL23
ARMC10	BLOC1S2
EWSR1	MCHR1
HIST1H2BJ	FGF1
COX5A	GDPD2
NUCB1	MTMR11
ELP5	THSD1
NIPA2	TYROBP
GNG7	BRD7
MT-ND6	YAP1
LMNB2	ST3GAL6
CCDC25	AKIP1
TJP1	OAF
KLRC2	MRPS22
CNOT7	RHOQ
METTL23	SEPT9
POLDIP2	VCAM1
STK24	APIP
RAB8A	VPS35
UXT	BBIP1
AGT	NUTM2A-AS1
NAB1	SERGEF
RNASEH2C	MBP
HABP4	CXCL16
PKP4	AR
GLT8D1	MSX1
CBR1	FHIT
FLOT2	MT-ATP6
MYL12B	HMOX2
PCMT1	APPL1
LRRC59	SLC33A1
RGS19	TMBIM4
STARD7	CHURC1
GGA2	ITGA6
SEC22C	UROS
TMEM141	FDPS
SRSF10	CTDSP1
B3GAT3	ATP5H
RAC1	TMEM9
CCDC189	ITPKB
CETN2	PRKCSH
PRKRA	RPL29
MSRA	ARL6IP1
BAD	OGFOD3
INO80C	NIFK
WDR77	EHD4
PSMG2	ANOS1
SLC25A26	SYNM
ILK	MED4
METTL7A	PLAU
GIPC1	TROVE2
G3BP1	RP11-561I11.3
NIF3L1	NR4A1
LYRM5	CALCOCO2
PSMG1	FUCA2
RHOJ	KLHDC8B
CIAPIN1	NTNG1
NUDT6	HEATR5A
LRWD1	FAM126A
XPO1	OLIG2
ARGLU1	EPHX1
CRYGD	STX17
EDF1	PHLDB1
ANTXR1	ACOT13
CCND1	PDCD10
NDUFA3	HLA-DMB
POMGNT1	BEND6
IFI44	TMEM53
MKKS	GRID2
ARL2	TWISTNB
MRPS11	TYMS
SLC35A5	NID1
ANXA7	CRLS1
LIMS1	DARS
TPR	BLOC1S1
PDHB	MRPL15
PTS	B4GALT7
TNFRSF12A	MAPK3
NACC2	GRINA
DNM3	ZNF524
NDUFB2	COBL
MRPL9	ADGRG1
CBX2	LPCAT3
SCLT1	EEF2K
COASY	TMEM41B
TRAP1	S1PR3
PXDC1	NPDC1
RP11-698N11.2	MRPS28
TMUB1	MRPL33
CSE1L	ALG5
EPS8	MPV17
ERI2	RHOT2
ZNF519	HEBP2
COX14	LYRM1
VANGL1	NOL7
SUB1	SLC25A26
CFDP1	CTD-3252C9.4
KXD1	SRPRB
GART	RP11-195F19.5
NR2C2AP	ANTXR1
POLR2G	ANK2
ZDHHC16	TM2D2
ORAI1	ATF6
PKN3	NSMCE1
ID1	C9orf16
ST5	SMIM4
LMNA	RRM1
MAGED1	GALNT1
BCAP29	CMBL
COL5A2	UBE2A
SLC25A6	SUB1
CTC-260E6.6	RAB4B
TMED5	FAS
FKBP5	PRDX1
EIF4E	NOTCH1
MED4	MPC2
SLC35A4	PCYT2
SNX1	HIBCH
SAAL1	STX10
CEP19	TMEM8A
THAP11	SCAF11
RNF4	PIPOX
SMCHD1	AKIRIN1
GSTT2B	RER1
POMZP3	SNAP23
TMX2	NIM1K
SCARB2	ENSA
RAD23A	RGS17
BTF3	HLA-F
TIMM21	CENPK
SLC39A3	C11orf31
NUPL2	SPG20
NAPA	LYRM2
ESPL1	MICU2
RPA2	FASTK
CCDC12	APOD
APIP	MRPL18
SPCS2	THOC7
GINM1	KCNN3
SLIT1	NUBP2
PVRL3	VBP1
HILPDA	CAPZA2
PSMB8	GCA
CDC42BPA	QARS
MNS1	ITGB1BP1
SRA1	TPMT
NDUFA8	UBA5
NRAS	COASY
C18orf21	LRRC58
GYG1	CBY1
C3orf14	ARHGAP31
RAB28	FADS3
NXT2	APP
NUP85	TOLLIP
TUBB	SYNCRIP
SRP72	HSPBP1
TOMM20	TRIM5
CNTRL	CREM
OAS3	LSM10
ZDHHC14	SERINC3
C9orf40	PTTG1
C1orf106	MYH14
NTRK2	TMEM129
CPNE5	ARHGAP35
CFLAR	EXOSC3
SLC29A1	GNG11
SLC25A10	SCCPDH
ARHGAP19-SLIT1	CTSO
ECHS1	EFNA1
GPAA1	HSPD1
ASIC4	LRRC17
GPX4	CTD-3138B18.5
UQCRFS1	GADD45A
MRPL24	ADAM10
TM2D2	PAQR6
AP1S1	MCL1
ST3GAL6	ARPP19
CHCHD5	MCFD2
VPS4A	PPP4C
HTRA1	WDR54
TSR2	PLS3
DSCC1	RP11-390F4.6
HDAC8	SLC2A8
ZSCAN16-AS1	PICALM
DPY30	PSMB1
BORCS7	KIF1C
WDYHV1	PPP1R2
PPP2CB	TNFSF12
POLD1	CBX7
NUDT21	IQCG
GOT2	RNASET2
GPATCH4	EPS8
RWDD4	APOL2
IL17RB	DNAJC3
TXNL1	HCCS
TRAIP	ARL14EP
SHISA5	ANAPC10
RNF138	ATP6V1D
RP3-525N10.2	CD82
KBTBD2	POFUT2
HSPH1	DLD
ZNF771	RIT1
SEP15	DAP
NOTCH2	C14orf2
VPS35	COQ2
NQO2	TRAM2
AGPAT1	SNTB2
NSMF	M6PR
CMTM6	LRRCC1
CASP8AP2	SUCLA2
IFT81	SLC35A5
CISD2	TRIP10
NDUFB8	CRYL1
RPL22L1	PAPOLA
MTCH1	APEH
CRIP2	COX8A
KIFC3	ADGRB2
GTPBP8	TMEM60
KIAA1143	RPL26L1
ECHDC1	CHCHD3
ICMT	IGSF8
ST6GAL1	URM1
RNPEPL1	RP11-395B7.4
GTF2A2	PREX2
HADHB	CHMP2B
TPM4	TIMM10
GLDC	COA1
PSMC2	RGS19
GSTM4	FAM192A
METTL21A	NCSTN
EMD	TRAPPC1
C11orf31	COMMD4
NOSIP	C2orf80
HSF1	MRPL35
RRP1	C1D
VRK3	CDK1
FGFR1	NDUFB2
LINC01420	DDOST
ITGAV	RALB
FYB	RPS6
BRIP1	LRRC42
GKAP1	GDE1
XRCC3	EHBP1
RRAGA	TMEM14A
PGM1	MBNL1
HRSP12	SNUPN
HLA-A	TRIM28
RAB1B	PDSS1
RASSF8-AS1	COMMD8
UGDH	THYN1
TAPBP	FAM96A
ATOX1	ZNF148
ZDHHC3	SLC35G2
SAR1B	HSPH1
DPP6	NAP1L4
MAML2	TMEM14B
HSDL2	PGM1
ZDHHC6	BCL3
DPCD	DDX41
PCDH10	VGLL4
ST3GAL4	BAG3
BCL2L12	PRMT1
SLC16A1	YIPF6
MPC2	NME5
SLC25A1	PIFO
PMP22	SLITRK2
NFATC2IP	RPA1
AKT1S1	GRWD1
OCIAD1	COMT
NR2F1-AS1	CAPG
ZC3HAV1	COL16A1
QARS	LHPP
POLR2B	TWF1
GRSF1	C2orf76
FAM72B	VAT1L
HIPK2	NIPA2
MRPS15	COA5
TMCO1	MYOF
NDUFA2	FAM45A
CRAT	CHST7
SSFA2	SH3PXD2B
GALNT1	CD83
TNS1	ACAP2
ACADM	RPA3
CENPI	PCDH8
MTDH	RAD51C
MRPL42	APOL6
GPN3	FLOT2
ALG8	VRK3
RP11-12G12.7	C1QC
CDR2	CPQ
UFD1L	PPIL3
CCNC	KDELC2
RBCK1	OSTF1
HHLA3	USB1
NTMT1	SORT1
C9orf16	SNX1
LINC01152	SS18L2
PRR14	ARPC1A
TOMM5	NUDT5
TBC1D31	BOC
ARF1	SFT2D2
PRPF31	MBNL2
COA5	MAP7D3
E2F8	TFRC
CHTF8	MIEN1
NSRP1	HBEGF
APMAP	ACTA2
P3H4	GPR162
NUDT15	RPL35A
FLNA	GTPBP6
C21orf59	PDE4B
POLE	ZNF217
CHCHD1	SUSD1
NHLRC3	FAM102A
KANK2	ATP13A3
SMARCA2	SMC4
SNX4	SSPN
HEPACAM	PLGRKT
MRPS18C	ZNF544
MMD	AGA
STRAP	MITD1
ABCF1	SSBP2
PEAK1	LYAR
ZNF672	DNAJC15
AGBL5	KIAA1211L
CCT8	STRADB
ARHGEF26	TRIM24
TERF1	ARHGDIA
RNF213	ICAM3
RALBP1	EIF2A
INO80E	C16orf91
RNF168	SDHD
LYRM2	MYO6
SPNS1	C15orf48
PMS2	ADIPOR1
HIST1H1C	TMBIM1
RIC8A	COPB1
ANXA2R	FIBP
TFAM	ISCA2
TAF9	PPP2R5A
PRPS1	MYCBP
PIH1D1	ATN1
P2RX7	CNTNAP1
RNPS1	DHRS4-AS1
CIT	DNM3
ZNF730	KLHL5
RFXANK	NBPF14
RPS16	NRAV
KCNJ16	SPG7
NDC1	SBDS
TCF25	DERL2
THAP7	C14orf166
NUP107	MT-ND6
MPST	XRCC6BP1
BLM	UTP18
TSR3	IL34
ZC3H18	SAE1
TTF1	UPP1
SYDE1	SMC2
PTPRE	RPL21
WDR13	EPB41L2
PDCD2	OPA3
DACT3	IMMP1L
MRTO4	LINC01420
CHST2	CEP19
TMEM243	ERI3
SPA17	TMEM109
FAM234A	DNAJC1
EIF4A3	MMP2
LMCD1	MFF
HMBS	PTPMT1
PAXIP1-AS1	GRIK1
TACC1	NAV1
TRMT10B	WASL
FAM181A	ITGAE
TMEM107	PSMA3
RAB34	GLG1
PIGC	MRPL40
RRP1B	SMIM5
BRIX1	RASA3
DCLRE1B	FASN
C11orf58	NRSN2
SHMT1	PDLIM4
CCDC15	EMID1
TIMM8A	IMPAD1
POLR3GL	CAPS
B3GALNT1	MRPL39
MRPL20	TSSC4
HMCES	SOAT1
PDE9A	USO1
IFNAR1	BRCA1
CCM2	RFC1
CSPG4	NDE1
ZNF444	TMEM256
MTFR1	IER2
SDCBP	SMARCA1
USP18	IFI44L
ADK	GMNN
GHITM	U2SURP
EIF3A	GMPPA
AUP1	SDAD1
ARRB2	EVA1A
GOLGA7	HOXD11
GUK1	HSPA9
TRIM37	MFAP3L
UTRN	DEAF1
RP11-620J15.3	GALNS
MFSD10	ASCC3
ELOVL1	ACTR3
SLCO4A1	MGMT
CENPJ	SUMF1
FAM229B	PSMC4
FTSJ2	CASP7
RBL1	SLC30A9
IQGAP3	PTRHD1
TSPAN33	TIGAR
SALL1	ACOT9
FAM58A	SV2A
PLTP	MED31
FAM69B	GTF3A
LINC01116	PDK2
CCT2	CCDC159
PSMD11	GCLM
NUP50	FUCA1
[truncated: 16,738 more rows]
