# Supplementary material for: Single-cell RNA-seq reveals that glioblastoma recapitulates a normal neurodevelopmental hierarchy
Source: Nat Commun. 2020 Jul 8;11:3406. doi: 10.1038/s41467-020-17186-5 (PMC7343844; doi:10.1038/s41467-020-17186-5)
Supplement: Supplementary file 7 — Supplementary data 4 [file 41467_2020_17186_MOESM7_ESM.csv]

Gene Set Enrichment Analysis for Glial Progenitor vs Astrocytic Cancer Cells
Gene sets are ordered by ascending value of p-adj. ES: enrichment score; average_logFC: average log-fold-change of expression for genes in the gene set; meanR: mean correlation of genes in gene set; numelSet: number of used genes in gene set; p-adj: adjusted p-value; pvalue: non-adjusted p-value; used_genes: list of used genes in gene set.
	ES	average_logFC	meanR	numelSet	p-adj	pvalue	used_genes
GOBERT_OLIGODENDROCYTE_DIFFERENTIATION_UP	7824	1.12409000289813	0.345316194962242	145	4.09397821739308E-36	1.07594696909148E-39	CCDC34,HN1,NCAPH,GAS2L3,MIS18BP1,SPARC,KIF22,PRR11,TROAP,ASPM,CDK1,CSRP2,HMMR,TOP2A,H2AFX,MYBL2,UBE2T,PLK1,DUT,MCM7,CENPF,SERPINE2,MXD3,RRM2,SPC25,SMC2,PSRC1,VIM,PIF1,PTTG1,KIF4A,KIF20A,UBE2C,GAP43,NUSAP1,RFC4,NUCKS1,WEE1,MCM5,ATAD2,FBXO5,MAD2L1,CKAP2L,ESCO2,MCM3,CENPN,CKS1B,RACGAP1,ODC1,HJURP,H2AFZ,CDCA3,KIF2C,DLGAP5,KIAA0101,ARHGAP11A,CENPK,CCNA2,H1FX,CENPA,PRC1,CEP55,AKAP12,MKI67,TTK,UHRF1,TPX…
MARSON_BOUND_BY_E2F4_UNSTIMULATED	5660	1.24602084039823	0.383278545980664	118	1.68585865318757E-35	8.86128070006605E-39	CKAP2L,H2AFZ,RRM1,CDCA3,SMC2,BUB1B,MCM3,CLSPN,CDCA5,UBE2S,FANCI,NCAPH,AURKB,KIF2C,ECT2,VRK1,TCF19,FEN1,ASPM,HSPA8,ASF1B,CDC45,RAD51AP1,ORC6,PSMC3IP,HSP90B1,NDC80,HMMR,HMGB3,KIF11,C21orf58,KIF20A,SGOL1,CLIC1,MAD2L1,PRR11,FBXO5,PBK,UBE2C,AURKA,TPX2,DHFR,CCNB2,PRC1,SPC24,CASC5,CENPA,CDCA2,MXD3,MCM7,CENPE,CCDC34,HIST1H2AC,MELK,KIF22,ANLN,CDC25C,CCNA2,SHCBP1,SMC4,DEPDC1,TUBB,H2AFX,KIF23,CENPM,FAM64A,K…
NUYTTEN_EZH2_TARGETS_DN	5426	1.30246310318363	0.387721931224424	115	1.82445923225915E-35	1.43846982832522E-38	PTTG1,CDC20,RAD51AP1,DDX39A,BIRC5,CLDN11,CLSPN,PBK,TM4SF1,LSM5,CDK1,CENPA,CENPN,BUB1,AURKB,GMNN,RNASEH2A,SHCBP1,NCAPH,CENPE,AURKA,HJURP,FANCI,SPC24,NUF2,APOC1,CDCA3,MND1,NDC80,HIST1H4C,PHGDH,SPC25,PLK1,BAG3,CDC45,CCNA2,SYTL2,CENPF,NEK2,SMC4,FAM83D,HES1,KIF4A,CDCA5,HMMR,UBE2C,CENPW,KIF15,ASPM,LMNB1,DLL3,WEE1,MCM7,HMGB1,KIAA0101,RACGAP1,DTYMK,UBE2S,UHRF1,TOP2A,CDCA8,KIFC1,ATAD2,KIF22,KIF20A,CCND1,H…
KINSEY_TARGETS_OF_EWSR1_FLII_FUSION_UP	8901	1.09371395134116	0.329203621822734	147	1.29488469266171E-33	1.36124540621468E-36	BUB1B,CENPN,DHFR,RRM1,FANCI,HIST1H4C,FOXM1,RANBP1,HMMR,MKI67,ECT2,PSAT1,C19orf48,CRNDE,TOP2A,SLC3A2,PSMC3IP,PLP2,TMPO,BARD1,TK1,HSP90AA1,KIF14,G2E3,DEPDC1,DNAJB1,LYPD1,PCNA,KPNA2,GMNN,MYBL2,CDK1,DLGAP5,KIF15,ID2,TACC3,MCM5,HSPH1,NCAPG,FAM83D,CENPA,FBXO5,AKAP12,DBF4,PROM1,ZWINT,CDCA8,HMGB3,NDC80,RRM2,ASF1B,CCNB2,CEP55,PTTG1,RACGAP1,TIMP3,SQLE,CCNB1,NUCKS1,SGOL2,MCM3,CEBPB,HMGB2,CDCA3,KIF20B,BUB1,C…
KOBAYASHI_EGFR_SIGNALING_24HR_DN	5868	1.3108115016116	0.3815702627795	108	1.72160931372393E-31	2.26229870397362E-34	FEN1,ODC1,FANCI,TUBB4B,MCM5,CENPM,DUSP6,DDX39A,DHFR,PSMC3IP,FAM64A,GTSE1,ECT2,CDK1,TUBB,PRC1,DSN1,CDCA3,RAD51AP1,USP1,NEK2,H2AFZ,PHLDA1,RFC4,AURKB,KPNA2,TMPO,ORC6,E2F1,TUBB2A,TOP2A,DEPDC1,MCM7,MCM3,NCAPH,RANBP1,KIF2C,RNASEH2A,BARD1,MAD2L1,CDKN3,SMC2,BUB1,TNFRSF12A,CCNB1,TUBA1B,H2AFX,HJURP,RRM1,KIF4A,CENPN,VRK1,PCNA,CENPA,KIF11,RACGAP1,NUSAP1,UBE2S,SMC4,CEP55,AURKA,DUSP4,CKS2,MELK,BIRC5,NCAPG,DUT,…
ROSTY_CERVICAL_CANCER_PROLIFERATION_CLUSTER	4111	1.42614201433443	0.414582486080258	89	1.84111443686787E-30	2.90320279138166E-33	AURKA,ECT2,FOXM1,KIF15,ASF1B,TMPO,EZH2,BIRC5,TOP2A,NUSAP1,RPA3,RRM2,TTK,RACGAP1,CCNA2,HN1,CDK1,DBF4,CDC20,HMGA1,MKI67,CENPF,CCNB2,TPX2,FANCI,FEN1,KIF20B,CDCA8,TACC3,KPNA2,KIF11,KIF4A,LMNB1,BUB1B,NCAPH,GGH,EIF4EBP1,TYMS,BUB1,PLK1,CENPE,PRC1,ATAD2,CA2,CENPA,NEK2,SHCBP1,RAD51AP1,NDC80,KIF20A,CKS2,NCAPG,CENPM,PCNA,KIAA0101,H2AFZ,TK1,TMSB10,ANP32E,ZWINT,DHFR,CDCA3,H2AFX,MELK,DLGAP5,KIF23,HMMR,SMC2,SMC…
SOTIRIOU_BREAST_CANCER_GRADE_1_VS_3_UP	3660	1.43584192424273	0.425796436190803	81	9.07591000292571E-29	1.66968120947385E-31	NCAPG,E2F1,STMN1,TACC3,CCNB1,UBE2S,NDC80,BIRC5,CDC20,AURKA,NEK2,TUBA1C,TUBA1B,CCNA2,NUSAP1,PKMYT1,KIFC1,KIF14,KIF20A,FOXM1,MYBL2,HN1,CDK1,HJURP,MKI67,KIF2C,CDC45,DSN1,TPX2,KIF15,KPNA2,HMMR,PLK1,BUB1B,HMGB3,MCM3,RACGAP1,NCAPH,DDX39A,TXN,CCNB2,CEP55,ZWINT,ECT2,CCT5,CDCA8,AURKB,H2AFZ,RRM2,RNASEH2A,PRC1,RFC4,EZH2,ASPM,TTK,H2AFV,FBXO5,TMPO,CENPF,NUDT1,TROAP,KIF4A,DLGAP5,CENPA,CENPE,CDCA3,FEN1,CDKN3,PT…
PUJANA_CHEK2_PCC_NETWORK	6184	1.3937812526423	0.376430601867058	103	1.08591878272766E-28	2.28314067327761E-31	WEE1,HDGF,UBE2C,TROAP,TPX2,CENPA,H2AFZ,PLK1,ZWINT,RAD21,MYBL2,DBI,CDC20,CCNA2,CENPE,TTK,HSP90AA1,BUB1B,ODC1,DDX39A,DUT,TMEM106C,NUDT1,MAD2L1,CCNB1,RNASEH2A,LDHA,MIF,SMC2,TMPO,MCM3,CDK1,RRM1,USP1,PTTG1,MTHFD2,GTSE1,RANBP1,HSPA8,H2AFV,VRK1,KIFC1,KIAA0101,FEN1,ANP32E,TOP2A,HMMR,BUB1,KIF20B,UBE2S,RRM2,MCM5,AURKB,DLGAP5,HMGB2,SQLE,PCNA,CCNB2,BARD1,CDC45,NDC80,RAD51AP1,AURKA,DHFR,CKS2,HMGN2,TAGLN3,KIF1…
PUJANA_BRCA1_PCC_NETWORK	8394	1.24075583548785	0.339873176234743	123	2.20192035911843E-28	5.20822161158104E-31	TTK,H2AFX,GTSE1,CDC25C,HMGB1,AURKA,PTTG1,CKS2,PKMYT1,MCM5,GGCT,TAGLN3,GAPDH,PLCG2,DBF4,NUDT1,PLK1,KIF11,MKI67,CKS1B,DLGAP5,MELK,SMC2,TOP2A,CCNB2,LDHA,CALR,HMGB3,MCM3,DUT,RRM2,BARD1,EEF1B2,SQLE,SEC61G,MTHFD2,HIST1H4C,PCNA,LSM5,CCNA2,HDGF,CDK1,UBE2S,CENPE,PSMC3IP,WEE1,TROAP,TMPO,MIF,KIFC1,TMEM106C,CXCR4,CCNB1,ANP32E,HSPA8,MYC,RPA3,BUB1,MAD2L1,MCM7,NEK2,HMGA1,HMGB2,DTYMK,ENO1,TUBA1B,KIF14,EZH2,RFC4,…
DUTERTRE_ESTRADIOL_RESPONSE_24HR_UP	4917	1.32144418834096	0.401185160580207	90	4.13809394799775E-28	1.08754111642516E-30	CDC45,TK1,MYBL2,CA12,FANCI,KIAA0101,PKMYT1,ASF1B,ESCO2,SPC24,CDCA5,PBK,TYMS,UHRF1,RRM2,MCM5,MELK,AURKB,SHCBP1,ATAD2,MKI67,UBE2T,TCF19,FOXM1,UBE2C,ZWINT,BIRC5,NCAPG,FEN1,PCNA,CDK1,E2F1,CEP55,BUB1B,TOP2A,ARHGAP11A,SMC2,PRC1,NCAPH,IGFBP4,TACC3,CDCA2,GMNN,RACGAP1,RNASEH2A,FBXO5,CASC5,CLSPN,GGH,PRR11,C21orf58,KIF4A,CENPN,RRM1,MCM7,CENPM,PLK1,KIF11,DLGAP5,KIFC1,CCNA2,PSMC3IP,NUSAP1,MCM3,ASPM,VRK1,KIF2C…
SHEDDEN_LUNG_CANCER_POOR_SURVIVAL_A6	5980	1.27594459576226	0.378440260978203	99	5.34369854807787E-28	1.54482743834051E-30	NCAPG,PLIN2,GAPDH,CDK1,UBE2S,SLC16A3,HMGB2,ATAD2,PSAT1,KIF11,NCAPH,AURKB,BUB1,TPX2,BUB1B,GTSE1,EIF4EBP1,PSRC1,BIRC5,CCT5,LMNB1,MELK,CCNB1,KIAA0101,CCNA2,TYMS,RRM2,RACGAP1,HMGA1,MTHFD2,KPNA2,TK1,UBE2C,KIF2C,PBK,NEK2,ASPM,H2AFX,CEP55,TOP2A,PTTG1,KIF14,KIF23,EZH2,MCM5,NUSAP1,TTK,TACC3,DTYMK,HN1,CDCA3,GPR37,CDC45,DBF4,CENPF,NDC80,CDKN3,CENPM,GGH,CKAP2,AURKA,FAM64A,CENPA,FANCI,CCNB2,CENPE,MKI67,CDCA8,…
BENPORATH_CYCLING_GENES	9315	1.10470747615094	0.325973298617867	127	7.38812171062819E-27	2.33002524382492E-29	HN1,KIF14,UBE2C,H2AFX,CKS1B,CENPE,IFIT1,NEK2,DNAJB1,CXCL14,E2F1,PKMYT1,PRC1,TOP2A,KPNA2,CCNA2,HIST1H2AC,MELK,CENPM,FOXM1,ARHGAP11A,FAM64A,GTSE1,PBK,NUSAP1,RCAN1,RAD51AP1,DHFR,PCNA,PTTG1,TIMP1,ARL6IP1,AURKA,G2E3,SHCBP1,RHEB,RRM2,NUF2,ATAD2,HMMR,CDC20,PLK2,MAD2L1,PIF1,GAS1,FAM83D,CKS2,KIFC1,TPX2,TTK,CDC45,CENPA,HJURP,ECT2,CDCA8,GMNN,MKI67,GADD45A,KIF2C,ANP32E,FEN1,KIF23,DLGAP5,HLA-DRA,CCNB2,BUB1,HS…
DODD_NASOPHARYNGEAL_CARCINOMA_DN	11380	1.02047480950324	0.299903850351494	147	2.2935944539072E-26	7.8361965573702E-29	NCAPG,TUBB,CENPK,CKS2,KIF14,PRC1,GAPDH,SDC2,FOXM1,CDK1,CENPA,SMC4,MCM7,DDX39A,KPNA2,LSM5,KIAA0101,GAS2L3,HMMR,KIF20B,DBF4,UHRF1,H2AFZ,ID2,FANCI,ARHGAP11A,TPI1,TYMS,TPX2,GJA1,ANLN,SPARC,SGOL2,TOP2A,MAD2L1,LDHA,ATAD2,CKAP2,DEPDC1,FEN1,LGALS1,SMC2,MKI67,DUT,KIF15,RHEB,DTYMK,SERPINE1,KIF23,UBE2C,BIRC5,NUF2,LMNB1,E2F1,BGN,CDCA2,C19orf48,FAM64A,PRR11,SLC1A3,CCNA2,CEP55,PBK,BTG3,PSAT1,RAD21,CDKN3,ENO1,C…
HORIUCHI_WTAP_TARGETS_DN	6493	1.24014557204545	0.365973708601246	99	2.41714177095081E-26	8.89355710730917E-29	FAM64A,H2AFV,CASC5,TK1,CKS2,SLC25A5,HSP90AA1,NUF2,CENPA,LMNB1,SPC25,TPX2,CXCR4,EEF1B2,CDK1,NUCKS1,CDCA3,KIF14,CD44,PRR11,NUSAP1,VRK1,TOP2A,ASF1B,RACGAP1,SQLE,AURKA,LDHA,CKS1B,BIRC5,HMGA1,TTK,DEPDC1,CCNA2,TROAP,KIF22,TMPO,PTTG1,DHFR,CCNB1,HMMR,MAP1B,UBE2C,HMGB2,ANLN,CKAP2,MAD2L1,HJURP,CENPW,CENPN,CEP55,RRM2,GTSE1,MCM7,RRM1,MKI67,NCAPG,KIF2C,H2AFX,HIST1H4C,UHRF1,SPC24,FOXM1,PLP2,BUB1,PEG10,PRC1,AUR…
PUJANA_BRCA2_PCC_NETWORK	4051	1.48683077267107	0.416252143707532	78	2.77432348846977E-26	1.09368862883171E-28	SMC2,TOP2A,AURKA,CDC25C,TMPO,TTK,CCNB1,TMEM106C,DDX39A,SMC4,MELK,CXCR4,RNASEH2A,CCNA2,ANP32E,CDC20,CENPF,DUT,RRM2,FOXM1,HMMR,CENPA,EZH2,MCM5,DHFR,NDC80,MKI67,RFC4,KIFC1,PCNA,BARD1,USP1,ZWINT,CDKN3,KIF20B,CDC25B,E2F1,CKS2,H2AFX,UBE2S,TROAP,STMN1,GTSE1,DTYMK,CDK1,DEK,DBF4,BUB1,MAD2L1,KIF14,HMGB2,KIF22,H2AFV,TPX2,AURKB,RRM1,DLGAP5,KIF23,MCM7,KIF2C,LMNB1,TYMS,PTTG1,CCNB2,KIF11,CENPE,SPC25,RAD21,FANCI…
WHITEFORD_PEDIATRIC_CANCER_MARKERS	4035	1.52795273408481	0.414901867222479	72	1.18189154903297E-23	4.96984619829895E-26	MKI67,ATAD2,DHFR,CDC45,CCNB2,PCNA,AURKA,NEK2,NUSAP1,PRC1,DBF4,SOX4,MELK,NUF2,MCM7,STMN1,TMPO,ODC1,CCNA2,TYMS,BIRC5,DTYMK,RFC4,BUB1,TTK,NCAPH,MYBL2,NUDT1,RRM2,EIF4EBP1,HN1,KIF11,H2AFX,CKS2,CDCA5,CCDC34,PBK,E2F1,ASF1B,CDCA8,CCNB1,CDK1,HMGB3,PSAT1,HIST1H4C,DLGAP5,MCM5,MAD2L1,SMC4,ZWINT,TK1,TPX2,CENPN,UHRF1,CKAP2,CDK6,CKS1B,UBE2C,TOP2A,CDCA2,GGH,TUBA1A,CENPF,KPNA2,RNASEH2A,GAPDH,MND1,CENPE,PTTG1,ENO1…
ZHOU_CELL_CYCLE_GENES_IN_IR_RESPONSE_24HR	2903	1.59564232529979	0.442785425809213	61	1.08504836832993E-22	4.84778508846485E-25	KPNA2,CKAP2,TOP2A,NEK2,PTTG1,MCM7,LMNB1,CENPN,ASPM,TTK,ANLN,RACGAP1,MAD2L1,CDC20,HMGB2,CENPA,H2AFV,CCNB1,USP1,CDCA8,KIF20A,CACYBP,POC1A,SPC25,CEP55,DEPDC1,CCNB2,UHRF1,UBE2C,DLGAP5,FAM64A,H2AFX,RANBP1,EZH2,NUF2,CCNA2,MCM3,MELK,CDKN3,FBXO5,CDK1,CENPF,KIFC1,KIF23,HMMR,PCNA,BUB1,HMGB3,NUSAP1,MYBL2,BIRC5,PRC1,SMC2,KIF22,E2F1,CENPK,HN1,KIF11,DTYMK,RFC4,UBE2T
CHANG_CYCLING_GENES	5564	1.30426626561829	0.381816391006964	80	6.89921736069751E-22	3.26375591307635E-24	MAD2L1,CKAP2,FEN1,PBK,GMNN,PRR11,NEAT1,MCM5,HN1,BUB1,CCNA2,NUF2,ANLN,UHRF1,EZH2,BIRC5,TACC3,ANP32E,MND1,CKAP2L,ASF1B,CDCA8,LMNB1,NCAPH,CDCA5,KIF23,CDC25C,CKS2,MELK,POC1A,RAD51AP1,CENPM,DHFR,RRM1,ATAD2,NUSAP1,IFIT1,HJURP,ESCO2,UBE2C,UBE2S,TIMP1,HMMR,CDK1,E2F1,PCNA,TUBB,BUB1B,TOP2A,RFC4,FAM64A,FAM83D,BARD1,CENPA,H2AFX,KIF22,CENPF,AURKA,CCNB2,GTSE1,DLGAP5,TUBB4B,FOXM1,RRM2,G2E3,DEPDC1,KIF20B,PSRC1,S…
BLUM_RESPONSE_TO_SALIRASIB_DN	8806	1.15775721348449	0.328486823828293	104	5.46615145469354E-21	2.72948430063541E-23	CNN3,UBE2C,CDC45,ID1,CCL2,DHFR,MYBL2,TTK,NEK2,PBK,RGS2,H2AFZ,STMN1,GMNN,KIF22,VRK1,DUT,FEN1,CDC25B,CCNB2,FOSB,CKB,PTTG1,PCNA,ENC1,LSM5,AURKA,HMGB1,TMPO,DTYMK,KIF20B,HMGB3,TUBB,TUBB4B,DDX39A,NDC80,KIF15,AURKB,HSPB1,FOS,MCM3,BUB1B,TOP2A,ID2,ORC6,PLK1,RNASEH2A,SOX4,JUNB,DEK,CDK1,RANBP1,CENPF,PRC1,CCNA2,MAD2L1,TPI1,KIF23,BUB1,HN1,VGF,CKS2,RAD51AP1,NUSAP1,MCM5,ZWINT,FBXO5,PSMC3IP,KIF4A,LDHA,RFC4,ENO1,…
MARKEY_RB1_ACUTE_LOF_UP	4563	1.44519096663024	0.401130117565078	70	5.87546580497009E-21	3.08828688828914E-23	KIF20A,RAD51AP1,MCM7,PLK1,HMGB2,CDK1,TYMS,DLGAP5,MCM5,KIF22,TMPO,KIF11,CCNA2,FAM64A,CCNB2,TK1,PRC1,KIAA0101,ASF1B,CKS2,KIF2C,RFC4,AURKA,CDKN3,ANLN,BUB1,CDC45,CKAP2,HMGB3,SMC2,RAD21,KIF4A,ECT2,MCM3,CENPA,MKI67,ORC6,NEK2,BIRC5,RACGAP1,E2F1,H2AFX,GMNN,DEK,PCNA,CCNB1,NUSAP1,TUBB,STMN1,CDCA3,CKS1B,UBE2T,CDCA5,H2AFV,MIS18BP1,RRM2,CDC25C,KIF23,DTYMK,UBE2S,KPNA2,MAD2L1,NUCKS1,CENPK,H2AFZ,ID4,RANBP1,TMEM1…
ZHANG_TLX_TARGETS_60HR_DN	4979	1.30344677437693	0.388976238311281	72	1.89443107134752E-20	1.04554671480415E-22	KIF22,RFC4,DBF4,MCM5,NCAPG,HMMR,LMNB1,SGOL1,ASCL1,CCNB2,EZH2,MCM7,FEN1,FANCI,RAD51AP1,TYMS,GLUL,RRM2,TTK,KIF2C,ECT2,SKA1,ANP32E,MYBL2,FAM64A,CEP55,PBK,SHCBP1,NUF2,TK1,VRK1,CENPF,HMGB1,SMC4,CCNA2,CENPM,DEK,TCF19,PLK1,CENPN,GMNN,HSP90B1,SDF2L1,RRM1,MCM3,BUB1,SMC2,DHFR,WEE1,TOP2A,NUCKS1,ASF1B,MKI67,CENPK,SLC2A3,MELK,USP1,CENPH,DUT,TACC3,RACGAP1,BIRC5,HJURP,CDCA5,CDC45,AURKB,ANLN,KIF11,TMPO,HMGB2,BUB…
GRAHAM_CML_DIVIDING_VS_NORMAL_QUIESCENT_UP	5295	1.32632168061579	0.385258240745682	74	2.74524647668206E-20	1.58726471713549E-22	CDC20,AURKA,ZWINT,HIST1H1C,RRM2,CDK1,RACGAP1,PMP22,TOP2A,CCNB1,KPNA2,TK1,BUB1,KIF20A,SMC2,DUT,UBE2C,NCAPG,FANCI,VRK1,DLGAP5,TPX2,KIF15,TYMS,CCNA2,RNASEH2A,BUB1B,KIF11,LSM5,CENPA,MCM5,CENPF,NUDT1,AURKB,LMNA,RAD51AP1,NUSAP1,MELK,ACTN1,CDKN3,DHFR,KIF4A,MAD2L1,STMN1,PBK,CCNB2,GGH,KIAA0101,CEP55,CENPM,TTK,HMMR,FBXO5,NDC80,CDC45,GMNN,EZH2,FEN1,RRM1,TUBB6,UBE2S,RPA3,NEK2,H2AFX,CCL2,KIF2C,PRC1,RANBP1,SPC…
CHIANG_LIVER_CANCER_SUBCLASS_PROLIFERATION_UP	4116	1.36826543055977	0.407101235944828	65	2.80546464971102E-20	1.6958130602721E-22	AURKA,SLC16A3,FOXM1,SMC4,CDK1,BUB1B,TPX2,KIF14,PRR11,SGOL2,RAD51AP1,BIRC5,CDCA5,CENPF,MAD2L1,FEN1,SKA1,FBXO5,KIF20A,DLGAP5,KIF2C,ANLN,SOX9,CCNB1,KIF4A,KIF11,CENPE,NUF2,CDKN3,SOX4,TTK,CCNA2,ZWINT,SHCBP1,HIST1H4C,CCNB2,ASPM,MKI67,NEK2,PLP2,EZH2,NCAPG,ORC6,HJURP,CDC20,CKAP2L,PTTG1,ECT2,BARD1,DEPDC1,PBK,KIF23,RACGAP1,HN1,NUSAP1,NDC80,PRC1,HMGB2,UBE2C,LMNB1,CEP55,RFC4,TOP2A,FANCI,AURKB
JOHNSTONE_PARVB_TARGETS_3_DN	8581	1.09402733823433	0.326458069656507	98	1.27352319725437E-19	8.03273501553346E-22	NCAPG,SPC25,PCNA,JUN,NCAPH,CENPW,PHF19,ODC1,STMN1,ESCO2,KIF11,RRM2,KIF23,NUCKS1,FANCI,SMC2,SLC3A2,RNASEH2A,TK1,CKS1B,BARD1,CDK1,CENPN,LSM5,DBF4,MAD2L1,DEK,ANP32E,H2AFV,NUSAP1,SPC24,PRC1,RFC4,PBK,KIF20B,MELK,KIF15,TOP2A,G2E3,ATAD2,TYMS,PTTG1,DLGAP5,MZT1,ATP1B1,CDCA8,SHCBP1,HMGB1,RACGAP1,DTYMK,RRM1,ID1,UHRF1,NUF2,PSAT1,KIF18A,ASPM,CDK6,PDIA6,MIS18BP1,NDC80,TCF19,CENPM,RAD51AP1,FBXO5,EZH2,USP1,SOCS3…
REACTOME_CELL_CYCLE	5710	1.25733221330753	0.371150639767078	75	2.06920567054499E-19	1.3595306639586E-21	KIF20A,CDK6,CDKN1A,TUBB4B,NDC80,CENPA,DBF4,KIF2C,UBE2C,ZWINT,CKS1B,SPC24,SGOL2,SGOL1,DHFR,E2F1,TUBB,SKA1,FEN1,ORC6,FBXO5,H2AFX,H2AFZ,BIRC5,HSP90AA1,LMNA,LMNB1,MAD2L1,MCM3,MCM5,MCM7,MYBL2,MYC,NEK2,GMNN,PCNA,PLK1,CDCA8,MIS18BP1,HJURP,CENPN,PSMB9,CASC5,SPC25,RAD21,CCND1,RFC4,RPA3,RRM2,CENPK,CENPH,AURKA,BUB1,BUB1B,TYMS,WEE1,TUBA1A,CENPM,DSN1,KIF18A,CDC45,HIST1H2AC,NUF2,HIST1H4C,CCNA2,CCNB1,PKMYT1,CCN…
CAIRO_HEPATOBLASTOMA_CLASSES_UP	7188	1.19477852008323	0.344602776794671	86	2.66959682835262E-19	1.82416603251427E-21	NCAPG,ENO1,SMC4,CALU,HMGB2,KIF18A,CENPN,PDIA6,ECT2,P4HB,BUB1,KIF23,TOP2A,RRM1,CKS2,PLK1,KIF4A,RNASEH2A,FANCI,RAD51AP1,KIF20A,CDK1,RANBP1,NDC80,CENPF,MKI67,PDIA4,MAD2L1,CCNA2,HMGB3,AURKA,HN1,SQLE,BUB1B,GTSE1,HMMR,KIF11,NEK2,TPX2,SMC2,KIF14,SEC61G,EZH2,AURKB,CLIC1,FBXO5,MIF,KPNA2,UBE2C,TTK,ASPM,DDX39A,DTYMK,CDC20,RRM2,EEF1B2,HMGA1,PRC1,CCT5,DLGAP5,PRDX6,CDC25C,PLTP,NUSAP1,MCM7,CCNB1,DBF4,PBK,TMPO,C…
CROONQUIST_IL6_DEPRIVATION_DN	3382	1.52332254508344	0.422295374393457	57	3.8972031599061E-19	2.76542668377043E-21	CKS2,TTK,WEE1,CCNA2,MAD2L1,DUT,BUB1,KIF14,MKI67,KIFC1,DTYMK,PTTG1,AURKA,LMNB1,HMGA1,SPC25,BUB1B,FOXM1,RRM2,CDK1,SMC2,KIF11,STMN1,UBE2C,SMC4,TOP2A,TK1,RFC4,MCM7,KIAA0101,CKS1B,GGH,CDC45,PCNA,FANCI,CENPE,MYBL2,TYMS,TPX2,DHFR,HMMR,PLK1,CCNB1,CCNB2,HMGB2,ZWINT,CDC20,MCM3,KPNA2,KIF2C,CENPA,KIF22,AURKB,SPP1,NCAPH,ANP32E,CDKN3
REACTOME_CELL_CYCLE_MITOTIC	4900	1.28766288978567	0.38420283526154	67	1.34884903196625E-18	9.9258273048765E-21	KIF20A,CDK6,CDKN1A,TUBB4B,NDC80,CENPA,DBF4,KIF2C,UBE2C,ZWINT,CKS1B,SPC24,SGOL2,SGOL1,DHFR,E2F1,TUBB,SKA1,FEN1,ORC6,FBXO5,BIRC5,HSP90AA1,MAD2L1,MCM3,MCM5,MCM7,MYBL2,MYC,NEK2,GMNN,PCNA,PLK1,CDCA8,CENPN,PSMB9,CASC5,SPC25,RAD21,CCND1,RFC4,RPA3,RRM2,CENPK,CENPH,AURKA,BUB1,BUB1B,TYMS,WEE1,TUBA1A,CENPM,DSN1,KIF18A,CDC45,NUF2,CCNA2,CCNB1,PKMYT1,CCNB2,AURKB,PTTG1,KIF23,CDK1,CDC20,CDC25B,CDC25C
KONG_E2F3_TARGETS	2333	1.54882330158993	0.455048628199302	47	5.36097230753517E-18	4.08589216605835E-20	KIF20A,TK1,CENPH,CENPF,EZH2,CDC20,LMNB1,H2AFX,USP1,MCM3,KIF11,UBE2C,TACC3,CCNB1,CENPK,NCAPH,CDCA5,TOP2A,NUF2,KIF2C,ASF1B,MELK,DLGAP5,TPX2,BUB1B,UBE2T,NCAPG,HMGB2,RACGAP1,NUSAP1,SMC2,KIAA0101,DEPDC1,AURKA,FEN1,RAD51AP1,CDCA3,TYMS,PBK,HMMR,SHCBP1,MKI67,PRC1,SPC25,BUB1,CCNA2,PLK1
MISSIAGLIA_REGULATED_BY_METHYLATION_DN	2975	1.57657443940125	0.433816759310833	51	1.13992846528567E-17	8.98760945034697E-20	CENPE,PRC1,RANBP1,RPA3,STMN1,HMGB2,ARL6IP1,RFC4,DLGAP5,SMC2,LMNB1,FOXM1,DTYMK,KIFC1,EZH2,MCM5,H2AFV,HMGN2,CDC25C,DHFR,KIAA0101,H2AFZ,TK1,KIF14,NRGN,UBE2C,RRM1,GMNN,DUT,CDK1,HMGB1,CENPM,SMC4,TYMS,CCNA2,NEK2,CDKN3,KIF22,NCAPH,RNASEH2A,KIF23,MKI67,DEK,BUB1B,CENPF,HMGB3,ZWINT,NUSAP1,AURKA,CDC45,TMPO
VECCHI_GASTRIC_CANCER_EARLY_UP	9929	0.967585687246931	0.302654161893748	103	1.14670630776116E-17	9.34241669923682E-20	ASPM,IFI6,CHI3L1,KIF14,CENPW,ZWINT,RACGAP1,NDC80,SMC4,RRM2,CDK1,BUB1B,CDK6,CDC25B,BARD1,TM4SF1,MYBL2,DEPDC1,CDCA5,TOP2A,SGOL2,TK1,HN1,SOD2,CENPA,CENPN,ESCO2,FANCI,ANLN,NUSAP1,MKI67,TPX2,CEP55,CKAP2,HSPH1,ANP32E,BUB1,MCM5,S100A6,DLGAP5,CKS2,KIF20A,RAD51AP1,UHRF1,HMGA1,CCNB1,CENPH,RPA3,MAD2L1,TMEM158,GTSE1,MZT1,ISG15,PBK,CDC20,MCM7,NEAT1,NEK2,HMGB3,ATAD2,GGH,CCNA2,IFITM3,CD9,MELK,HSPA8,CENPM,NCAPG,…
FEVR_CTNNB1_TARGETS_DN	7269	1.20157303836704	0.340848162057555	82	1.44758572133271E-17	1.21741768942567E-19	AQP4,KPNA2,KIF22,TTK,H2AFZ,SOX9,MIS18BP1,CENPH,CKAP2,RAD51AP1,NUF2,G2E3,CNN3,CA2,TMPO,KIFC1,FBXO5,HMGB3,HSPA8,CCNA2,HMGB1,TOP2A,EZH2,BUB1B,RRM1,CDK1,SDC2,CD44,CSRP2,SLC25A5,HDGF,DHFR,MCM7,RACGAP1,DTYMK,CDKN3,FOXM1,BUB1,MCM5,SKA1,PHGDH,WEE1,ECT2,BIRC5,CENPW,SHCBP1,STMN1,CDC20,LSM5,CCNB2,DEK,ORC6,USP1,RFC4,TUBB,KIF18A,E2F1,MELK,MCM3,PRC1,KIF23,HMGN2,RHOBTB3,RAD21,CDC25C,AURKB,MKI67,SOX4,KIF20A,RRM2…
WINNEPENNINCKX_MELANOMA_METASTASIS_UP	4033	1.39429105398044	0.401026382541003	58	2.06628148208197E-17	1.79204438656255E-19	CDK1,CACYBP,H2AFV,TYMS,MELK,BIRC5,RACGAP1,CENPF,AURKA,NEK2,DTYMK,UHRF1,PTTG1,UBE2T,TK1,SMC2,DLGAP5,CKS2,RPA3,CDCA5,SHCBP1,TOP2A,BUB1,KIF11,RRM2,DHFR,NCAPH,KIAA0101,NCAPG,CCT5,ECT2,CENPN,KIF2C,HSPA5,CDCA8,SGOL2,NDC80,KPNA2,CKS1B,ASPM,CDKN3,RANBP1,CEP55,GMNN,PSMC3IP,CNN3,PCNA,SPC25,CDC45,PRC1,ATAD2,CCNB2,RFC4,CENPA,CCNB1,NUF2,ZWINT,ANLN
LINDGREN_BLADDER_CANCER_CLUSTER_3_UP	6839	1.21937417159545	0.346578050273451	77	7.29053345655141E-17	6.51453712280546E-19	H2AFZ,CENPN,TMPO,KIF23,GGCT,CKS1B,RFC4,DBF4,HMGB2,CCNB1,RCAN1,PCNA,H2AFV,STMN1,RPA3,CDCA8,FAM83D,TYMS,ATAD2,DEK,MCM5,CDK1,TACC3,CKAP2,HIST1H1C,NEK2,PLK1,GGH,CCNB2,POC1A,TMEM106C,KIF2C,DLGAP5,C12orf75,KIF4A,BUB1,CENPF,RGS16,PRC1,PTTG1,MTHFD2,TOP2A,NUPR1,AP1S2,AKAP12,CENPA,CENPE,HMGN2,VRK1,GMNN,KIF11,RNASEH2A,DBI,NTRK2,RACGAP1,TCF19,RRM2,BTG3,UBE2C,KPNA2,TM4SF1,MAD2L1,KIFC1,E2F1,CDC45,DEPDC1,CEP55,…
HOFFMANN_LARGE_TO_SMALL_PRE_BII_LYMPHOCYTE_UP	6041	1.24295978307799	0.360008852845988	71	8.55632901324126E-17	7.87047346815885E-19	CCNB1,RACGAP1,TUBB4B,NEK2,SGOL1,CDC45,CDK1,MELK,MIS18BP1,TOP2A,FEN1,NCAPH,UBE2S,DBF4,CENPA,NUCKS1,KIF2C,RRM1,H2AFX,TTK,RRM2,GSN,CDCA3,CKS1B,TUBA1B,NUSAP1,ANP32E,TUBA1A,AURKA,CKS2,LDHA,SMC4,KIF20A,TUBB,AURKB,CCNB2,UBE2T,CDKN3,HMGB2,PRC1,CCNA2,MCM5,ECT2,BUB1,CDKN1A,ANLN,DUT,UBE2C,KIAA0101,MTHFD2,RAMP1,CDC20,CENPE,HMGB3,ENO1,TK1,CDC25C,KPNA2,MKI67,TMPO,PSAT1,SMC2,HMMR,KIF4A,HSPA8,STMN1,HES1,DLGAP5,K…
BENPORATH_PROLIFERATION	3437	1.51148278846697	0.415820089405342	51	4.27218096670183E-16	4.04201090147874E-18	GGCT,RAD51AP1,TTK,NEK2,ATAD2,CENPE,CDCA5,CDKN3,BUB1,UBE2T,CCNB2,PBK,TYMS,EZH2,MAD2L1,TMSB10,ANLN,DBF4,AURKA,PCNA,STMN1,PRC1,PTTG1,H2AFV,CENPM,RRM2,NUF2,CENPA,DEK,SLC25A5,CENPN,MYBL2,PKMYT1,RFC4,TOP2A,DTYMK,NDC80,MCM3,H2AFZ,NCAPG,BIRC5,CENPF,MND1,KPNA2,RANBP1,ASPM,S100A11,RACGAP1,CKS2,CDK1,CKS1B
PUJANA_XPRSS_INT_NETWORK	2193	1.6820509064296	0.451433999944134	42	5.4636342634875E-16	5.31286380417969E-18	UBE2S,KIFC1,KIF20B,DHFR,SPC25,MKI67,ANP32E,H2AFV,CENPA,AURKB,CCNA2,SMC4,HMMR,RRM1,NDC80,RAD51AP1,MCM5,DDX39A,KIAA0101,LMNB1,DUT,EZH2,TMPO,DEK,TOP2A,FANCI,HMGB2,CDC20,RFC4,USP1,AURKA,MYBL2,RAD21,PCNA,FOXM1,UBE2C,SMC2,CDK1,MAD2L1,ZWINT,GTSE1,STMN1
LEE_EARLY_T_LYMPHOCYTE_UP	3906	1.32621239274718	0.402548124821299	54	5.58651536032208E-16	5.57917434145175E-18	CCNB1,TUBB4B,CENPA,NUF2,KIF15,RCAN1,UBE2T,HMGB3,KIF14,NCAPG,CXXC5,ASPM,KIF20A,BUB1,TOP2A,NDC80,CASC5,CDK1,CD99,NUSAP1,CKS2,NEK2,CDCA3,DLGAP5,TTK,GGH,RRM2,MELK,CCNB2,UHRF1,TYMS,SGOL2,MKI67,RAD51AP1,HMMR,BIRC5,CEP55,UBE2C,CDCA2,BUB1B,ATAD2,FANCI,CDKN3,PBK,CRNDE,PRC1,AURKA,KIAA0101,CENPW,PTTG1,KIF11,TUBB,KIF2C,PRR11
BURTON_ADIPOGENESIS_3	3302	1.4810741951207	0.4172656704361	49	1.33196731217368E-15	1.36522273783899E-17	TCF19,CENPK,CDCA8,TK1,ASF1B,BUB1,CCNB1,CKS2,NCAPH,RRM2,KIF22,KIF20A,NUSAP1,RAD51AP1,BIRC5,MCM3,CKS1B,PCNA,USP1,MKI67,DTYMK,KPNA2,MCM5,CCNB2,AURKA,PRC1,CSRP2,MAD2L1,TYMS,KIF11,TACC3,SMC2,CDK1,TOP2A,DLGAP5,PLK1,FEN1,CDC20,RACGAP1,KIAA0101,KIF2C,KIF4A,CDC45,TUBB6,MCM7,RRM1,TTK,HMGB2,EZH2
RODRIGUES_THYROID_CARCINOMA_POORLY_DIFFERENTIATED_UP	8828	1.11581386415618	0.308780406646157	88	1.61723669021602E-15	1.70011741415613E-17	ORC6,USP1,ECT2,EIF4EBP1,RRM1,MAD2L1,MTHFD2,PHGDH,H2AFZ,CLIC4,PCNA,RHOBTB3,NAMPT,AURKA,CCNA2,DBF4,TPM4,UBE2S,FBXO5,ENO1,FANCI,MCM7,NUSAP1,EIF5A,DTYMK,DDX39A,PRR11,DKK3,GGCT,ENC1,ATAD2,CALU,KPNA2,TYMS,CRNDE,CCNB1,PRC1,CDK1,TMPO,KIF14,KIF20B,SMC4,CCDC34,SGOL2,DHFR,HMGB3,ZWINT,BTG3,RAD51AP1,HN1,FEN1,BUB1B,KIF18A,DLGAP5,CENPF,STMN1,TTK,DSN1,CASC5,TNFRSF12A,PBK,GPNMB,PLAUR,NCAPG,ANXA1,PSAT1,CACYBP,CENP…
ODONNELL_TFRC_TARGETS_DN	3280	1.25927321256914	0.411536723854105	48	3.38434073239014E-15	3.64672720178701E-17	BIRC5,CCNA2,CENPF,ECT2,SGOL2,DEPDC1,GTSE1,BUB1,SHCBP1,KIF14,CENPE,DBF4,FOXM1,CCNB1,KIF20A,NDC80,MYBL2,CDK1,ANLN,ASPM,MND1,CKS1B,PLK1,BUB1B,TOP2A,ARHGAP11A,TTC9B,KIF4A,FAM83D,AURKB,CKAP2L,CDKN3,RRM2,AURKA,NCAPH,MKI67,TACC3,KIF11,HMMR,PRC1,SPC25,DLGAP5,RANBP1,CEP55,FBXO5,CDC20,CENPA,TTK
GRAHAM_NORMAL_QUIESCENT_VS_NORMAL_DIVIDING_DN	2448	1.52624028828088	0.441066123837525	42	4.34201032263668E-15	4.79275778057137E-17	PCNA,KIF2C,MCM5,GGH,FEN1,ZWINT,RRM2,CDC20,CENPM,SMC2,MELK,NDC80,CDC45,TOP2A,RAD51AP1,MAD2L1,RRM1,KIF11,NCAPG,RFC4,BUB1B,GMNN,CEP55,CCNB2,CDKN3,CCNA2,CDK1,KIF15,CKS1B,BUB1,RACGAP1,NUSAP1,DLGAP5,VRK1,DUT,RNASEH2A,TYMS,KIAA0101,TK1,PRC1,DHFR,BIRC5
CHEMNITZ_RESPONSE_TO_PROSTAGLANDIN_E2_UP	2903	1.47662584564203	0.42389730710252	45	5.12628661460048E-15	5.79317541203208E-17	CKS2,CDC45,CDKN3,RRM2,SMC4,ATAD2,SGOL2,ASF1B,TPX2,FAM64A,KIAA0101,CCNB1,PRR11,LMNB1,MKI67,C19orf48,BUB1B,GTSE1,TOP2A,TTK,BIRC5,BARD1,NUSAP1,PTTG1,NCAPG,MTHFD2,UBE2S,PRC1,DLGAP5,BUB1,AURKA,UHRF1,CASC5,CCNB2,CENPF,EIF4EBP1,TK1,NES,KIF20A,RNASEH2A,NCAPH,HJURP,ASPM,UBE2C,CENPE
CROONQUIST_NRAS_SIGNALING_DN	2559	1.56696269134485	0.432777105048775	42	1.05792003223719E-14	1.22335036579334E-16	MCM3,HMGA1,TPX2,AURKB,NCAPH,TK1,CCNB2,MCM7,NDC80,H2AFX,CDC25C,ZWINT,CDK1,AURKA,CCNB1,CENPA,PLK1,SMC2,PTTG1,MYBL2,DUT,CDKN3,CKS1B,PCNA,KIF2C,KIAA0101,RFC4,STMN1,UBE2C,CCNA2,FOXM1,KIF22,BUB1B,TOP2A,KIF11,HMGB2,LMNB1,CDC20,SMC4,WEE1,SPC25,MKI67
KANG_DOXORUBICIN_RESISTANCE_UP	2430	1.51511334197893	0.442120018617906	40	4.0138176635861E-14	4.74695912907686E-16	PLK1,BARD1,TOP2A,CDKN3,ASF1B,RRM2,PBK,CDCA8,MKI67,BIRC5,AURKA,CENPA,CDK1,ZWINT,KIAA0101,CDC20,BUB1B,MAD2L1,ATAD2,DTYMK,HMGB2,FOXM1,HMMR,NCAPG,CENPM,ASPM,HJURP,RRM1,TK1,KIF4A,BUB1,RAD51AP1,NUSAP1,FOSB,TYMS,PRC1,RFC4,TPX2,FANCI,LMNB1
MORI_LARGE_PRE_BII_LYMPHOCYTE_UP	4207	1.37637718838346	0.38525283412955	52	4.23048491160575E-14	5.11438386159959E-16	CCNB2,H2AFV,HMGB3,RRM2,TUBA1A,TUBB4B,KIF23,MCM7,MCM3,CDKN3,CDCA3,CKS1B,STMN1,LMNB1,CDCA5,MKI67,KIF22,H2AFX,KPNA2,HMMR,CENPA,NCAPH,AURKA,MELK,HMGB1,CDC20,DUT,RAMP1,TMPO,CDK1,MCM5,TXN,NUCKS1,TTK,MYBL2,TOP2A,CENPE,LGALS1,HMGN2,SMC2,UBE2S,TUBB,SMC4,ANP32E,RACGAP1,RAD21,CCNB1,PRC1,CDKN1A,CCNA2,RRM1,ASF1B
ISHIDA_E2F_TARGETS	1605	1.76750769063454	0.472148112449193	34	5.52306345751493E-14	6.82218088050464E-16	TOP2A,CCNB1,TK1,RRM2,HMGB3,STMN1,KPNA2,SGOL1,NDC80,AURKB,ASF1B,BUB1,CCNA2,EZH2,ANLN,CDK1,NCAPH,CCNB2,SMC2,DUT,NUSAP1,UBE2T,DBF4,CDC20,MCM7,PCNA,FEN1,PRC1,RRM1,MKI67,PTTG1,TYMS,MCM3,HMGB2
ZHOU_CELL_CYCLE_GENES_IN_IR_RESPONSE_6HR	2787	1.49287188422779	0.427998723812943	42	6.39383976306919E-14	8.06581625827389E-16	CENPK,HMGB3,RTKN2,UHRF1,RFC4,E2F1,MCM7,MCM3,SMC2,POC1A,CCNA2,KIF22,DEK,PSMC3IP,USP1,LMNB1,FBXO5,MCM5,GMNN,CENPA,KIAA0101,KIF11,RACGAP1,KIFC1,FAM64A,TTK,MAD2L1,KIF20A,UBE2T,CDCA5,NEK2,DLGAP5,NUSAP1,HMGB2,MYBL2,EZH2,CEP55,DTYMK,RANBP1,H2AFX,DSN1,CDCA8
FERREIRA_EWINGS_SARCOMA_UNSTABLE_VS_STABLE_UP	3413	1.36889265617979	0.405968870698951	46	8.24186014057818E-14	1.06136963702584E-15	KIF23,CDKN3,KIF18A,TPX2,NUSAP1,NDC80,ANLN,HMGB2,CENPF,HJURP,LSM5,UBE2T,CASC5,CKAP2,CCNA2,NAMPT,FEN1,KIAA0101,RPA3,DLGAP5,HMGN2,TOP2A,ATAD2,MELK,PIF1,ZWINT,SPC25,TMPO,DBF4,SMC2,RGS16,SGOL2,H2AFZ,NCAPH,GMNN,CCNB1,MND1,CENPE,KPNA2,ARHGAP11A,KIF15,NCAPG,KIF2C,LMNB1,CEP55,CENPK
MORI_IMMATURE_B_LYMPHOCYTE_DN	4282	1.400789215814	0.383320887756888	51	2.03903970173275E-13	2.67942142146222E-15	CDCA3,PRC1,CCNB1,NUSAP1,CDKN3,HMGB2,TMPO,H2AFX,STMN1,HMGB3,CCNA2,RAMP1,MELK,SMC2,CENPA,TTK,CCNB2,CDCA5,NCAPH,RRM2,MCM7,HMGN2,TOP2A,TUBB4B,CDC20,H2AFV,GSN,ANP32E,TUBA1A,TUBB,CKS1B,RRM1,CDK1,HMGB1,DLGAP5,PCNA,CDC45,EZH2,SMC4,DUT,MCM3,TXN,HMMR,KPNA2,NEK2,CDKN1A,MKI67,LGALS1,LMNB1,MTHFD2,UBE2C
MITSIADES_RESPONSE_TO_APLIDIN_DN	4140	1.27829472666603	0.382646458238002	50	2.12017910120522E-13	2.84176436692421E-15	TACC3,ZWINT,NUSAP1,DLGAP5,MKI67,CCNA2,ECT2,MYBL2,CDCA8,TPX2,NEK2,RFC4,RRM1,BIRC5,FBXO5,DUT,SMC2,MYC,MELK,TYMS,TOP2A,TMEM106C,BUB1,KIF14,NCAPH,CENPA,CENPF,DEK,TUBB,CKAP2,RACGAP1,AURKA,FOXM1,KIAA0101,CCNB1,FANCI,NUCKS1,CD9,BUB1B,RRM2,WEE1,KIF4A,RCAN1,PTTG1,NCAPG,HJURP,HDGF,ASPM,SHCBP1,MCM5
BIDUS_METASTASIS_UP	3095	1.45875596115601	0.415179439799432	43	2.13099746813226E-13	2.91226986446458E-15	HSP90AA1,NCAPH,H2AFZ,RRM2,SMC4,RACGAP1,NUSAP1,KIF4A,CDK1,AURKA,MAD2L1,GAS2L3,CREB5,CENPF,RFC4,DEPDC1,BUB1,CCNA2,CENPA,GMNN,TYMS,SQLE,ODC1,FEN1,DLGAP5,ASF1B,RRM1,SMS,DHFR,CCNB1,BIRC5,PBK,HMGB3,TPX2,UBE2C,CASC5,CENPN,KIF11,DBF4,FANCI,ECT2,LMNB1,CCNB2
PUJANA_ATM_PCC_NETWORK	6798	1.2565836170969	0.331561888183787	67	4.54789336387128E-13	6.33477919277734E-15	PLCG2,MAD2L1,AURKA,HLA-DRA,TOP2A,RRM1,KIFC1,MYC,LMNB1,PCNA,RFC4,PLIN3,HSPA8,MYBL2,RANBP1,LDHA,HMMR,KIAA0101,ANP32E,B2M,RAD21,GTSE1,ZWINT,FANCI,GAPDH,HMGN2,PSMC3IP,UBE2C,NUDT1,EEF1B2,CDC20,RPS12,CENPA,CDK1,EZH2,CXCR4,H2AFV,FOXM1,STMN1,SPC25,SMC4,DDX39A,NDC80,UBE2S,RPA3,VRK1,KIF20B,RAD51AP1,HMGB1,NRP2,SMC2,ODC1,DUT,MKI67,USP1,MCM5,MTHFD2,DHFR,DEK,CCNA2,H2AFZ,AURKB,DKK3,TMPO,HMGB2,ARHGAP11A,TAGLN3
NUYTTEN_EZH2_TARGETS_UP	8880	-0.910045649345019	-0.203478843003482	81	5.9008503742091E-13	8.37440000544787E-15	MT2A,GPR37,SGK1,NFKBIA,TNC,ENO1,CLIC4,CD44,IL32,RCAN1,GADD45A,KLF6,PLK2,C1R,SERPINE1,AGT,NAMPT,CDKN1A,JUN,JUNB,ZFP36L2,HSPA5,PON2,ANXA2,SOD2,EGR1,ATF3,PNRC1,MAP1B,TXNIP,EGR2,PLAT,ARL4C,C10orf10,HLA-B,HERPUD1,CALU,IRF1,SAT1,C11orf96,AP1S2,ARL6IP1,DDIT4,FAM84A,SLC1A3,ZFP36L1,CEBPB,HLA-C,GJA1,MT1E,MT1X,CREB5,MT1G,RND3,SQSTM1,ANXA1,EFEMP1,B2M,TUBB2A,ID2,HN1,CA12,BASP1,HSP90B1,SLC16A3,MEST,IGFBP3,MT1M…
LI_WILMS_TUMOR_VS_FETAL_KIDNEY_1_DN	2500	1.53069332009088	0.429322872161063	38	6.82233253577643E-13	9.86145307405266E-15	FANCI,AURKB,FEN1,KIF23,TPX2,BUB1B,MTHFD2,RNASEH2A,CENPF,CKS2,TTK,CKS1B,TOP2A,CDKN3,SMC4,MKI67,LMNB1,KIFC1,AURKA,KIF2C,CDC25C,KIF14,MAD2L1,RRM1,KIF11,MELK,CDK1,DLGAP5,EZH2,PCNA,CCNB2,PTTG1,KPNA2,H2AFZ,STMN1,CXCR4,KIAA0101,CDC20
PATIL_LIVER_CANCER	10670	0.958506925065473	0.278180689344374	93	1.07293247628098E-12	1.5790859046448E-14	ESCO2,HMGN2,HMMR,DEK,CEP55,CDC45,NUF2,TK1,CENPM,NEK2,CCNA2,LINC00152,PEG10,TUBB,SYTL2,KPNA2,NUPR1,MCM5,KIF23,PTTG1,NUDT1,BUB1,TOP2A,UBE2T,TIMP1,PKMYT1,C1R,HMGA1,TROAP,PBK,TMPO,MYBL2,HJURP,HIST1H4C,MAP1B,PLK1,CENPW,TPX2,CCT5,RHOBTB3,STMN1,PLP2,DLGAP5,CDC25B,NUCKS1,USP1,RRM1,FEN1,ASF1B,MAD2L1,EZH2,GPNMB,S100A10,E2F1,RAMP1,TMEM106C,DHFR,CDCA5,ZWINT,SPARC,CCDC34,RRM2,CALR,UBE2C,ALDOA,CDKN3,NUSAP1,TYM…
BASAKI_YBX1_TARGETS_UP	10023	0.91499190109097	0.281967189828163	88	1.35529533427112E-12	2.03027159141797E-14	CYR61,MT1F,HJURP,TXNIP,FANCI,AURKB,TPX2,PTTG1,NEK2,RHEB,HMGB2,MT1G,MCM7,PLK2,DKK3,TUBB4B,HN1,MCM5,CDC20,TPM4,TIMP2,TUBA1A,CENPN,KIF2C,SLC3A2,SHCBP1,CCNA2,MAD2L1,TK1,CCNB1,S100A11,CDKN3,CENPW,CCNB2,UBE2C,MAP1B,UHRF1,PLK1,BIRC5,CDCA3,KIF23,NFKBIA,DEPDC1,PHF19,DDX39A,DTYMK,TUBB6,RND3,PBK,CDK1,TYMS,PTRF,CDCA8,FEN1,ORC6,MKI67,H2AFV,SMC2,CENPM,AURKA,PSMC3IP,MELK,ZWINT,BUB1B,MT2A,NDC80,CENPA,KIF4A,FAM83…
ZHAN_MULTIPLE_MYELOMA_PR_UP	1741	1.60600931342084	0.464347585560224	32	1.96739279635005E-12	2.99891674607891E-14	FOXM1,DLGAP5,PRC1,NUSAP1,TOP2A,FANCI,BUB1B,NUF2,RRM2,EZH2,AURKA,CCDC34,RFC4,KPNA2,KIAA0101,UBE2T,SKA1,TPX2,BIRC5,SPC24,CCNB1,RACGAP1,PRR11,NEK2,SPC25,KIF14,TTK,CCNB2,TYMS,ASPM,UBE2C,CDK1
REACTOME_DNA_REPLICATION	3575	1.24675792496255	0.391035903368386	44	2.37394571409148E-12	3.68101963551636E-14	KIF20A,CDKN1A,NDC80,CENPA,DBF4,KIF2C,ZWINT,SPC24,SGOL2,SGOL1,E2F1,SKA1,FEN1,ORC6,FBXO5,BIRC5,MAD2L1,MCM3,MCM5,MCM7,GMNN,PCNA,PLK1,CDCA8,CENPN,PSMB9,CASC5,SPC25,RAD21,RFC4,RPA3,CENPK,CENPH,BUB1,BUB1B,CENPM,DSN1,KIF18A,CDC45,NUF2,CCNA2,AURKB,KIF23,CDC20
WONG_ADULT_TISSUE_STEM_MODULE	10253	-0.769169478367712	-0.169507925239467	88	4.61951860425923E-12	7.28439201722875E-14	ALDOC,CLIC4,TRIM47,C1R,KHDRBS3,DDIT3,CDKN1A,LGALS1,GADD45G,NFKBIA,PLK2,TNFAIP6,SOCS3,SERPINH1,PNRC1,BAG3,NUPR1,HSPA1A,RHOB,TXN,SLC3A2,TIMP3,RASD1,RGS2,CNN3,SERPINE1,CYR61,IGFBP3,CITED2,RBP1,CEBPB,CDKN1C,HTRA1,IGFBP7,CXCL14,ITM2C,KLF4,ID4,SOCS2,TAGLN3,ISG15,BTG3,HSPA1B,ACTN1,IGFBP5,JUNB,EMP1,DKK3,ID1,ID2,IER2,GATM,BGN,CEBPD,TNC,KLF6,BTG2,PMP22,S100A13,SPARC,FOS,S100A1,GJA1,JUN,TRIB3,TSC22D1,S100A6…
FUJII_YBX1_TARGETS_DN	4756	1.24017475176191	0.36465968374403	51	4.91693718072205E-12	7.88260625555966E-14	H2AFV,DEPDC1,ATAD2,VRK1,MCM5,FANCI,CKS1B,HMGB3,DUT,FEN1,MELK,KIF23,CALU,CDKN3,NUSAP1,FOXM1,ZWINT,CRISPLD1,UHRF1,CENPK,PHF19,CXCR4,FBXO5,BUB1B,RNASEH2A,KIF11,TK1,MYBL2,NCAPH,ASPM,H2AFX,DTYMK,SHCBP1,RFC4,TCF19,MCM3,CCT5,TIMP3,TOP2A,LMNB1,MCM7,CDC25C,CENPN,RRM2,ASF1B,KIF4A,SPC25,ODC1,MAD2L1,DHFR,RRM1
GAVIN_FOXP3_TARGETS_CLUSTER_P6	2921	1.30874989530046	0.407939262479145	39	5.18904264128201E-12	8.59158177137363E-14	KIF2C,KIF20A,CDCA5,KIAA0101,CDC20,AURKA,CLSPN,BUB1,CENPK,NUSAP1,PBK,CCNA2,NEK2,CCNB2,RRM2,TK1,TYMS,NCAPG,ASPM,SPC24,TPI1,BIRC5,PLK1,LGALS3,CDCA8,HMMR,CCNB1,CDK1,AURKB,CDCA3,CENPF,CEP55,ODC1,BUB1B,NUF2,CKS1B,SPC25,TPX2,CENPE
WONG_EMBRYONIC_STEM_CELL_CORE	8110	1.08717183994606	0.305826906185997	73	5.18904264128201E-12	8.57241752737334E-14	DLGAP5,VRK1,KIF22,AURKB,MYBL2,BUB1,CKAP2,NDC80,TCF19,WEE1,RRM2,GTSE1,CDCA8,NEK2,RRM1,MCM5,CKS1B,CCNA2,LMNB1,DBF4,HMGB2,ANP32E,MCM3,PROM1,SMC2,MYC,ENO1,KIF20A,CCT5,AURKA,TGIF1,TTK,KIF11,RPS12,SLC25A5,EIF4EBP1,DTYMK,CDK1,BIRC5,PCNA,LSM5,KIF4A,CDC20,ALDOC,DEK,RACGAP1,PLK1,CDKN1C,NCAPH,MAD2L1,CCND1,KPNA2,CDCA5,CSRP2,MTHFD2,NUSAP1,HN1,SMC4,MCM7,PDIA4,CDCA3,GMNN,GJA1,KIF23,RPA3,CDKN3,BUB1B,TOP2A,SERPIN…
REACTOME_MITOTIC_M_M_G1_PHASES	3002	1.27817717950988	0.405219034428129	39	9.59434419855421E-12	1.61376617268717E-13	KIF20A,NDC80,CENPA,DBF4,KIF2C,ZWINT,SPC24,SGOL2,SGOL1,E2F1,SKA1,ORC6,FBXO5,BIRC5,MAD2L1,MCM3,MCM5,MCM7,GMNN,PLK1,CDCA8,CENPN,PSMB9,CASC5,SPC25,RAD21,RPA3,CENPK,CENPH,BUB1,BUB1B,CENPM,DSN1,KIF18A,CDC45,NUF2,AURKB,KIF23,CDC20
SARRIO_EPITHELIAL_MESENCHYMAL_TRANSITION_UP	6918	1.10238169915502	0.321195589799683	64	1.34235729121767E-11	2.29312020838761E-13	PLK1,HIST1H4C,RFC4,GGCT,H2AFX,CENPE,CCNA2,CEP55,TUBB4B,IGFBP3,BARD1,KIF11,UBE2T,TYMS,ENC1,ASPM,CDK1,DHFR,HMMR,CENPA,MCM7,ORC6,NDC80,CAMK2N1,UBE2S,MAD2L1,CCNB1,ENO1,PLCG2,RRM2,BUB1,ODC1,E2F1,MCM3,STMN1,PCNA,CDCA5,GMNN,TUBA1A,TNFRSF12A,PHF19,TMPO,ZWINT,ASF1B,MKI67,TACC3,PHLDA1,MCM5,ANLN,UHRF1,FBXO5,CKS1B,KIF23,PKMYT1,ECT2,CDC45,TOP2A,PLAUR,SDF2L1,TUBB,SERPINE2,MT2A,PRC1,CENPW
RHODES_UNDIFFERENTIATED_CANCER	2771	1.59960800826642	0.412855976548532	37	1.6929369182162E-11	2.93650030492166E-13	HMGB2,CDK1,MTHFD2,MAD2L1,CENPA,CCNA2,EZH2,RAD21,TUBB,BIRC5,H2AFX,RPA3,PCNA,MYBL2,KIF14,GGH,TMSB10,TOP2A,KIAA0101,MELK,H2AFZ,MCM3,RFC4,KIF2C,NCAPH,UBE2C,DLGAP5,KIF23,FOXM1,CCNB1,CDC20,NUDT1,CKS2,UBE2S,CDKN3,KPNA2,CKS1B
ZHANG_TLX_TARGETS_36HR_DN	3096	1.28419031564499	0.400985167004106	39	1.8880052572531E-11	3.32447706270585E-13	TOP2A,CENPK,TSC22D4,FANCI,TPX2,DEK,KIF18A,CCNA2,CDC45,PRC1,BUB1,MIS18BP1,CENPF,RAD51AP1,KIF23,LIMS1,HMMR,DEPDC1,KIF11,TTK,USP1,CEP55,TCF19,SMC4,SMC2,ANLN,CENPE,MKI67,SKA1,EZH2,NUSAP1,NCAPG,SPC25,CENPH,CENPN,TYMS,SHCBP1,SGOL1,TMPO
CASORELLI_ACUTE_PROMYELOCYTIC_LEUKEMIA_DN	10293	0.899984107156648	0.275369185457351	86	2.3764999982384E-11	4.24709592326441E-13	TUBB,CDKN3,NCAPG,KIF4A,MKI67,TK1,CCNA2,FANCI,KIFC1,EIF5A,NUSAP1,CENPM,SMS,MCM7,DLGAP5,ALDOA,CDC20,KIF15,NUDT1,TPI1,KIF22,VRK1,GGCT,BIRC5,GTSE1,HMMR,GLUL,PRR11,APOC1,FEN1,NDC80,ASPM,SLC16A3,CENPF,SERPINE2,NCAPH,MSMO1,SQLE,HSP90AA1,ENO1,TOP2A,CCT5,KIF2C,TMEM106C,SMC4,KPNA2,MCM5,HMGB3,CCNB1,RRM2,PTRF,CENPA,ODC1,AURKA,CKS1B,FOXM1,AURKB,MCM3,PSAT1,CDK1,MELK,BUB1B,LMNA,RFC4,NEK2,PDIA6,PSMC3IP,TUBB2B,CE…
TOYOTA_TARGETS_OF_MIR34B_AND_MIR34C	5358	1.03167217856724	0.34155306428968	53	3.11275279884894E-11	5.64467656033054E-13	RRM2,DHFR,PHGDH,KIF2C,CENPF,WEE1,KIF15,CENPA,GTSE1,SPC24,FEN1,TCF19,UBE2S,EIF5A,CKAP2L,NRGN,KIF4A,KIF11,MELK,PKMYT1,BARD1,CLSPN,SKA1,CENPE,SHCBP1,ARHGAP11A,NEK2,MCM3,AURKB,C1orf61,REEP4,PLK1,LMNB1,TAGLN2,KIF20B,BUB1B,TUBB,CCNB1,PSRC1,MYBL2,NUSAP1,MIS18BP1,CCNA2,MKI67,CDCA2,FOXM1,LDHA,AURKA,KIFC1,RTKN2,ASF1B,KIF14,PSMC3IP
WHITFIELD_CELL_CYCLE_G2_M	5810	1.08230480920036	0.334539114788193	55	7.50903068922933E-11	1.38142483113286E-12	HMGB3,PRR11,RCAN1,MIS18BP1,TGIF1,CKS2,FOXM1,CDC25B,MKI67,HMMR,NEK2,GTSE1,NUF2,GAS2L3,G2E3,KIF20B,POC1A,TPX2,SGOL2,TACC3,BUB1,DUSP4,DLGAP5,MZT1,PBK,CDC20,CENPA,HSPA8,FAM64A,DNAJB1,LMNA,CCNB2,ANP32E,KIF14,ARL6IP1,PLK1,CENPF,AURKA,DEPDC1,CEP55,SHCBP1,CCNA2,TTK,ANLN,NUSAP1,CENPE,CKAP2,BIRC5,CDCA3,ECT2,KIF2C,CKS1B,TUBB4B,HN1,GADD45A
SENGUPTA_NASOPHARYNGEAL_CARCINOMA_UP	5989	1.09097006537449	0.330708875705647	56	8.49847825503754E-11	1.58578700685326E-12	SOCS2,ESCO2,PBK,ZWINT,CHI3L1,SMC4,TOP2A,SOX4,SGOL2,CEP55,KIAA0101,CENPK,DBF4,NUF2,SPARC,HMGB2,KIF11,NFKBIA,ANLN,ID2,APOC1,MELK,CENPF,C11orf96,GMNN,CASC5,TNFAIP6,NCAPG,FANCI,CDK1,UHRF1,BUB1B,RACGAP1,NDC80,DLGAP5,TYMS,TTK,TMPO,KIF23,PCNA,PRC1,RAD51AP1,NUSAP1,ATAD2,KIF15,CCNA2,DUT,ECT2,PRR11,MAD2L1,CENPE,CCL2,EZH2,RRM2,RRM1,GJA1
PUJANA_BRCA_CENTERED_NETWORK	1793	1.68539130791334	0.442471080632859	29	1.18400119915066E-10	2.24042276843226E-12	CCNA2,RFC4,RAD21,AURKA,HMGB2,TMPO,KIFC1,LMNB1,DDX39A,MAD2L1,HMMR,TOP2A,CDC20,SMC2,UBE2C,DEK,SMC4,PCNA,MCM5,NDC80,DHFR,EZH2,CDK1,DUT,RRM1,FANCI,RAD51AP1,H2AFV,MYBL2
BERENJENO_TRANSFORMED_BY_RHOA_UP	14760	0.770600066718064	0.22919413378275	116	1.65169486991959E-10	3.16882327211906E-12	USP1,TACC3,EZH2,VRK1,CKAP2,PCNA,SMC4,GTSE1,TK1,TTK,ORC6,UBE2T,SOD2,KIAA0101,RANBP1,AURKA,TPI1,DUSP1,HMGB2,HMGB3,KIF23,CDKN1A,ODC1,MAD2L1,KIF2C,CDCA8,ASF1B,STMN1,PHLDA1,ECT2,CD44,ASPM,KIF20A,ANLN,MYC,CCND1,CDK1,E2F1,LDHA,DHFR,TMSB4X,CDC45,KIF11,PSAT1,HSPH1,MCM7,RAD51AP1,PLAUR,CKS2,RGS16,TAGLN2,SMC2,MTHFD2,DTYMK,MIS18BP1,CCNA2,GADD45A,PLK2,FAM64A,FOXM1,H2AFZ,GMNN,RNASEH2A,PTTG1,MCM5,AURKB,JUN,CCNB1…
MANALO_HYPOXIA_DN	3415	1.34917735281767	0.387388624387074	39	1.85119240636459E-10	3.60021650646465E-12	PBK,TUBB4B,ID1,MCM5,SHCBP1,CENPN,UBE2S,TPX2,NUSAP1,H2AFX,CDK1,DBF4,MAD2L1,ASF1B,FANCI,RRM1,MCM3,RAD51AP1,USP1,KIF23,VRK1,ORC6,ZWINT,PRC1,CCNA2,DHFR,HMGA1,RRM2,GMNN,FEN1,HJURP,BARD1,PSMC3IP,PKMYT1,ODC1,KIAA0101,FBXO5,RANBP1,MELK
SHEPARD_CRUSH_AND_BURN_MUTANT_DN	4861	1.09614705600171	0.349827032206097	48	1.98127703156459E-10	3.90527667194071E-12	ANLN,ASCL1,OLIG2,TPX2,CCNB1,CDCA2,ECT2,FBXO5,GTSE1,FOXM1,HEY1,KIF14,KIF11,CCNB2,SOX11,TACC3,HMGA1,MELK,CDC20,HES6,TMPO,KIF2C,BUB1B,TK1,DEK,PLP1,ASPM,CKS2,CDK1,ELAVL4,KIF23,CEP55,MT2A,AURKB,RACGAP1,CDCA3,TTK,PIF1,BIRC5,CASC5,GFAP,PRC1,PRR11,SHCBP1,DLGAP5,MKI67,GAS1,CKAP2
NAKAYAMA_SOFT_TISSUE_TUMORS_PCA2_UP	3451	1.29771044270775	0.386398047671129	39	2.34240634636726E-10	4.67865656567441E-12	TNC,UBE2C,BIRC5,CDKN3,KIF20A,PBK,CKS2,SLC16A3,UBE2S,NUSAP1,KIAA0101,MKI67,MELK,PLP2,TOP2A,GTSE1,CENPA,CENPE,CCNB1,ASPM,CDK1,RRM2,CENPF,CDC20,KIF11,CEP55,TPX2,CCNA2,CCNB2,CENPN,BUB1,NEK2,DLGAP5,NCAPH,CDCA8,HMMR,NRP2,HJURP,KIF2C
ZHANG_BREAST_CANCER_PROGENITORS_UP	3797	1.3151422902007	0.376025636239293	41	2.80516554763063E-10	5.67668192293189E-12	ANLN,PSAT1,CA12,CDCA8,BUB1,GMNN,ECT2,AURKA,MIS18BP1,STMN1,SHCBP1,SMC4,TMPO,PROM1,HMGB2,RAD21,SGOL1,RRM2,USP1,ANP32E,UHRF1,BUB1B,CEP55,NCAPG,TOP2A,WEE1,ESCO2,DEPDC1,CCNA2,SGOL2,MELK,EZH2,PBK,CENPF,ATAD2,RPA3,DBF4,KIF2C,H2AFZ,SMC2,LSM5
TANG_SENESCENCE_TP53_TARGETS_DN	2880	1.34118286471888	0.402219040995916	35	3.68484418499018E-10	7.55368847383007E-12	MAP1B,TK1,BUB1,NUSAP1,CENPE,NCAPG,KIF20A,KIF20B,CDK1,KIF4A,PTTG1,BIRC5,PBK,NRGN,SMC4,TPX2,CCNA2,PRC1,CDC20,TTK,UBE2C,LMNB1,EZH2,CENPA,KIF23,FBXO5,NEK2,CCNB2,IGFBP5,RACGAP1,TOP2A,DBF4,AURKB,KIF11,BARD1
WANG_RESPONSE_TO_GSK3_INHIBITOR_SB216763_DN	8635	0.964539933737734	0.285159509583318	71	4.6079184090405E-10	9.5670316508331E-12	TIMP3,UBE2T,HSPA1B,CLSPN,UHRF1,FOS,DUSP6,MAD2L1,BUB1B,PTTG1,HERPUD1,PBK,PSMC3IP,SLC2A3,KIF23,PKMYT1,NUF2,SDF2L1,RRM2,ASF1B,ESCO2,CASC5,SPC24,GMNN,MSMO1,HSPH1,MCM3,SHCBP1,PDGFA,SQLE,KIF22,MIF,MCM7,PHLDA1,TK1,ZWINT,ARL4C,EIF4EBP1,MCM5,CITED2,TYMS,MYBL2,SPC25,FEN1,BUB1,MELK,TCF19,H2AFX,CCNA2,CDC45,HMGB3,DHFR,RAD51AP1,HSP90AA1,IGFBP4,SMC2,CENPK,STMN1,WEE1,CKS1B,NCAPG,MYC,EGR1,RANBP1,PSAT1,H2AFZ,CENPH…
GEORGES_TARGETS_OF_MIR192_AND_MIR215	10303	0.776870379553266	0.264646929255679	82	4.60993710236791E-10	9.6923776133885E-12	ID1,MKI67,BARD1,PIF1,CDC20,GAS2L3,PSRC1,ID2,FBXO5,USP1,ARL6IP1,ESCO2,MAD2L1,TROAP,FAM83D,TPM4,HES6,FANCI,CDKN3,CENPE,LMNB1,G2E3,RAD21,MT1F,HMMR,BUB1B,CKAP2L,RHOBTB3,FEN1,DLGAP5,SMC4,ASPM,KIF15,RFC4,ECT2,KIF18A,ATAD2,ENC1,MT1X,EGR1,KIF20B,SKA1,APOLD1,SGOL2,MCM3,FOS,CENPF,ARHGAP11A,KIFC1,GATM,NUCKS1,CASC5,DEK,KIF23,GPR37,MZT1,NCAPH,KHDRBS3,CENPA,CENPK,LIMS1,HJURP,MIS18BP1,RTKN2,AP1S2,TTK,CEP55,CLSP…
VANTVEER_BREAST_CANCER_METASTASIS_DN	3133	1.33249388031949	0.392596058774824	36	7.12779917430511E-10	1.51735015274301E-11	CENPF,IGFBP5,HMGB3,SPC25,AURKA,DLGAP5,MELK,BUB1,NDC80,RFC4,MAD2L1,CKS2,ASPM,FAM64A,CCNB2,KIF14,TK1,ATAD2,CDC25B,NUSAP1,STMN1,SMC4,GGH,DEPDC1,EZH2,CENPN,PRC1,ECT2,ORC6,C11orf96,BIRC5,SLC2A3,CENPA,RAD21,HJURP,FBXO5
TIEN_INTESTINE_PROBIOTICS_24HR_UP	8930	0.931414173447248	0.278410434816027	72	9.51295092376538E-10	2.05009717673787E-11	MSMO1,RACGAP1,PON2,GMNN,CACYBP,NUDT1,TAGLN,MCM5,ZWINT,ID2,NCAPH,ACTN1,MCM7,DBI,RRM1,DLGAP5,FEN1,SPC25,DUT,CENPN,DBF4,NDC80,TM4SF1,H2AFV,SGK1,PCNA,ATP1B1,APOD,RAD51AP1,RPA3,GTSE1,BUB1,CKS2,VRK1,TAGLN2,KIF14,CSRP2,LSM5,FOXM1,PLK1,PRC1,CDKN3,GGH,RRM2,CCND1,CCNA2,TUBB2A,SMC4,TYMS,SHCBP1,PTTG1,AURKA,IL32,MAD2L1,TK1,KIF23,CHI3L1,KIF20A,HJURP,ARL4C,KIF11,CENPA,NUSAP1,ANP32E,MCM3,HMMR,CENPF,FBXO5,CCNB1,B…
AFFAR_YY1_TARGETS_DN	6643	1.03282116270246	0.314424626496668	57	1.47502382574481E-09	3.2175289760005E-11	MXD3,MCM7,AURKB,KIF20A,KIF22,DUT,ASPM,HMGB2,BUB1,APOC1,FOXM1,KIF23,CCNB2,ANP32E,MSMO1,MTHFD2,AURKA,TTK,CCNA2,CDCA3,CCL2,TUBB2A,MAD2L1,RAD51AP1,UHRF1,MCM5,CENPA,CENPH,SLC25A5,PLK1,SOCS3,BIRC5,TACC3,PTGDS,FEN1,KIF2C,TOP2A,SMC2,TK1,SPP1,IGFBP5,TRIB3,SQLE,HMMR,STMN1,PRC1,RACGAP1,MKI67,RFC4,DKK3,CENPE,HMGB1,CDC25C,BUB1B,SHCBP1,HMGB3,NCAPG
BENPORATH_ES_1	4235	1.24062317712985	0.352135204985067	42	1.72741357267738E-09	3.81347542982654E-11	CCNB1,OLFM1,KPNA2,SMS,NUDT1,HSPA8,DHFR,FEN1,MTHFD2,SPC25,DLGAP5,CDC20,CDK1,BIRC5,RAD51AP1,GJA1,CCNA2,HMMR,MIS18BP1,RFC4,MCM3,FAM64A,PTTG1,AURKB,CDCA5,NCAPH,MCM5,TMPO,TUBB2B,GMNN,DEK,HMGA1,KIF4A,BUB1,PROM1,KIF2C,MCM7,BUB1B,HMGB3,ECT2,TUBB4B,RRM2
REACTOME_MITOTIC_PROMETAPHASE	1690	1.36653649160467	0.440820847944218	26	2.05745722629092E-09	4.59615937541993E-11	NDC80,CENPA,KIF2C,ZWINT,SPC24,SGOL2,SGOL1,SKA1,BIRC5,MAD2L1,PLK1,CDCA8,CENPN,CASC5,SPC25,RAD21,CENPK,CENPH,BUB1,BUB1B,CENPM,DSN1,KIF18A,NUF2,AURKB,CDC20
LINDGREN_BLADDER_CANCER_CLUSTER_2B	6448	-0.931674030173439	-0.206135917699379	55	3.01954939122551E-09	6.82473712602874E-11	CNN3,TNC,NEK6,TMEM158,RBP1,MT1G,IL32,AP1S2,PDPN,SERPING1,CDC25B,SOCS2,KLF4,AKAP12,CCDC80,PTRF,EFEMP1,DKK3,MT2A,JUN,SRPX,CYR61,C1R,EMP3,IFITM3,PLAUR,GSN,CXCR4,RND3,HLA-DRA,GLIPR1,CLIC4,CCL2,NRP2,IGFBP7,NES,RGS2,TSC22D3,MT1E,LGALS1,TIMP2,SOCS3,SPARC,SRGN,PMP22,GADD45B,MAFB,ARL4C,NFKBIA,TPM2,SPRY1,AURKB,MT1X,EGR1,IER2
WU_APOPTOSIS_BY_CDKN1A_VIA_TP53	2709	1.39731290569648	0.402865021441187	32	3.38344591770422E-09	7.73613127044067E-11	SMC2,UBE2T,MIS18BP1,MCM3,NCAPG,TOP2A,ASPM,CEP55,RACGAP1,ATAD2,MKI67,TPX2,MCM7,DLGAP5,BUB1,CDC25B,HMGB2,PBK,AURKB,RRM1,PRC1,CDKN1A,CYR61,FANCI,UBE2C,CCNB1,ANLN,TTK,CDK1,AURKA,TUBA1A,TYMS
LE_EGR2_TARGETS_UP	6334	1.1462156928396	0.313361569571997	54	3.9272072827066E-09	9.08263445146337E-11	KIF20A,RPA3,CKS2,CXCR4,UBE2T,UHRF1,RRM2,KPNA2,CDC20,KIF2C,CDKN1C,TUBB6,CD44,CCL2,ECT2,CCNB2,MAD2L1,ATF3,CKS1B,H2AFZ,CXCL14,KIF22,USP1,TNC,CDK1,H2AFX,BUB1,TOP2A,PLK1,AURKA,MKI67,CDCA8,CCNA2,NUSAP1,MCM7,PRC1,EZH2,BIRC5,HN1,HMGB2,KIF23,CCNB1,KIAA0101,NCAPH,BASP1,KIF11,LMNB1,RRM1,ID2,SMC2,CCND1,MCM5,TCF19,CSRP2
POOLA_INVASIVE_BREAST_CANCER_UP	6537	1.07682110980828	0.30991671478207	55	4.90184223978519E-09	1.14655442665146E-10	CPM,STMN1,CCNA2,GLIPR1,TNC,TOP2A,SOX11,NDC80,CDKN3,CCNB2,PTTG1,PBK,TNFAIP6,SRGN,KIAA0101,BUB1B,PLAUR,HOPX,ASPM,CENPF,RAD51AP1,NUSAP1,TK1,SERPINE1,KIF20A,IL32,CKS2,CDK1,PRC1,MAFB,RGS16,CDC20,RRM2,MAD2L1,FANCI,KIF11,KIF15,AURKA,CEP55,BIRC5,SQLE,NEK2,APOC1,CENPA,CALU,CXCR4,TPX2,KIF2C,NCAPG,MELK,SLC16A3,CD74,SPC25,TYMS,DLGAP5
WEST_ADRENOCORTICAL_TUMOR_UP	6553	1.09072283693523	0.304017455706865	55	5.31774310479953E-09	1.25781045842827E-10	SQLE,AURKA,PBK,DDX39A,MSMO1,MELK,ASPM,TMPO,TUBA1B,RRM2,TPX2,RHOBTB3,GMNN,KIF2C,CDC25C,NUDT1,GAPDH,CDCA3,UBE2S,PRC1,TMEM106C,TXN,TUBA1C,ZWINT,CDK1,MTHFD2,RACGAP1,H2AFZ,SPARC,FOXM1,PTTG1,BUB1B,CCNB1,CENPM,NEK2,SLC1A3,KIF20A,KIAA0101,FANCI,GADD45A,SMC4,TOP2A,BARD1,IL32,GGH,EZH2,ORC6,DNAJB1,KIF14,ENO1,HMGB2,LSM5,TUBB4B,BUB1,CENPF
ZHANG_TLX_TARGETS_DN	1980	1.37171168011399	0.424261538043011	27	5.69265870676765E-09	1.36145057113234E-10	TYMS,DEK,FANCI,NCAPG,KIF11,CEP55,MKI67,TTK,SGOL1,ANLN,HMMR,SKA1,EZH2,CENPN,CENPK,CDC45,SMC2,TMPO,CENPF,SHCBP1,CCNA2,SMC4,BUB1,TOP2A,USP1,RAD51AP1,TCF19
TARTE_PLASMA_CELL_VS_PLASMABLAST_DN	7128	1.06202627357242	0.297670163809616	58	8.46297993448747E-09	2.04623956366057E-10	MAD2L1,S100A10,CENPA,CCNA2,CLIC1,TUBA1A,KIF11,RFC4,KIAA0101,TXN,CCT5,KIF23,KPNA2,TMSB10,UBE2S,DLGAP5,UBE2C,NEK2,KIF2C,DTYMK,KIFC1,KIF22,CKS1B,GGH,LMNB1,MCM3,CDK1,GLIPR1,CDC25B,DUT,EZH2,MTHFD2,DDX39A,KIF14,TYMS,CKS2,SGK1,TROAP,CDKN3,SOD2,TMPO,CCNB1,RRM2,DBI,HMMR,TOP2A,PSMC3IP,CDC20,LGALS1,CENPE,MKI67,CDKN1A,LIMS1,PCNA,FOXM1,HMGB2,RRM1,TTK
AMUNDSON_GAMMA_RADIATION_RESPONSE	2058	1.40399917684899	0.417988140477848	27	1.03600288304074E-08	2.53214896511929E-10	PRC1,H2AFX,AURKB,CCNB1,PLK1,CENPA,PTTG1,TACC3,CDC25C,UBE2C,CKS2,KIF23,MAD2L1,BUB1,CENPE,WEE1,KIF2C,BUB1B,CCNB2,CENPF,TTK,KIFC1,CCNA2,NEK2,CDC25B,AURKA,CDK1
ZHENG_GLIOBLASTOMA_PLASTICITY_UP	10056	0.83749160464425	0.258404973492596	76	1.12092375211312E-08	2.76916774503635E-10	CLU,SMC2,RBP1,CDCA8,UHRF1,METRN,CENPN,SOCS2,NUSAP1,NES,NDC80,TAGLN3,CDCA3,CYR61,KIF22,MT2A,NUPR1,CCNB2,CDC45,DBF4,RAD51AP1,AURKA,TPX2,CCND1,MAD2L1,MCM5,SPRY1,MELK,PDPN,BIRC5,MBP,MIS18BP1,ANLN,CLSPN,ASPM,CCNB1,PLK1,KIAA0101,SHCBP1,CKS2,RFC4,RRM1,SGOL2,TK1,IGFBP4,PRC1,DDX39A,FEN1,MCM3,FBXO32,MTHFD2,BUB1,USP1,SPP1,NUF2,DUSP6,KIF23,KIF4A,RND3,SPARCL1,CITED1,RACGAP1,RRM2,TOP2A,DUSP4,DUT,SPC25,AURKB,KI…
FURUKAWA_DUSP6_TARGETS_PCI35_DN	2257	1.31460368427516	0.408458310152194	28	1.3623673834507E-08	3.40144287589531E-10	HJURP,DLGAP5,RACGAP1,PRC1,CKAP2,SHCBP1,CCNB2,KHDRBS3,KIF11,RFC4,ORC6,NCAPG,PBK,MCM5,CENPF,AURKB,ARHGAP11A,CCNB1,NUSAP1,CRNDE,TPX2,CCNA2,RRM1,CEP55,KIF2C,AURKA,KIF20B,CENPA
SONG_TARGETS_OF_IE86_CMV_PROTEIN	2269	1.56477330206443	0.410774348862383	28	1.4786454019607E-08	3.73061652005852E-10	BARD1,PSMC3IP,MAD2L1,PCNA,MCM3,RFC4,PTTG1,KIAA0101,ZWINT,EZH2,FOXM1,MCM5,TYMS,TPX2,MYBL2,TK1,HMGB2,TMPO,E2F1,H2AFX,DHFR,FEN1,KIF11,CDK1,TMEM106C,MCM7,RRM1,BTG3
WHITFIELD_CELL_CYCLE_G2	5819	1.0599888669394	0.316224012395044	49	2.19613307221609E-08	5.59855211576768E-10	H2AFX,TOP2A,KIF22,CCNA2,ANLN,MND1,HMGB2,NCAPH,HJURP,CXCL14,CDK1,GAS1,MAD2L1,FAM83D,MELK,NUCKS1,G2E3,KIF11,KIFC1,MIS18BP1,HLA-DRA,TUBB,KPNA2,KLF6,AURKB,LMNB1,KIF20B,UBE2C,PSRC1,NDC80,CKAP2,EMP1,SMC4,TUBB4B,GAS2L3,HN1,PIF1,CDC25C,CKAP2L,CDCA3,TUBB2A,KIF23,CDCA8,CDCA2,NUSAP1,DNAJB1,TMPO,TUBA1A,TIMP1
LINDGREN_BLADDER_CANCER_CLUSTER_1_DN	10979	0.814861619284435	0.249812173806306	81	2.21471854836346E-08	5.74281953002221E-10	KIF14,AKAP12,CDCA8,TOP2A,PHF19,CCNB1,MTHFD2,TUBA1A,ACTN1,CENPE,TMPO,RFC4,ATAD2,KIF4A,SGOL2,NEK2,NRP2,ZWINT,KIF11,HN1,KIFC1,GTSE1,PLK1,MYBL2,DLGAP5,UBE2C,TACC3,BUB1,P4HB,PMP22,CDC25B,FAM83D,TIMP2,NES,CLIC4,HMGB2,KPNA2,TCF19,NUDT1,CENPF,POC1A,SLC1A3,STMN1,CKS1B,LGALS1,TK1,E2F1,CENPN,RNASEH2A,MCM5,CDK1,HDGF,CCNB2,MT1G,IL32,PTTG1,NUPR1,CA2,KIF23,RACGAP1,SQLE,H2AFZ,BIRC5,CYR61,DBI,IER2,RGS16,TNC,PRC1,…
KAMMINGA_EZH2_TARGETS	1365	1.6922788975713	0.454327458875686	22	2.21471854836346E-08	5.76234260940823E-10	MKI67,TACC3,MCM3,GMNN,RRM1,TOP2A,ECT2,DBF4,MAD2L1,PRC1,H2AFZ,AURKB,NEK2,RPA3,KPNA2,NUSAP1,PCNA,SMC2,CCNB2,SMC4,AURKA,CDCA5
PICCALUGA_ANGIOIMMUNOBLASTIC_LYMPHOMA_UP	3494	-1.16506487987644	-0.260783761349077	35	2.3851629722542E-08	6.26849664192956E-10	CSRP2,PTGDS,RHOBTB3,C10orf10,GPNMB,ABCC3,SPARC,WLS,TAGLN,CCL2,CHI3L1,CD63,SLC1A3,ASPM,MFAP4,GJA1,CLU,IGFBP7,PDPN,APOC1,PMP22,CCDC80,TRIM47,SPARCL1,SERPING1,RAB13,RND3,PTRF,APOE,C1R,SERPINH1,FAM107A,TNC,IGFBP5,C8orf4
NABA_MATRISOME	5223	-1.02305167736076	-0.217364181393591	45	3.27713192328005E-08	8.69882586731368E-10	CRISPLD1,CYR61,EFEMP1,IGFBP2,IGFBP3,IGFBP4,IGFBP5,IGFBP7,MFAP4,SPARC,SPARCL1,SPP1,SRPX,TNC,TNFAIP6,BCAN,BGN,SRGN,ANXA1,ANXA2,C1QL1,LGALS1,LGALS3,SDC2,AGT,CST3,HTRA1,PLAT,SERPINE1,SERPINE2,SERPING1,SERPINH1,TIMP1,TIMP2,TIMP3,CCL2,CXCL14,PDGFA,S100A1,S100A10,S100A11,S100A13,S100A16,S100A6,S100B
WHITFIELD_CELL_CYCLE_LITERATURE	2229	1.42182420222187	0.407338863442882	27	3.56582490476013E-08	9.55884731368024E-10	CDKN3,RACGAP1,E2F1,PCNA,BIRC5,CDC25C,PSRC1,CENPA,CDKN1A,CCNB1,RRM2,CCNB2,KIF20A,CDC20,AURKA,CDC45,CDK1,TYMS,TOP2A,CKS2,BUB1,BUB1B,CCNA2,RRM1,PLK1,DHFR,CENPF
REN_ALVEOLAR_RHABDOMYOSARCOMA_DN	4420	-1.1036481731986	-0.235351858106125	40	4.0972248574178E-08	1.10910423209996E-09	ANXA1,GJA1,ANXA2,S100A6,EFEMP1,TAGLN2,SERPINE2,GSN,KLF6,CLIC4,ACTN1,IGFBP7,CCND1,P4HB,PLAT,S100A10,S100A13,TPM4,BAG3,EMP1,GLIPR1,ID3,TM4SF1,ARL4C,TNFRSF12A,CST3,TIMP2,PTRF,CLIC1,SH3BGRL3,CLU,CYR61,CALU,HTRA1,DUSP1,WLS,PLAUR,TIMP1,LGALS3BP,IGFBP3
LY_AGING_OLD_DN	1954	1.54254009684704	0.418496918278599	25	5.18762760725909E-08	1.41790610027581E-09	KIF2C,KIF14,HMGN2,PCNA,KIF23,CDC25B,H2AFZ,CCNA2,FOXM1,CDC20,TYMS,CCNB1,BARD1,H2AFX,CENPA,MYBL2,PKMYT1,UBE2C,CENPF,CKS1B,HMGB2,KIF11,RANBP1,PLK1,DDX39A
JOHNSTONE_PARVB_TARGETS_3_UP	5049	-1.02952014788519	-0.222853371998235	43	8.46858331156154E-08	2.33692837769766E-09	KLF4,CCND1,ABCC3,KLF6,SQSTM1,TIMP1,CA12,TGIF1,CEBPB,GSN,S100A16,DDIT4,CLU,HLA-B,TXNIP,CITED2,ANXA1,SRPX,HLA-C,NPC2,CEBPD,PHLDA1,LGALS3BP,CD9,CST3,SCG2,RHOB,NEAT1,WLS,TIMP2,IFITM3,PLIN2,VIM,P4HB,ARL4C,HTRA1,TRIB1,NFKBIA,PEG10,HLA-DRA,H1FX,PNRC1,PSMB9
MORI_PRE_BI_LYMPHOCYTE_UP	5397	1.1714076780709	0.31835145568325	45	8.80194682654441E-08	2.45205351803865E-09	TUBA1A,RACGAP1,PSAT1,CCNB2,H2AFX,SOCS2,TUBB,NCAPH,ANP32E,RRM1,CKS1B,HMGB3,MCM7,CDK1,TUBB4B,STMN1,GAPDH,CDKN1A,HMMR,PHGDH,MELK,MIF,H2AFV,MKI67,TOP2A,UBE2C,NUCKS1,HMGN2,SQLE,EMP1,SMC4,DBI,RRM2,AURKA,RAMP1,PRC1,CDCA3,TTK,KPNA2,KIF4A,LMNB1,CDCA5,CDC20,MTHFD2,TXN
MOLENAAR_TARGETS_OF_CCND1_AND_CDK4_DN	2042	1.21025636183673	0.407725912699749	25	9.99288160271071E-08	2.8100875991854E-09	MCM7,PSMC3IP,CDCA8,SPC25,CENPK,CENPN,KIF4A,MELK,KIF11,NCAPH,FAM83D,KIF20A,KIAA0101,TPX2,HJURP,CENPF,CDC45,CENPH,CEP55,CASC5,KIF2C,GAS2L3,CDCA2,AURKA,KIF20B
REN_BOUND_BY_E2F	2385	1.50258857112748	0.396806058981608	27	1.08901175660249E-07	3.09101891492955E-09	RRM1,DUT,RFC4,HMGB3,MCM3,RPA3,PCNA,SMC2,CDK1,FEN1,TTK,PTTG1,NDC80,BARD1,SMC4,CENPA,MCM5,HIST1H2AC,MAD2L1,CENPE,DBF4,H2AFZ,H2AFX,HMGB1,CCNA2,TK1,TOP2A
CHARAFE_BREAST_CANCER_LUMINAL_VS_BASAL_DN	4941	-1.12928271062761	-0.241725747699239	42	1.18651935884527E-07	3.39896478617963E-09	RND3,SERPINE2,ANXA2,CLIC4,CD44,MT2A,GLIPR1,PSMB9,ANXA1,S100A10,ACTN1,ITM2C,MT1X,BTG3,C10orf10,MT1E,MT1G,PTRF,NAMPT,CEBPD,EMP1,PSAT1,RGS2,CRYAB,MT1F,SRPX,PHLDA1,CDK6,SLC1A3,GAS1,CCDC80,WLS,MBP,C1R,PLAT,EMP3,TUBB6,SGK1,B2M,HTRA1,FAM83D,IGFBP7
SERVITJA_ISLET_HNF1A_TARGETS_UP	2271	-1.3603428885303	-0.300506009499472	26	1.57619070346452E-07	4.55666169201305E-09	SPARCL1,LGALS1,PMP22,CNR1,ANXA2,CCL2,GAP43,SERPINH1,ABCC3,NTM,BGN,IFITM3,EGR2,ID4,ATF3,LGALS3,ANXA1,DKK3,TIMP2,FABP7,EFEMP1,HTRA1,AKAP12,VIM,APOE,SERPINE2
CHICAS_RB1_TARGETS_GROWING	8944	0.86066099536229	0.255806530620254	65	2.27005327285643E-07	6.62223162383875E-09	UHRF1,KIAA0101,GMNN,TMEM106C,NUPR1,CASC5,SMC4,CDC25B,RAD51AP1,IGFBP3,CA12,CCNB1,TOP2A,SMC2,CCNA2,BUB1,TMPO,MCM7,KIF20A,USP1,CLU,DEPDC1,ANP32E,CACYBP,C1R,RPA3,KIF4A,CDCA8,SGOL2,FOXM1,BGN,KIF14,PSAT1,RBP1,GTSE1,DEK,CENPF,EIF4EBP1,EGR1,NUSAP1,MEST,LMNA,NEK2,CDC20,CCDC80,CCNB2,RFC4,BUB1B,CENPH,HMMR,TPX2,EZH2,RNASEH2A,CDKN3,NRGN,ASPM,PHGDH,CENPA,GAS2L3,CLDN11,DDIT4,PTRF,MCM3,TTK,CENPK
FARMER_BREAST_CANCER_CLUSTER_2	1663	1.2955057613827	0.425336642611411	22	2.29556607242403E-07	6.75698817638611E-09	MAD2L1,BUB1B,NDC80,BUB1,ATAD2,CEP55,NEK2,NUSAP1,PTTG1,KIF20A,TPX2,CENPE,CCNB2,ASPM,KIF4A,CCNA2,MELK,CENPA,KIF15,NCAPG,KIF11,PRC1
BURTON_ADIPOGENESIS_PEAK_AT_24HR	1998	1.47491478112367	0.414959707457397	24	2.39258817849324E-07	7.10545240919148E-09	PTTG1,AURKB,RRM1,TOP2A,STMN1,BUB1,CCNB1,RACGAP1,H2AFX,MELK,ANLN,KIF22,UBE2C,KPNA2,AGT,CDK1,CCNA2,CDC20,NUSAP1,PRC1,CDC25C,TK1,HMMR,KIF20A
BUYTAERT_PHOTODYNAMIC_THERAPY_STRESS_UP	7318	-0.855903557546336	-0.186265563552184	55	2.78697755603496E-07	8.34994589718753E-09	PLIN2,IRF1,HSPA6,DDIT3,DDIT4,ATF3,ATF4,RGS2,FOS,SAT1,ORC6,FTL,SQSTM1,PMP22,CDKN1A,CEBPB,SLC3A2,KLF4,BAG3,HSP90AA1,RND3,TRIB1,IL13RA2,GADD45A,MBP,TUBB2A,RCAN1,HSPH1,SLC2A3,DUSP1,SOD2,CEBPD,SERPINH1,RHOB,TRIB3,NFKBIA,HERPUD1,FTH1,NAMPT,ZFP36,LGALS3,MTHFD2,TXNIP,TSC22D1,DNAJB1,PHLDA1,CITED2,CLU,CDKN1C,TSPYL2,HIST1H2AC,HEY1,PNRC1,KLF6,MT1X
YU_MYC_TARGETS_UP	2357	1.48512008368317	0.390241601867013	26	2.84731631063158E-07	8.60555520953041E-09	CCNB2,HMGB2,KIF20A,ECT2,CCNB1,BUB1,UBE2S,BIRC5,PLK1,TOP2A,KIAA0101,GMNN,AURKA,MKI67,CKS2,TXN,RACGAP1,CDKN3,ANLN,KPNA2,ASPM,RRM1,CLIC4,PCNA,CDK1,CKS1B
CONCANNON_APOPTOSIS_BY_EPOXOMICIN_DN	4935	1.224820321985	0.323846147468812	41	2.99236930416913E-07	9.12259761586384E-09	MAD2L1,UBE2C,KIFC1,ASCL1,TOP2A,HMMR,LRRN3,CDC20,SPC25,MFAP4,NUDT1,CCNA2,MKI67,H1FX,CDK1,AURKB,KIF23,MYC,H2AFV,DBI,STMN1,CXCR4,DLGAP5,KIAA0101,AURKA,HMGB2,TMSB10,RPA3,HIST1H4C,LMO1,TMSB4X,PTTG1,DHFR,LDHA,BUB1,ALDOC,PLK1,BIRC5,TMEM158,CENPA,TNFAIP6
ODONNELL_TARGETS_OF_MYC_AND_TFRC_DN	1220	1.54974657021678	0.452697657152833	19	3.07094391742273E-07	9.44284989062969E-09	CCNA2,CCNB1,DEPDC1,MYBL2,CKS1B,AURKA,MND1,CDC20,BIRC5,ARHGAP11A,CDK1,RANBP1,CENPF,BUB1B,AURKB,SPC25,FOXM1,TOP2A,DBF4
WU_CELL_MIGRATION	3413	-1.22718460680777	-0.26802067808555	32	3.55294349409808E-07	1.10183267359678E-08	PLIN2,SOX9,DKK3,CYR61,SERPINE1,MEST,RHOBTB3,TM4SF1,MT1X,SRGN,MAP1B,IGFBP3,ARL4C,MT1E,TIMP3,TUBB6,LGALS3,GJA1,CLU,S100A6,EMP3,TXNIP,IGFBP7,GLIPR1,MT2A,MT1G,AKAP12,GLUL,VIM,TPM2,EFEMP1,MT1F
WILCOX_RESPONSE_TO_PROGESTERONE_UP	3958	1.16393968457014	0.341887199255521	35	4.21167015025831E-07	1.3171846199231E-08	PEG10,MSMO1,CDK1,MT1M,HJURP,PRC1,TOP2A,CENPN,CEP55,SGK1,RGS2,KIF20A,TK1,SHCBP1,KIF4A,CDC20,TNFAIP6,HMGB2,NCAPG,PBK,C10orf10,ASPM,NUSAP1,CCNB2,CENPF,KIAA0101,RRM2,CCNB1,NDC80,TYMS,DLGAP5,KLF6,HMMR,FANCI,SMC2
RODWELL_AGING_KIDNEY_UP	5713	-0.866110573613845	-0.19867136323059	45	4.75100899873637E-07	1.49834712180911E-08	SLC1A3,ANXA2,P4HB,HLA-DRA,HLA-B,HLA-A,DKK3,CCL2,EMP3,APOE,RBP1,RARRES3,ARL4C,TNC,PDIA4,TRIM47,TAGLN,HLA-C,REEP4,TMSB10,IL32,ACTN1,GPNMB,SRGN,TIMP1,C1R,PFN1,PGM2L1,SOCS3,PROM1,PPP1R14A,CXCL14,SERPINE2,SERPING1,CALU,VIM,SPARCL1,TAGLN2,SYTL2,TUBA1A,PSMB9,TIMP2,CLIC1,ITM2C,CXCR4
ALCALAY_AML_BY_NPM1_LOCALIZATION_DN	4681	1.07661271834531	0.321687046389248	39	4.95906522821969E-07	1.5769957755968E-08	DTYMK,KIF4A,KIF2C,BIRC5,PTTG1,TK1,FOXM1,TPX2,CDKN3,MKI67,CKS1B,NCAPH,PROM1,MAD2L1,TMEM106C,UBE2C,SPARC,RANBP1,RHOBTB3,IGFBP7,DUT,HMMR,S100B,GSN,CCNA2,CENPM,HLA-DRA,RRM2,CDC20,KIF23,CCNB2,DLGAP5,SHCBP1,KIFC1,DHFR,TYMS,ITM2C,CDC25C,CCNB1
NAKAMURA_TUMOR_ZONE_PERIPHERAL_VS_CENTRAL_DN	5396	-0.923571288518222	-0.201818870176206	43	5.52558624035135E-07	1.77167285498782E-08	FAM84A,PLIN2,GLUL,JUNB,SH3BGRL3,CHI3L1,IGFBP3,NEAT1,HLA-B,HIST1H2AC,NAMPT,FTH1,DNAJB1,SOD2,HSPA6,SLC2A3,TIMP1,C11orf96,HLA-C,CEBPB,PLAT,SEPP1,HERPUD1,TRIB1,GAS1,SPP1,HEY1,NRP2,RHOBTB3,SRGN,PNRC1,CITED2,BAMBI,FOS,HSPA5,IGFBP5,ABCC3,P4HB,DUSP1,CEBPD,BTG3,TXNIP,SOCS3
RUTELLA_RESPONSE_TO_HGF_VS_CSF2RB_AND_IL4_UP	5757	-0.913022897498087	-0.203417206749577	45	5.91998450671222E-07	1.91368750151275E-08	TIMP2,SQSTM1,EGR1,MT1X,CD9,SLC3A2,SPARC,NAMPT,PTGDS,RARRES3,DUSP6,SLC2A3,CPM,MT2A,FTH1,MAFB,LGALS3,MT1F,EMP1,PLTP,CDKN1C,SERPINE1,GGH,DDIT4,CCND1,PLIN2,SLC1A3,RAB13,APOC1,TSC22D1,IGFBP7,SPP1,SOD2,SGK1,CHI3L1,CCL2,ABCC3,GADD45G,SDC2,TNFAIP6,APOE,CD63,IFI6,GPNMB,MT1G
VERHAAK_GLIOBLASTOMA_MESENCHYMAL	1469	-1.58446807716969	-0.33932726656801	20	6.00364480090585E-07	1.95650973800874E-08	SERPINE1,ANXA1,PTRF,TIMP1,LGALS1,LGALS3,CHI3L1,CLIC1,EMP3,ANXA2,PDPN,VAMP5,SLC16A3,CEBPB,PLAUR,MAFB,NPC2,S100A11,SAT1,S100A13
SHEPARD_BMYB_TARGETS	3519	1.05980853751534	0.34331869360464	32	6.69940680338304E-07	2.20085637430455E-08	GTSE1,MKI67,ELAVL4,FBXO5,HEY1,CDCA3,BIRC5,DLGAP5,ASCL1,CDC20,CDCA2,MT2A,ANLN,CDK1,CCNB1,KIF11,MELK,FOXM1,KIF14,TTK,ASPM,KIF23,PLP1,TACC3,TK1,PRC1,AURKB,TPX2,PRR11,SOX11,CKAP2,HMGA1
FEVR_CTNNB1_TARGETS_UP	5088	-0.956234599708174	-0.205907848938167	41	6.72412185216665E-07	2.22664744644678E-08	LGALS1,SPARC,MAOB,JUNB,CKB,SLC3A2,LMNA,DUSP6,SPP1,ANXA2,GATM,VAMP5,GADD45B,CEBPB,S100A6,FOS,LGALS3,MT2A,HIST1H1C,SOCS3,DDIT3,GADD45G,GSN,EMP1,IRF1,NRP2,DDX39A,SYTL2,CLU,ATF3,JUN,BTG2,DUSP1,IER5,TNFRSF12A,HSPA1B,PMP22,PLCG2,CDKN1A,SERPINH1,GADD45A
LI_INDUCED_T_TO_NATURAL_KILLER_UP	5282	-0.913131063894472	-0.204183858737683	42	7.46226625331458E-07	2.4906907074138E-08	ANXA2,LGALS3,FAM46A,GADD45G,FTL,IFITM3,ID2,SPP1,CD9,PLCG2,PLTP,SDF2L1,TMEM158,BAG3,ALDOA,EMP1,TUBA1C,VIM,JUNB,S100A6,SGK1,EGR1,HOPX,S100A11,SERPINE2,CDKN1A,S100A13,S100A1,S100A10,PDGFA,CD63,LGALS3BP,PLP2,DUSP6,SH3BGRL3,MSMO1,LGALS1,TUBB6,LMNA,SYTL2,NRGN,GLIPR1
RUIZ_TNC_TARGETS_DN	5818	0.990530232871743	0.293499417687841	45	7.96228947482961E-07	2.67850999416082E-08	SERPINE2,ZWINT,MAD2L1,MCM5,FOXM1,TUBB6,RAD51AP1,MT1X,CD44,UBE2C,ODC1,LYPD1,ATAD2,TMEM158,TUBB4B,ASF1B,EFEMP1,RRM2,MCM3,FEN1,CDK1,E2F1,H2AFX,SHCBP1,PBK,AURKB,CKS2,SPC25,USP1,RFC4,CDC45,FANCI,TMPO,GMNN,DHFR,TYMS,CCNA2,TNFRSF12A,BIRC5,KIF2C,MCM7,MEST,MELK,BARD1,HJURP
KAUFFMANN_MELANOMA_RELAPSE_UP	1040	1.84807169845239	0.459220701590715	17	9.09612344689501E-07	3.08383685847426E-08	RFC4,CDC45,RRM2,ORC6,TOP2A,RAD51AP1,CENPF,GMNN,DEK,PCNA,RPA3,SMC2,PTTG1,SMC4,MAD2L1,MCM7,MCM3
GAL_LEUKEMIC_STEM_CELL_DN	6195	0.873859185929594	0.2849608763287	47	9.16409970121002E-07	3.13096704640552E-08	MELK,TPI1,CDKN3,CEBPD,IGFBP2,ASF1B,CENPM,RRM2,CDC45,CA12,KIF20A,ENC1,TNFAIP6,TOP2A,CCNB1,HMMR,IGFBP7,CCNA2,LMNB1,ZWINT,CDC25C,FEN1,NCAPG,MAFB,BUB1,BUB1B,KIAA0101,KIFC1,TUBB2B,SMC2,CENPA,GTSE1,E2F1,LGALS1,TYMS,CDC20,CDCA8,BIRC5,LGALS3,SHCBP1,PLK1,CCNB2,DHFR,NUSAP1,EGR2,CDK1,PHLDA1
PUJANA_BREAST_CANCER_WITH_BRCA1_MUTATED_UP	1368	1.52719831519662	0.430132537413255	19	9.41912905456493E-07	3.24285389263602E-08	SMC4,NDC80,CDC20,DDX39A,EZH2,CDK1,UBE2S,RAD51AP1,AURKB,HMMR,CENPA,MYBL2,DEK,USP1,MCM5,FOXM1,STMN1,AURKA,RFC4
HAMAI_APOPTOSIS_VIA_TRAIL_UP	7285	0.861109862479543	0.270719768534008	53	1.16699513889889E-06	4.04844568553624E-08	ASPM,NRGN,RAD21,ARHGAP11A,DEPDC1,ANLN,RAD51AP1,PBK,EMP1,KIF14,VRK1,PHGDH,TTK,RAMP1,ATP1B1,SMS,KIF15,DLGAP5,ECT2,HSPH1,MKI67,MIS18BP1,CENPE,MGLL,DEK,FAM46A,AP1S2,NUSAP1,USP1,HMGB1,DBF4,BASP1,CENPH,OLFM1,KIF11,NUF2,SMC4,IGFBP4,SPP1,BUB1B,SOCS3,NDC80,KIF20B,KIF23,FXYD6,GGH,HMMR,ATAD2,SMC2,KIF18A,GLIPR1,CASC5,CENPF
PYEON_CANCER_HEAD_AND_NECK_VS_CERVICAL_UP	1267	1.50566806229687	0.435640445401236	18	1.54308730006046E-06	5.39370856525733E-08	SMC4,UHRF1,CDK1,NEK2,HMGB3,ATAD2,RAD51AP1,EZH2,CENPK,GAS2L3,MCM3,TMPO,CENPF,CASC5,NUF2,BARD1,LMNB1,KIF15
FOURNIER_ACINAR_DEVELOPMENT_LATE_2	9745	0.772201019881585	0.234463760459714	67	1.67868219664321E-06	5.91178487122708E-08	CDK1,CENPN,AURKA,FEN1,CKS2,CDCA3,MT1F,MCM3,SQLE,ACTN1,FANCI,BARD1,RPA3,H2AFZ,ACTG1,RANBP1,DUSP4,ZWINT,RRM2,MCM7,MELK,RND3,HSP90B1,PDIA6,CENPA,ARL4C,DEPDC1,KIF2C,DUT,PLK1,TXN,PFN1,BIRC5,CDC45,KIF4A,DBF4,CDKN3,TNFRSF12A,TMPO,CKS1B,FOXM1,ANP32E,ODC1,HJURP,SERPINE2,LDHA,DUSP6,MANF,DHFR,TTK,H2AFV,PHLDA1,MT1X,USP1,ASPM,MT2A,PTTG1,NDC80,MT1E,RNASEH2A,PLAUR,SMC4,NUSAP1,SMS,VRK1,RACGAP1,PRC1
OXFORD_RALA_OR_RALB_TARGETS_UP	1130	1.77574596515891	0.462879667016788	17	1.8749918972856E-06	6.65240226369399E-08	AURKB,TYMS,CDK1,CENPM,BIRC5,CCND1,UBE2C,STMN1,ZWINT,HMGA1,MCM5,H2AFX,TACC3,RRM2,HN1,FEN1,MCM7
REICHERT_MITOSIS_LIN9_TARGETS	1626	1.36304155071734	0.418722184256315	20	1.9005998218883E-06	6.81718245934253E-08	KIF20A,NUSAP1,TOP2A,KIF23,CASC5,FBXO5,ASPM,MKI67,HMGB2,CEP55,CENPA,CCNB1,AURKA,PLK1,G2E3,HMMR,CENPE,CENPF,CDCA2,KIF2C
GOLDRATH_ANTIGEN_RESPONSE	16244	0.580281881008945	0.19194469580106	109	1.9005998218883E-06	6.84315836001834E-08	DBI,CDCA3,TACC3,KIF11,RRM1,GAPDH,GADD45B,TPM4,MXD3,CLIC4,UBE2T,RAD21,EZH2,KIF22,ECT2,CDC25C,ANLN,CDC45,NCAPH,CKS1B,ANXA1,HLA-A,CITED2,MCM3,S100A6,ASPM,CENPA,S100A13,CDK1,SLC2A3,HMGB2,CD99,TPI1,LMNA,CD74,DLGAP5,RACGAP1,KIF20A,MT2A,CDKN3,LGALS1,CDCA5,NEK2,EMP3,SQLE,LMNB1,CCNB1,CKS2,MKI67,CKAP2,AURKB,ASF1B,H2AFZ,ANXA2,AURKA,BIRC5,LGALS3,PRC1,DUSP1,KPNA2,CCNA2,SOCS2,TTK,WEE1,RPA3,PSMC3IP,BAG3,H2AFX,T…
RODRIGUES_THYROID_CARCINOMA_ANAPLASTIC_UP	12746	0.692241747093764	0.214811867357637	85	2.34767615324008E-06	8.51456791451068E-08	NAMPT,CDK1,CENPA,MELK,PSAT1,CENPF,SLC16A3,KIF20B,RHOBTB3,S100A11,NUF2,KIF11,CASC5,ENO1,CENPE,NDC80,RACGAP1,PLP2,ENC1,DEPDC1,SGOL2,RND3,AURKB,EIF5A,FOXM1,ARL4C,NEK2,MTHFD2,TMPO,EIF4EBP1,MCM7,SMC4,ORC6,SYTL2,ASPM,CKS2,TRIB3,G2E3,PLK2,TPM4,ATAD2,HN1,MAD2L1,TNC,CEP55,FBXO32,HSP90AA1,SRGN,AURKA,FEN1,S100A10,DKK3,ANLN,DDX39A,CLIC4,TOP2A,ECT2,KIF18A,TNFRSF12A,CDC20,DBF4,CDK6,UBE2S,TPX2,TMEM158,SERPINH1,…
VERNELL_RETINOBLASTOMA_PATHWAY_UP	2526	1.26450893908469	0.362794705892198	25	2.64982825592768E-06	9.68005591521545E-08	TMPO,ATAD2,FBXO5,RAD51AP1,BARD1,ESCO2,EGR1,ASF1B,RRM1,RFC4,TCF19,RRM2,CENPK,CLSPN,MCM7,BTG3,VRK1,HMGB2,DEK,EZH2,PCNA,CDCA5,FEN1,MELK,CDKN1A
PETROVA_ENDOTHELIUM_LYMPHATIC_VS_BLOOD_UP	4821	1.0889721820525	0.304509514166727	38	2.68774741089195E-06	9.88921517805187E-08	KIAA0101,BUB1B,PTTG1,CDK1,PLK1,TIMP3,CDKN1C,LMNB1,KIF11,SMC4,TOP2A,RGS16,TK1,RBP1,CDKN3,SPRY1,CCNB2,KIF2C,TTK,NDC80,SEPP1,CKS1B,CCNB1,IGFBP2,APOD,FOXM1,CENPF,SOCS2,MYBL2,CCNA2,UBE2C,CSRP2,HMGB2,AURKB,HIST1H4C,BUB1,PEG10,PDPN
SASAKI_ADULT_T_CELL_LEUKEMIA	4660	1.11779979133614	0.313923971195838	37	2.93390254549679E-06	1.0872017317084E-07	FOXM1,KIF2C,ZWINT,ANXA2,ISG15,BARD1,VAMP5,TUBB,CCNA2,HMGB2,CCNB2,PTTG1,ATP1B1,HIST1H4C,TRIB1,CD99,KIAA0101,UBE2C,MCM3,TOP2A,RFC4,CENPF,TPX2,EMP1,MKI67,KIF14,TK1,PCNA,TTK,TYMS,KIF11,PLK1,CCNB1,CDKN3,MAD2L1,DLGAP5,BUB1B
PETROVA_ENDOTHELIUM_LYMPHATIC_VS_BLOOD_DN	3244	-1.13862538960212	-0.257829790999726	29	2.93633098737149E-06	1.09581866020171E-07	CXCR4,BASP1,CCL2,EFEMP1,SERPINE1,BGN,CDKN1A,EMP3,MT1F,CLU,ISG15,GADD45A,CD44,TAGLN,IL32,MT3,MT1X,SRPX,ARL4C,PLTP,SRGN,SLC3A2,JUN,ATP1B1,MT1E,RHOB,TPM2,BTG2,FAM107A
KIM_WT1_TARGETS_DN	10231	0.709147171703919	0.234534862377889	69	3.07640537063973E-06	1.15617862812479E-07	BUB1B,CCND1,NDC80,ARL6IP1,SOD2,KIF20A,TGIF1,ID2,TOP2A,ASPM,KIF2C,CENPE,CKS2,APOE,CKAP2,KIF14,KIF18A,AURKA,GTSE1,ID1,DNAJB1,NCAPG,HSPA1A,CDCA3,CCNA2,ARL4C,RAD21,BARD1,EIF4EBP1,SHCBP1,HES1,DBF4,MAD2L1,MANF,MIS18BP1,PLK2,DLGAP5,HSPA5,NUSAP1,KIF11,CDC20,HMGB2,RACGAP1,TMPO,CENPA,BUB1,RAD51AP1,CDCA8,NEK2,GJA1,HJURP,AURKB,NEAT1,LSM5,TTK,FAM64A,KIF23,GADD45B,CEP55,CENPF,PSRC1,KIF22,IFIT1,DDIT4,CDK1,GMNN,…
RODWELL_AGING_KIDNEY_NO_BLOOD_UP	3793	-0.957904704120303	-0.230606044586241	32	3.250032483403E-06	1.23182161770963E-07	SERPINH1,CALU,DKK3,ANXA2,TNC,C1R,RBP1,PDIA4,PGM2L1,TRIM47,TIMP2,MGLL,SPARCL1,SERPINE2,CXCL14,SERPING1,ITM2C,GPNMB,PPP1R14A,ANXA1,CCL2,P4HB,SYTL2,TAGLN,TIMP1,ABCC3,PROM1,PTRF,SLC1A3,SOCS3,PHLDA3,PLK2
WEST_ADRENOCORTICAL_TUMOR_DN	5927	-0.880529259300639	-0.188015760843785	44	3.250032483403E-06	1.23851434978564E-07	PTRF,RAMP1,RAB13,BGN,MT1X,IGFBP5,C1R,DKK3,APOC1,PLTP,PLP1,FOSB,ACTG1,IGFBP4,HOPX,BTG2,APOD,MT1E,DUSP1,TAGLN,NUPR1,IER2,LRRN3,JUNB,GAS1,SERPING1,CCL2,ZFP36L2,TM4SF1,PHLDA1,IRF1,RHOB,EGR1,KLHDC8A,MAOB,MT2A,FOS,ZFP36,MT1G,ID4,CEBPD,PLAT,KLF6,SOX9
YANG_BCL3_TARGETS_UP	7545	0.820626596022336	0.262600670681958	53	3.79580389699219E-06	1.45647140331369E-07	TACC3,CDK1,IGFBP5,CCNA2,CCNB2,KIF20B,CLDN11,RACGAP1,DEPDC1,FAM64A,IFI44L,KIF20A,RAD51AP1,CITED1,UBE2C,KIF22,TIMP1,KIF2C,C1R,SERPINE1,GATM,FOXM1,RRM2,CDC20,E2F1,CDCA3,HMGB2,SLC2A3,CNR1,CCL2,NUSAP1,AURKB,DLGAP5,PSMB9,CCNB1,CDCA2,CKAP2,ARHGAP11A,AURKA,BUB1,CKB,MKI67,PRC1,UBE2T,ECT2,PLAT,FAM83D,PTTG1,SPC24,AKAP12,SOD2,TOP2A,PBK
FRASOR_RESPONSE_TO_SERM_OR_FULVESTRANT_DN	2417	1.38325982170058	0.375961210046071	24	3.92276648344494E-06	1.51549716968832E-07	AURKA,CKS1B,CDC20,CDC25B,E2F1,WEE1,CCNA2,RRM1,KIF2C,NUDT1,MYC,RNASEH2A,BARD1,CDK1,MCM3,MCM7,CENPF,TK1,UBE2C,MCM5,STMN1,KIF11,H2AFX,FOXM1
ZHANG_TLX_TARGETS_60HR_UP	5269	-0.92516490492417	-0.194719387534828	40	4.24330730503255E-06	1.65048483875116E-07	CDKN1A,CST3,TM4SF1,KLF4,PNRC1,ACTN1,C8orf4,S100A11,FOS,AGT,CITED2,TRIM47,CLU,S100A10,PHLDA3,GADD45G,IGFBP7,BTG2,DDIT4,S100A13,SPP1,GSN,PDGFA,SPARC,GADD45B,FBXO32,S100B,TIMP2,TXNIP,SEPP1,RAMP1,ARL4C,DDIT3,APOE,OLFM1,CRYAB,SAT1,TSC22D1,KLF6,HIST1H1C
NABA_MATRISOME_ASSOCIATED	2965	-1.16054707382362	-0.252010880403054	27	4.50482415271989E-06	1.76404414915969E-07	ANXA1,ANXA2,C1QL1,LGALS1,LGALS3,SDC2,AGT,CST3,HTRA1,PLAT,SERPINE1,SERPINE2,SERPING1,SERPINH1,TIMP1,TIMP2,TIMP3,CCL2,CXCL14,PDGFA,S100A1,S100A10,S100A11,S100A13,S100A16,S100A6,S100B
RUTELLA_RESPONSE_TO_CSF2RB_AND_IL4_DN	4049	-1.07659936166492	-0.227656997750377	33	4.9955847905757E-06	1.96935011455021E-07	ABCC3,LGALS3,IGFBP7,SGK1,PTGDS,EGR1,TIMP2,SLC2A3,EMP1,PLTP,MT1X,MIS18BP1,MT1G,CCL2,CEBPD,MAFB,RGS2,NAMPT,CPM,PLIN2,GADD45G,CDKN1C,SPARC,SOD2,RARRES3,MT1F,TSC22D1,HERPUD1,DDIT4,IFI6,ZFP36,MT2A,DUSP6
SCHUETZ_BREAST_CANCER_DUCTAL_INVASIVE_UP	5311	-0.83328192373824	-0.19336984388507	40	5.22489543768322E-06	2.07348018683355E-07	SPARC,SDC2,GAS1,EMP1,LGALS1,SERPING1,PLCG2,TMEM158,ARL4C,GLIPR1,HLA-DRA,SERPINH1,SLC2A3,RGS2,HEY1,MAFB,EMP3,SRGN,TNFAIP6,APOE,BGN,CYR61,HTRA1,SLC16A3,GPNMB,SGK1,SERPINE2,IGFBP3,TIMP3,IGFBP7,C1R,CD74,TUBB6,ANXA1,SPARCL1,PLAUR,MAP1B,PTRF,PSMB9,FTL
PASINI_SUZ12_TARGETS_DN	7820	-0.757767069760535	-0.160606881436192	54	5.86680262410441E-06	2.3436373163308E-07	SOX4,PROM1,ACTN1,IGFBP4,TIMP2,CITED2,RHOBTB3,GAP43,ANXA2,ARL4C,CDKN1A,WLS,IGFBP3,IER5,LGALS1,VIM,RHOB,TPM4,RBP1,PLIN2,GSN,CLIC1,DUSP6,S100A10,CYR61,SOX11,JUN,CRYAB,S100A6,CDK6,ANXA1,ID2,EFEMP1,PMP22,MEG3,TRIB1,RND3,DUSP1,TUBB6,TUBA1A,DUSP4,KLF6,PLK2,TNFRSF12A,IGFBP5,TAGLN2,B2M,MYC,TPM2,PTRF,BTG2,PHLDA1,TAGLN,SERPINH1
KINSEY_TARGETS_OF_EWSR1_FLII_FUSION_DN	3730	-1.03677613247174	-0.218622766991397	31	6.16993640042359E-06	2.48094683118215E-07	LMNA,IGFBP7,LRRN3,SAT1,ITM2C,CHPF,SOX4,VIM,HIST1H2AC,IGFBP5,FAM46A,TSPYL2,TAGLN,CST3,TNC,TIMP2,CYR61,GSN,RHOB,HES1,SEPP1,LGALS3BP,PHLDA1,GPNMB,S100A10,ISG15,SPARC,CCDC80,C11orf96,NPC2,SPARCL1
LEE_BMP2_TARGETS_UP	8188	-0.685097437832932	-0.151097419216975	56	6.29994762235656E-06	2.549781692097E-07	ITM2C,C8orf4,CD82,IGFBP5,PLIN3,SAT1,MFAP4,FXYD6,PLTP,SPP1,ARL4C,TSC22D1,SERPING1,DDIT4,H2AFV,CA12,ATP1B1,PNRC1,APOE,RAMP1,CD99,S100A1,WLS,LPL,OCIAD2,CA2,NEAT1,FBXO32,CCDC80,TXNIP,HTRA1,IFI44L,RASD1,NUPR1,FAM107A,PPP1R14A,RAB13,JUN,TIMP2,CEBPD,NTRK2,PDPN,CKB,C1R,PLAT,CRISPLD1,PROM1,APOD,CLU,ATP1B2,HIST1H1C,PDGFA,ZFP36L1,H1FX,PSRC1,EFEMP1
PID_PLK1_PATHWAY	1814	1.17896173433009	0.389828383296909	20	6.99571375047592E-06	2.84976512831476E-07	CENPE,PLK1,CDC25C,SPC24,BUB1B,CDK1,CLSPN,AURKA,CDC25B,FBXO5,CCNB1,NDC80,KIF20A,ECT2,WEE1,SGOL1,CDC20,TPX2,PRC1,BUB1
MUELLER_PLURINET	6092	0.950326040094672	0.27734286257589	44	7.11801462055023E-06	2.91829245941087E-07	CDK1,CDC45,CKS1B,CCNB2,TGIF1,AURKB,PCNA,KPNA2,LSM5,NUDT1,GADD45A,CDC25C,HMGA1,MCM5,TK1,GMNN,PHGDH,HSPH1,TMPO,MCM3,HMGB1,TPX2,ANXA2,BUB1B,ORC6,HSPA8,BIRC5,MYC,RPA3,APOE,CCND1,PFN1,AURKA,MYBL2,RFC4,CENPE,DHFR,FEN1,MT1G,CCNB1,CKS2,CCNA2,WEE1,HMMR
WINTER_HYPOXIA_METAGENE	5378	-0.832493358353589	-0.191186624504756	40	7.20430308911282E-06	2.97260337711094E-07	SPP1,ENO1,SLC3A2,SERPINE1,ALDOC,EGR1,ANXA2,CITED2,CA12,IGFBP5,VIM,IGFBP3,ANXA1,HSPA5,CDK1,CD99,SAT1,JUN,GAPDH,ODC1,IGFBP2,LDHA,ID2,CDKN1A,PLIN2,TPI1,MIF,DDIT3,SLC2A3,HSPH1,CXCR4,LGALS1,FOS,FTL,ALDOA,TXNIP,DDIT4,PLAUR,TXN,HERPUD1
GROSS_HYPOXIA_VIA_ELK3_DN	3586	-0.982363722484106	-0.223597844712313	30	7.38913566057447E-06	3.06828760675628E-07	AKAP12,PNRC1,PLK2,SAT1,ATF3,MTHFD2,CYR61,CCL2,GADD45A,KLF4,ZFP36,SRGN,C8orf4,DUSP4,NFKBIA,TGIF1,C10orf10,CEBPB,GJA1,TNC,HSPA5,TM4SF1,RCAN1,EGR1,ATF4,KLF6,MYC,CD44,FOS,ENO1
SHEPARD_BMYB_MORPHOLINO_DN	6680	0.810141373362171	0.26518773805242	47	9.03941514842166E-06	3.77731145492521E-07	FBXO5,HEY1,SOX11,MELK,DUT,CKAP2,HMGA1,KIF23,ASPM,IGFBP2,TTK,CDC20,RGS2,UHRF1,PSAT1,TPX2,APOE,MT2A,CDCA3,PRR11,TACC3,BIRC5,CCNB1,PRC1,TK1,PMP22,KIF14,CENPM,MCM3,PLP1,DHFR,KIF11,FABP7,GTSE1,CEBPD,CDK1,MCM5,CDCA2,TXNIP,ANLN,AURKB,DLGAP5,MKI67,ASCL1,GMNN,FOXM1,ELAVL4
GREENBAUM_E2A_TARGETS_UP	1866	1.36231432322667	0.398978438402312	20	9.94251736527188E-06	4.18082201956242E-07	CA2,ANLN,BUB1,TTK,RACGAP1,NUSAP1,MAD2L1,AURKA,KIF11,CCNA2,CCNB1,MKI67,ECT2,KIF4A,EIF4EBP1,TOP2A,TYMS,H2AFX,KIF2C,CCNB2
CHEN_LVAD_SUPPORT_OF_FAILING_HEART_UP	3643	-1.11902246568692	-0.233512224520039	30	1.02452495431379E-05	4.33504645583498E-07	DDIT4,BTG2,JUN,MFAP4,SERPINE1,MT1F,MT1X,GADD45B,GLUL,MT1M,TIMP3,GADD45G,CEBPD,RND3,CYR61,TSC22D3,NFKBIA,ATF3,NES,CLU,C10orf10,MTHFD2,ZFP36,MT1E,TXNIP,CDKN1A,PLIN2,CEBPB,IER5,MT2A
PID_AURORA_B_PATHWAY	1543	1.21047652370237	0.400747546150362	18	1.14005593146851E-05	4.85385179757945E-07	KIF23,NCAPH,SGOL1,STMN1,SMC2,BIRC5,KIF2C,CDCA8,VIM,RACGAP1,AURKA,BUB1,NDC80,SMC4,NCAPG,AURKB,KIF20A,CENPA
EGUCHI_CELL_CYCLE_RB1_TARGETS	1729	1.25883252731197	0.394440946794048	19	1.26708936602109E-05	5.42800438006407E-07	CDC25C,ECT2,SMC4,BUB1,CCNA2,MCM5,KIF18A,MCM7,CENPE,NDC80,MCM3,HMGB2,FEN1,CDCA8,NEK2,NCAPG,KIF20A,SMC2,KIF11
DUTERTRE_ESTRADIOL_RESPONSE_24HR_DN	7124	-0.653871095965032	-0.153226565111341	49	1.33102625559736E-05	5.73688057603068E-07	TM4SF1,RASD1,RCAN1,ENC1,ABCC3,FAM84A,TSC22D3,GPR37,EGR1,PNRC1,HES1,NAMPT,CAMK2N1,ID3,CDK6,IER5,SYTL2,IGFBP3,PLIN2,PGM2L1,RND3,SOX4,JUNB,FBXO32,SOCS2,BTG2,DUSP4,DDIT3,BASP1,PLK2,PHLDA3,ATP1B1,DUSP1,JUN,IFIT1,TRIB1,TAGLN,GADD45A,SQSTM1,ARL4C,TPM4,DDIT4,FTH1,CDKN1A,KLF6,S100A10,ZFP36L1,CITED2,ANXA2
SMID_BREAST_CANCER_LUMINAL_B_DN	8921	-0.66119847550266	-0.140768639152732	59	1.49933952604412E-05	6.50173513264863E-07	MT1X,MT1F,HLA-DRA,CLIC4,NES,CYR61,CKAP2,CDKN1C,ID4,SERPINE2,SOX11,PROM1,SCRG1,CHI3L1,S100B,TM4SF1,ANP32E,EFEMP1,CCL2,CSRP2,IGFBP3,FABP7,SOD2,S100A1,MT1M,MAP1B,ANXA1,TNC,SAT1,SLC2A3,ITM2C,KLF6,SRGN,FAM107A,APOD,KHDRBS3,TTYH1,SERPING1,PDPN,ID1,IL32,C10orf10,RGS2,PHGDH,ARL4C,MFAP4,RCAN1,PSAT1,RND3,SERPINH1,TAGLN,MCM5,GLIPR1,SRPX,TMEM158,WLS,LPL,PLTP,CRYAB
MORI_MATURE_B_LYMPHOCYTE_DN	2812	1.33467187091697	0.351311301302937	25	1.50573965021781E-05	6.56906128610134E-07	KIF2C,CDC25C,HMGB2,MCM5,MTHFD2,CCNB2,NUDT1,CCNB1,RRM2,ANLN,HES6,EZH2,LMNB1,H2AFV,TXN,PLIN2,CDKN3,CKS1B,SOX4,HMGA1,RGS2,NEK2,STMN1,CDC45,DHFR
SMID_BREAST_CANCER_NORMAL_LIKE_UP	4440	-0.947291849851219	-0.20778465832254	34	1.5101014414909E-05	6.6277776801309E-07	ITM2C,CCL2,NTRK2,VAMP5,S100B,LRRN3,CDKN1C,ID4,LPL,SERPING1,FAM107A,C10orf10,PTGDS,CD74,CRYAB,HLA-DRA,SPARCL1,EFEMP1,C1R,MT1M,SRPX,CHI3L1,MBP,MFAP4,ID3,TXNIP,GLIPR1,SEPP1,ID1,CKAP2,CLU,ARL4C,SRGN,PLTP
ENK_UV_RESPONSE_KERATINOCYTE_UP	8413	-0.684577480567262	-0.140580349457049	56	1.59923703813033E-05	7.06102029976071E-07	C1R,H2AFX,JUN,CEBPB,ZFP36,TSC22D1,PFN1,BAMBI,ODC1,CKB,ENO1,ANXA2,EMP3,LGALS1,GADD45B,ATF4,MIF,GADD45A,HMGA1,CD99,PLIN3,TGIF1,CITED2,DUSP1,FOS,CITED1,HSPB1,GSN,TUBB4B,HLA-A,RND3,SLC3A2,TAGLN2,CYR61,MT1G,BTG3,TRIB1,ALDOA,SGK1,HLA-C,ATF3,CDKN1A,ISG15,MCM3,B2M,IER2,JUNB,TROAP,CDKN1C,APOE,P4HB,RGS16,TAGLN,CRYAB,TAGLN3,S100A11
LIM_MAMMARY_STEM_CELL_UP	6670	-0.687981794678453	-0.161476697636497	46	1.94216298103451E-05	8.62616409447655E-07	IGFBP2,PDPN,DKK3,CXCL14,IGFBP3,TPM2,SPARC,TAGLN,ARC,SLC1A3,APOE,PPP1R14A,MEG3,TIMP3,ENC1,ID4,GJA1,HTRA1,SOX11,MAOB,LGALS1,IGFBP4,SLC2A3,EGR2,PDGFA,VIM,CSRP2,SRPX,SRGN,PHLDA3,NRP2,SERPING1,NTRK2,SERPINH1,CRYAB,CRISPLD1,TUBB6,MEST,MYC,CDKN1A,GSN,DUSP6,TSPYL2,RND3,BAG3,CALU
LIU_PROSTATE_CANCER_DN	5589	-0.830289199230413	-0.182022368844712	40	2.00727666324616E-05	8.96812175431923E-07	AKAP12,ANXA2,C1R,TIMP2,VAMP5,ID4,PTRF,CLU,PTGDS,MEG3,RBP1,GJA1,MAP1B,SRPX,PHLDA1,BTG3,PMP22,TUBB6,HSPB1,DKK3,S100A6,ABCC3,FXYD6,TSC22D3,EFEMP1,CLIC4,GATM,FAM83D,C12orf75,ID1,TPM2,CSRP2,CRYAB,TUBA1A,SPARC,TAGLN,LGALS1,MFSD2A,SCRG1,TIMP3
RUTELLA_RESPONSE_TO_HGF_UP	6323	-0.805354544599961	-0.175911095761082	44	2.04168666235301E-05	9.27959474376566E-07	GADD45G,SQLE,ABCC3,SMS,MT1G,MCM5,CCL2,CHI3L1,HSPB1,SLC1A3,CD9,SERPINE1,SPARC,RAB13,MT2A,TUBA1C,IFI6,APOE,MT1X,TNFAIP6,CCND1,CD63,SPP1,MGLL,PTGDS,TXN,SDC2,SLC3A2,PLTP,GGH,TIMP2,GPNMB,MT1F,SQSTM1,EMP1,SOD2,LGALS3,FTH1,CPM,ANXA2,APOC1,RAMP1,TSC22D1,SGK1
LY_AGING_MIDDLE_DN	954	1.51487116363175	0.447502743467157	14	2.04168666235301E-05	9.258119249881E-07	MYBL2,CCNA2,CENPF,PLK1,CDC20,HMGN2,KIF23,KIF11,H2AFX,KIF2C,FOXM1,CENPA,UBE2C,CCNB1
RODRIGUES_THYROID_CARCINOMA_POORLY_DIFFERENTIATED_DN	5231	-0.842952367862575	-0.191496874851933	38	2.04168666235301E-05	9.28283291950252E-07	KLF6,TSC22D1,CLU,MT1F,SDC2,MT1G,SCD5,CD44,TXNIP,SEPP1,CD74,CITED2,NEAT1,GADD45B,GATM,EMP1,SPP1,H1FX,PNRC1,VIM,PROM1,NAMPT,GLUL,GSN,MBP,TAGLN,JUN,PLIN3,NFKBIA,PLAT,GJA1,CCDC80,CST3,SGK1,HES1,ZFP36L2,APOLD1,SOCS2
ODONNELL_TFRC_TARGETS_UP	3984	-0.847538100622888	-0.211990309947796	31	2.42107419405294E-05	1.10714036731987E-06	SQSTM1,FTH1,NEAT1,SGK1,AKAP12,TNFAIP6,ZFP36L1,PLK2,KLF6,NEK6,TSC22D1,JUNB,RARRES3,CD44,JUN,C10orf10,GADD45B,CITED2,SLC2A3,GADD45A,SPOCD1,ID2,DUSP1,ABCC3,TSC22D3,CDKN1A,GLIPR1,TXNIP,RHEB,SAT1,RGS2
WHITFIELD_CELL_CYCLE_S	2724	1.17411279779744	0.34630648254065	24	2.57360070450644E-05	1.1848849831899E-06	ESCO2,FEN1,CDCA5,UBE2T,RAD51AP1,CENPM,FANCI,TOP2A,CDC45,DHFR,NEAT1,USP1,PKMYT1,HIST1H2AC,RHOBTB3,IFIT1,RRM2,ATAD2,ZWINT,ASF1B,RRM1,TYMS,HIST1H4C,EZH2
REACTOME_MITOTIC_G1_G1_S_PHASES	2905	1.22115889783703	0.337320718890318	25	2.57360070450644E-05	1.19041714584266E-06	CDK6,CDKN1A,DBF4,CKS1B,DHFR,E2F1,ORC6,FBXO5,MCM3,MCM5,MCM7,MYBL2,MYC,PCNA,PSMB9,CCND1,RPA3,RRM2,TYMS,WEE1,CDC45,CCNA2,CCNB1,PKMYT1,CDK1
BORCZUK_MALIGNANT_MESOTHELIOMA_UP	4770	1.15856597130702	0.291636145148211	35	3.18633557540964E-05	1.48221129263471E-06	KPNA2,CCNB1,TK1,HMGA1,UBE2C,ANXA2,DBI,RAD21,MSMO1,HDGF,PCNA,RFC4,WEE1,CKS1B,TUBA1A,MAD2L1,TPX2,CKS2,KIF11,HSPA8,SMC4,SQLE,TOP2A,SEC61G,CALU,KIAA0101,UBE2S,RHOBTB3,NUDT1,BUB1B,ZWINT,CCT5,S100A11,H2AFV,H2AFZ
GARCIA_TARGETS_OF_FLI1_AND_DAX1_DN	1870	1.3878532467826	0.382189110217208	19	3.2401667704718E-05	1.51576789788168E-06	DUT,CENPM,PSMC3IP,RRM2,DHFR,CDCA5,MYBL2,ZWINT,TMPO,GMNN,C19orf48,TYMS,TCF19,ESCO2,FEN1,HIST1H4C,LMNB1,H2AFZ,MT1G
GRAHAM_CML_QUIESCENT_VS_NORMAL_QUIESCENT_UP	4238	1.0361574325745	0.303837534633497	32	3.50542848457827E-05	1.64907148157559E-06	TUBB6,TOP2A,KIF15,HIST1H1C,APOE,CDK1,MELK,DLGAP5,NUSAP1,PRC1,SERPINE2,KIF11,RRM2,RACGAP1,MCM5,TUBB2A,EZH2,DHFR,CDC20,CA2,SMC2,ZWINT,CENPF,CCNB2,APOC1,H2AFX,JUN,LMNA,CDKN3,KIAA0101,CEP55,TK1
KAUFFMANN_DNA_REPAIR_GENES	2251	1.54047364481246	0.369823628504463	21	3.84909651506232E-05	1.82086037506233E-06	RRM2,DUT,TOP2A,MAD2L1,SMC2,NUDT1,RFC4,HMGB2,RRM1,GADD45G,PCNA,CDKN1A,HMGB1,PTTG1,GADD45A,RAD51AP1,RAD21,RPA3,H2AFX,SMC4,FEN1
LEE_LIVER_CANCER_SURVIVAL_DN	4446	1.13258702106343	0.29842463948032	33	3.95276112051552E-05	1.88028846994299E-06	SPC25,MTHFD2,CCNA2,PCNA,ODC1,DEPDC1,HIST1H4C,TTK,TMSB4X,SERPINH1,KIAA0101,ANLN,ATAD2,CCNB1,USP1,HMGB2,S100A6,HN1,DEK,CKS2,SMC2,CLIC1,ECT2,CENPF,CCT5,CDCA8,OLIG2,MCM7,PLP2,RND3,DLGAP5,RGS2,TUBA1B
KEGG_OOCYTE_MEIOSIS	880	1.52950280102806	0.448339883092801	13	4.14983869762661E-05	1.98494255707765E-06	PLK1,BUB1,FBXO5,SGOL1,PTTG1,CDC25C,CDC20,CCNB1,CDK1,MAD2L1,AURKA,PKMYT1,CCNB2
NADERI_BREAST_CANCER_PROGNOSIS_UP	1048	1.30009210739132	0.417536277376718	14	4.20368974370656E-05	2.02174828672352E-06	BUB1,NDC80,SOX11,MELK,CDCA5,ASPM,UHRF1,CDCA8,KIF20A,CEP55,RACGAP1,MYBL2,CENPN,PTTG1
GOZGIT_ESR1_TARGETS_DN	7943	-0.647366965958701	-0.148897328934639	52	4.27549682682494E-05	2.06752014753164E-06	CD99,TUBA1A,SYTL2,CDK6,CA12,RASD1,SAT1,IFI6,GPR37,GSN,RHOBTB3,FBXO32,SGK1,IGFBP5,JUN,MEG3,SLC16A3,SOX9,TIMP1,FAM84A,CD44,SCD5,S100A6,GPNMB,WLS,ATP1B1,FAM46A,RND3,NPC2,HES4,FTH1,PGM2L1,OLFM1,LMNA,TMEM106C,APOD,LYPD1,CLU,TIMP2,BAG3,EFEMP1,TSC22D3,CXCR4,NEK6,IFIT1,IFI44L,NEAT1,MT2A,PLK2,BAMBI,EGR1,IGFBP4
CUI_TCF21_TARGETS_2_UP	8668	0.763990611186774	0.233756742299571	56	4.39823428332806E-05	2.13843191173638E-06	LGALS1,CCNB2,SPC24,PHGDH,SOX11,FAM64A,MIF,CLU,LMNB1,TACC3,GJA1,CDK1,TK1,PTTG1,DTYMK,NUF2,PTGDS,RBP1,CKS1B,NRP2,CDCA3,RANBP1,MEG3,UBE2C,CDC25C,IGFBP2,PDGFA,HMGB3,TNFAIP6,MCM5,ASPM,MXD3,SOCS2,CCDC80,CDCA5,HMMR,CD99,MCM3,MCM7,TPX2,PSAT1,KIF22,UBE2T,HJURP,CDCA8,CENPK,GAS2L3,NCAPH,C1QL1,CDC45,PLTP,CCNA2,CENPA,PRDX6,SRPX,STMN1
BERENJENO_TRANSFORMED_BY_RHOA_DN	3953	-0.911696334003542	-0.189908155193767	30	5.38256734656096E-05	2.63116301303637E-06	TXNIP,GAS1,PMP22,GSN,SERPINE2,TIMP3,SPARCL1,CCDC80,CNN3,C1R,ID4,IFITM3,CXXC5,NPC2,CSRP2,CD99,PLTP,ID3,WLS,DKK3,ID2,HES6,SQSTM1,DDIT3,ITM2C,MT2A,S100A13,MEG3,PLAT,AKAP12
BOYAULT_LIVER_CANCER_SUBCLASS_G23_UP	1423	1.41165767569212	0.40520922894026	16	5.40182984974112E-05	2.65477577372297E-06	USP1,RRM1,ECT2,FEN1,MCM3,H2AFZ,KIF4A,NEK2,MKI67,DLGAP5,SMC2,CENPA,TYMS,DBF4,UBE2S,BUB1B
RHEIN_ALL_GLUCOCORTICOID_THERAPY_DN	12722	0.721123922059573	0.20675247821064	79	6.21814457592889E-05	3.07230270768629E-06	CEP55,BUB1B,JUN,CKS2,HSPA8,TUBA1B,ECT2,TUBB,DHFR,AKAP12,EGR1,PRDX6,RRM1,PTTG1,NUDT1,HMGA1,GAPDH,PCNA,HSPB1,MEST,RACGAP1,MELK,GMNN,BARD1,PRC1,ANP32E,KIF11,VRK1,DUSP6,NCAPG,STMN1,ZWINT,SMS,HMGB3,DUT,HMMR,ENO1,MCM5,CSRP2,FOS,PDIA6,RFC4,RAD51AP1,GGCT,TPI1,TUBA1C,GGH,LDHA,CKS1B,CITED2,CDK1,LSM5,NUSAP1,RRM2,MIF,MAD2L1,FOSB,EMP1,RAB13,CD9,SHCBP1,SMC2,TOP2A,CENPN,RCAN1,TTK,IGFBP7,KLF4,SPARC,CD99,BIRC5,SE…
TARTE_PLASMA_CELL_VS_PLASMABLAST_UP	3808	-0.94690095502557	-0.210928633261878	29	6.63641059203121E-05	3.29640368434665E-06	TIMP3,FOSB,CST3,IGFBP4,SERPING1,TNC,CRYAB,HES1,HERPUD1,DUSP1,HSPB1,APOE,CLU,JUN,CD9,RAB13,EGR1,APOC1,TGIF1,IFI44L,B2M,NFKBIA,BTG2,RGS2,PTGDS,FOS,TSC22D3,GPNMB,FTL
ELVIDGE_HYPOXIA_UP	3811	-0.904280311641055	-0.197179422853034	29	6.71418582575727E-05	3.35268148986565E-06	KLF6,GADD45B,PHLDA1,ALDOC,SERPINE1,AKAP12,TXNIP,IGFBP3,SPRY1,ATF3,IGFBP5,SOX9,DDIT4,CSRP2,JUN,SAT1,EGR1,PLAUR,S100A6,HEY1,GJA1,CITED2,CXCR4,PLIN2,DUSP1,CYR61,PTRF,FOS,SRPX
DODD_NASOPHARYNGEAL_CARCINOMA_UP	6230	-0.784608932758721	-0.166540327804169	42	6.8257048601297E-05	3.46218406834437E-06	ZFP36,PTGDS,C21orf58,SYTL2,HEY1,CLU,CXXC5,MBP,SAT1,ANXA2,MT1M,MGLL,LGALS3,ANXA1,GLUL,PROM1,MT1E,TUBA1A,CCDC80,HOPX,CA12,PLIN3,GSN,MT3,BASP1,TUBB4B,CD74,TUBB2A,RARRES3,WLS,VAMP5,TPPP3,BCAN,CDKN1C,DUSP1,MAOB,FAM107A,HES1,CKB,GATM,AQP4,S100A6
KEGG_CELL_CYCLE	4372	1.00535718344372	0.295136746833941	32	6.8257048601297E-05	3.42957691592938E-06	CDC45,GADD45B,DBF4,GADD45G,MYC,GADD45A,PLK1,ORC6,CCND1,MCM3,MCM5,CCNA2,MCM7,BUB1,PTTG1,CDC25B,CDC25C,CDC20,CCNB1,E2F1,CDK1,RAD21,BUB1B,MAD2L1,CDKN1C,CDKN1A,PCNA,TTK,PKMYT1,WEE1,CDK6,CCNB2
GARGALOVIC_RESPONSE_TO_OXIDIZED_PHOSPHOLIPIDS_TURQUOISE_DN	1114	1.23531670981	0.41086519419368	14	6.8257048601297E-05	3.44752542401042E-06	KIF15,AURKA,CCNA2,SPC24,BARD1,MKI67,BUB1B,KIFC1,NDC80,TMPO,CDC20,TACC3,SGOL2,PLK1
BROCKE_APOPTOSIS_REVERSED_BY_IL6	4007	-0.932946406803462	-0.205883716741376	30	6.9727311980801E-05	3.55508502609077E-06	JUNB,MT1X,GADD45A,ZFP36,SLC2A3,ID3,IER2,GATM,SGK1,CD44,MAP1B,HSPA1A,SPP1,ID1,NAMPT,CEBPB,MSMO1,TGIF1,RGS16,GADD45B,C10orf10,AP1S2,SOCS3,CCL2,TPM4,IRF1,CXCR4,ZFP36L2,RHOBTB3,JUN
HARRIS_HYPOXIA	2537	-0.976019830423727	-0.240588663716427	22	7.11658459081624E-05	3.64713270751424E-06	PLAUR,JUN,ALDOA,ENO1,SPP1,FOS,DDIT3,IGFBP3,CCL2,LDHA,CA12,CD99,TXN,CDKN1A,SAT1,FTL,TAGLN,VIM,SLC2A3,GAPDH,MIF,IGFBP2
SU_TESTIS	1306	1.21788023761684	0.403777818169947	15	7.8841389169345E-05	4.06121216220542E-06	BUB1B,CDKN3,CCNB1,DBF4,NCAPH,TTK,BUB1,HMMR,AURKA,NEK2,RFC4,EZH2,CCNB2,KIF2C,CDK1
FULCHER_INFLAMMATORY_RESPONSE_LECTIN_VS_LPS_DN	6270	-0.752473446789414	-0.157633752407665	42	8.07684044447392E-05	4.18170188583801E-06	ARL4C,TNFAIP6,GADD45B,FAM46A,KLF4,NEAT1,CEBPD,SOD2,APOC1,IFI44L,NAMPT,SCD5,SAT1,PRR11,PDIA6,KLF6,TXN,VAMP5,CALR,GATM,MAFB,SGK1,SEPP1,CPM,NUPR1,DUSP1,SERPING1,IFITM3,ZFP36L2,EGR1,CITED2,HSPA5,LGALS3BP,MBP,IFIT1,SOCS3,WLS,PDIA4,PLIN2,REEP4,GPNMB,ZFP36
BAELDE_DIABETIC_NEPHROPATHY_DN	6841	-0.738707391081177	-0.158935426234543	45	8.66550998221577E-05	4.50925355184947E-06	MTHFD2,GADD45A,ANXA1,CEBPD,CDKN1C,PLCG2,HTRA1,GLUL,ODC1,VIM,IGFBP2,RCAN1,GAS1,TSC22D3,SLC2A3,CALU,CHI3L1,NTRK2,SDC2,PTGDS,ISG15,PRDX6,HSP90AA1,NAMPT,LPL,IFIT1,IGFBP7,NUPR1,DUSP1,GJA1,PSMB9,RHEB,TUBB2A,HSPA5,TIMP1,GPNMB,SEC61G,PDGFA,SERPINE1,CYR61,HSP90B1,CITED2,C1R,APOD,ACTG1
MIYAGAWA_TARGETS_OF_EWSR1_ETS_FUSIONS_DN	1861	-1.19548480330679	-0.278390371407214	18	9.48910291254989E-05	4.96276341549915E-06	GPNMB,CA12,SRPX,PHLDA1,SERPINE1,SLC2A3,TMEM158,IGFBP3,CCL2,SLC1A3,SPARC,HMGA1,CD44,CHI3L1,CCDC80,MFSD2A,ACTN1,SPOCD1
SCHAEFFER_PROSTATE_DEVELOPMENT_48HR_UP	5386	-0.825827348279583	-0.178374955635689	37	9.94401453653459E-05	5.22681447386838E-06	IGFBP2,SGK1,ANXA1,EFEMP1,RGS2,CLU,SOX9,GADD45G,NAMPT,HOPX,GLUL,RAMP1,ID3,CEBPD,ID2,ARC,NFKBIA,DUSP6,HLA-A,RASD1,PHLDA3,MAFB,GSN,MFSD2A,CXCR4,CITED2,ID1,MTHFD2,CPM,HLA-B,MANF,MBP,PDGFA,IL13RA2,MT2A,TSC22D3,C8orf4
REACTOME_REGULATION_OF_MITOTIC_CELL_CYCLE	1007	1.55375738913885	0.430149042003763	13	0.000107758706746	5.6923784641252E-06	UBE2C,FBXO5,MAD2L1,PLK1,PSMB9,AURKA,BUB1B,CCNA2,CCNB1,AURKB,PTTG1,CDK1,CDC20
WANG_SMARCE1_TARGETS_UP	3164	-0.935831821320677	-0.212323603976223	25	0.000109205320269	5.79749663453093E-06	CA12,IGFBP5,C8orf4,GSN,CHI3L1,RHOBTB3,NTRK2,PLP1,PMP22,SRPX,TAGLN,MAFB,PGM2L1,TXNIP,SDC2,SOCS2,NUPR1,MAP1B,TIMP2,PLAT,SOCS3,IGFBP4,FBXO32,SPOCD1,LIMS1
CASORELLI_ACUTE_PROMYELOCYTIC_LEUKEMIA_UP	2443	-1.16214756364701	-0.249938223235389	21	0.000120500704999	6.42881553607062E-06	CD44,SERPING1,GLIPR1,ID2,DUSP1,CEBPD,KLF6,PTGDS,IGFBP7,NFKBIA,ATP1B1,JUN,ZFP36,CITED2,RGS2,TIMP1,FOS,TRIB1,FOSB,AP1S2,TSC22D3
DAUER_STAT3_TARGETS_UP	865	-1.50688543940231	-0.328894002787318	12	0.000131557234001	7.05326563368193E-06	AKAP12,ATF3,SOD2,TRIB1,CEBPD,CCL2,SOCS3,JUN,SLC2A3,ZFP36,PLIN3,AGT
HINATA_NFKB_TARGETS_KERATINOCYTE_UP	1736	-1.21525539146303	-0.269540899350583	17	0.000134156386442	7.22787364535567E-06	NFKBIA,IRF1,CCL2,CD9,PLAT,VIM,SOD2,GADD45A,PNRC1,CDKN1A,TNC,IL32,SERPINE1,TNFAIP6,MT3,PDPN,RND3
BROWNE_HCMV_INFECTION_48HR_DN	5457	-0.730705744260698	-0.156813211748581	37	0.000136673728251	7.39941866484205E-06	SERPINH1,GFAP,CCND1,NTRK2,CALR,MAP1B,IGFBP5,DHFR,IGFBP4,CA12,SEPP1,EMP3,MT1G,SPP1,TAGLN,PTRF,ZFP36L2,IGFBP3,ACTG1,S100A13,DUSP1,JUN,ZFP36,SOCS3,ASCL1,PLP1,CSRP2,PKMYT1,EFEMP1,LGALS3BP,SDC2,TPM4,PLAUR,GLIPR1,LIMS1,GJA1,DDIT3
RIZ_ERYTHROID_DIFFERENTIATION	1387	1.44769894497631	0.405952050881198	15	0.000137830396922	7.49826338051996E-06	EZH2,MYBL2,FEN1,AURKB,E2F1,MCM5,CENPA,TOP2A,MCM3,MCM7,HMGB1,UHRF1,HMGB2,ID1,KIF4A
SENESE_HDAC3_TARGETS_UP	6025	-0.737844650187486	-0.157107803039572	40	0.000139045064599	7.60088657992343E-06	TIMP3,IGFBP5,RGS16,TRIB1,ATF3,CDK6,IL32,TM4SF1,NEAT1,SRPX,CCL2,TUBA1A,KLF6,PHLDA1,SQSTM1,RHOB,ARL6IP1,CD44,KHDRBS3,C10orf10,IFIT1,BTG2,SPP1,PMP22,ARL4C,EMP1,HTRA1,PGM2L1,SERPINE2,WEE1,NAMPT,NFKBIA,SOD2,SLC2A3,SAT1,CDKN1C,ENC1,HMGA1,OLFM1,TMEM158
JIANG_HYPOXIA_NORMAL	5278	-0.736479032231065	-0.157928024498149	36	0.000140638011435	7.72492625230358E-06	FTH1,NUPR1,TXNIP,HSP90B1,SAT1,FAM84A,NFKBIA,SERPINE1,SLC2A3,CD9,CA12,P4HB,KHDRBS3,KLF6,IGFBP3,SLC3A2,SOD2,NUCKS1,CKB,DUSP1,JUN,AKAP12,GADD45B,TIMP1,NEK6,SQLE,ALDOC,ZFP36L1,CITED2,LGALS1,HSPA5,ZFP36,PLIN2,MSMO1,TSC22D3,TUBA1B
FOSTER_TOLERANT_MACROPHAGE_DN	3966	-0.875980534907623	-0.191805563769341	29	0.000143232607414	7.90508477184685E-06	ODC1,RND3,RCAN1,HOPX,MT2A,JUNB,SOCS3,S100A10,CNN3,CDKN1A,CITED2,FOS,NAMPT,TNC,GADD45G,TPM4,GJA1,CA2,HSPA1B,CEBPD,TUBB6,ZFP36,PLAUR,NEK6,TNFRSF12A,SERPINE1,LMNA,SOCS2,RGS16
REACTOME_G1_S_TRANSITION	2665	1.19810931613581	0.331321403595215	22	0.000147216587242	8.16365306390722E-06	CDKN1A,DBF4,CKS1B,DHFR,E2F1,ORC6,FBXO5,MCM3,MCM5,MCM7,MYC,PCNA,PSMB9,RPA3,RRM2,TYMS,WEE1,CDC45,CCNA2,CCNB1,PKMYT1,CDK1
LU_AGING_BRAIN_UP	5671	-0.800018744366323	-0.165262900018225	38	0.000150672256885	8.39488001569186E-06	OLIG2,TSC22D4,AGT,GJA1,TM4SF1,TXNIP,NFKBIA,SERPINH1,NTRK2,ID4,CRYAB,HTRA1,RHOBTB3,APOD,SDC2,BAMBI,MT2A,CLIC4,PLP1,GSN,MT1G,ASCL1,NUPR1,SEPP1,DDIT4,PON2,TGIF1,GFAP,EFEMP1,MT1E,GATM,RAMP1,S100B,VIM,PRDX6,HIST1H2AC,CEBPD,PMP22
CAFFAREL_RESPONSE_TO_THC_DN	891	1.5815521592647	0.436870291348259	12	0.000156115925624	8.7531759349911E-06	HSPH1,CCNA2,RRM2,CDK1,DHFR,KIAA0101,HSPA8,TUBB,TUBA1A,UHRF1,ZWINT,MCM3
JOHANSSON_BRAIN_CANCER_EARLY_VS_LATE_DN	1061	-1.4999897732141	-0.336988332926485	13	0.000156115925624	8.78023865533472E-06	IGFBP4,PLP1,IGFBP5,GJA1,SPARCL1,SEPP1,CST3,ATP1B1,SPARC,CLU,ALDOC,FTH1,CRYAB
SCIAN_CELL_CYCLE_TARGETS_OF_TP53_AND_TP73_DN	1587	1.39091220778194	0.380913959257299	16	0.000157524871644	8.90087973808265E-06	DTYMK,UBE2C,CCNB1,CCNA2,CDC25C,TPX2,GTSE1,CKS2,CDC25B,MCM7,AURKA,KIF22,CDKN3,KIF23,MYC,CDC20
LI_WILMS_TUMOR_ANAPLASTIC_UP	733	1.53567488294223	0.453733921991444	11	0.000165687902928	9.40567333311134E-06	TTK,MKI67,KIF2C,CDCA3,NUSAP1,CDK1,CENPA,CENPF,RFC4,NCAPH,KPNA2
BOQUEST_STEM_CELL_UP	4972	-0.817786673549202	-0.178210366701388	34	0.000192283473099	1.09659694251088E-05	CD44,PTGDS,MBP,SDC2,PEG10,TNFAIP6,TIMP1,EFEMP1,IGFBP3,PLP1,MEG3,PLTP,NTRK2,MEST,MAFB,DCX,C1R,EMP3,SRPX,GPNMB,GSN,APOE,MFAP4,RHOBTB3,TNC,HTRA1,BASP1,SERPINE2,SOX9,CRYAB,GAS1,APOD,CXCL14,CEBPB
CHIARADONNA_NEOPLASTIC_TRANSFORMATION_KRAS_DN	2535	-0.970769551027606	-0.21505524231835	21	0.000200403615873	1.14817314744427E-05	S100A13,CD9,TIMP3,CCDC80,AKAP12,CITED2,GAS1,TUBB2A,VAMP5,NUPR1,GSN,SOCS3,ID3,TRIM47,ATF3,DUSP1,LPL,FOS,PLTP,ISG15,PMP22
PODAR_RESPONSE_TO_ADAPHOSTIN_UP	5362	-0.788206738723008	-0.177079126217915	36	0.000201918002696	1.16215617846254E-05	TRIB1,DUSP1,TUBA1A,TRIB3,HSPB1,KLF6,RGS2,SAT1,ID2,CLU,DNAJB1,SLC3A2,ATF4,JUN,PHLDA1,SQSTM1,HSPA6,ANXA1,CD44,TUBB2A,IGFBP3,FTH1,MFAP4,PSAT1,IER5,NEAT1,CDKN1C,CEBPB,ZFP36L1,GADD45A,ATF3,DDIT4,DDIT3,SOX4,PNRC1,RND3
GROSS_HYPOXIA_VIA_ELK3_AND_HIF1A_UP	3285	-0.966333677948063	-0.214191301345868	25	0.00020254768714	1.171103578731E-05	C10orf10,EGR1,NFKBIA,ATF3,PNRC1,RCAN1,SGK1,TGIF1,ANXA2,TNC,PLK2,SAT1,RGS16,ZFP36,PHLDA1,DUSP4,TPI1,KLF6,C8orf4,TM4SF1,SRGN,CYR61,FOS,KLF4,CD44
PAL_PRMT5_TARGETS_UP	5371	0.945850113421402	0.266401046498509	36	0.000208942478406	1.21356866564423E-05	MKI67,GJA1,KIF20A,CKS2,TTK,STMN1,KIF23,KPNA2,GAS1,CCNB2,RRM1,CKS1B,HMGB2,H2AFX,ECT2,EMP3,ANP32E,AURKB,TACC3,UHRF1,HN1,SLC25A5,TMPO,TUBB2A,CDC20,KIAA0101,RACGAP1,CD99,C1R,GMNN,WLS,KIF11,CDC25C,ID2,ODC1,H2AFV
LY_AGING_PREMATURE_DN	1280	1.52630336988381	0.406935152256615	14	0.000214412216563	1.25097272212747E-05	CENPA,PKMYT1,DDX39A,HMGB2,RANBP1,TYMS,HMGN2,FOXM1,BARD1,CKS1B,MYBL2,KIF2C,H2AFX,CDC25B
ACEVEDO_LIVER_CANCER_DN	5379	-0.761358914759788	-0.161127398152002	36	0.000215175091918	1.26107872530038E-05	MT1X,PHLDA1,ASCL1,FOS,PHGDH,ID2,PLIN2,GATM,IGFBP3,EGR1,ZFP36,NEK6,ENO1,MT1F,NFKBIA,MT1G,MT1M,TRIB1,BGN,IRF1,MT2A,EIF5A,SERPINE1,RND3,CCND1,AGT,CXXC5,HSPA5,LDHA,FAM46A,IGFBP4,CYR61,ARL6IP1,C8orf4,TRIB3,FOSB
LEIN_ASTROCYTE_MARKERS	1641	-1.21396360750832	-0.264223559705551	16	0.000221979583754	1.30679176769867E-05	APOE,AQP4,GLUL,ID3,SPARCL1,DBI,CST3,BCAN,ALDOC,PRDX6,CD63,GFAP,CLU,GJA1,SPARC,GSN
MONTERO_THYROID_CANCER_POOR_SURVIVAL_UP	614	1.69338673180989	0.474948595230333	10	0.000235284446064	1.39130092942154E-05	NUSAP1,CENPA,CCNB2,RRM2,BIRC5,ASPM,UBE2C,ANLN,PRC1,CEP55
SMID_BREAST_CANCER_LUMINAL_A_DN	791	1.37055341281044	0.433876028439842	11	0.000255741944131	1.53915651001477E-05	TOP2A,MYBL2,CDCA8,CENPN,CDC20,TPX2,NCAPH,CDCA3,ANP32E,CDC45,NDC80
KEEN_RESPONSE_TO_ROSIGLITAZONE_DN	2956	-1.04066134546803	-0.22449405457297	23	0.000255741944131	1.53381854821615E-05	S100A11,RBP1,DUSP1,S100A6,RGS2,EMP3,NUPR1,BTG3,SPP1,SRGN,ANXA1,CLU,IGFBP5,PMP22,BGN,SAT1,TPM4,ATF3,CD9,TXN,CD74,GADD45B,SERPING1
ALTEMEIER_RESPONSE_TO_LPS_WITH_MECHANICAL_VENTILATION	1664	-1.24986324106568	-0.268159749975803	16	0.000255741944131	1.53569446190557E-05	MT2A,ISG15,ATF3,AKAP12,CCL2,GADD45G,CEBPD,SOCS3,JUNB,SERPINE1,TIMP1,RCAN1,IFIT1,PLAUR,NFKBIA,SOD2
VERHAAK_GLIOBLASTOMA_PRONEURAL	2026	1.62553310874791	0.368705272006794	18	0.000255741944131	1.52022033763049E-05	RAD21,GADD45G,C1QL1,DLL3,SOX4,SOX11,DCX,STMN4,STMN1,HMGB3,HN1,TTYH1,C1orf61,FXYD6,OLIG2,BCAN,ASCL1,CKB
MITSIADES_RESPONSE_TO_APLIDIN_UP	6373	-0.634394650229737	-0.138721447129612	41	0.000260237857693	1.57989343303557E-05	PHLDA1,CYR61,NAMPT,SQSTM1,DUSP6,CXCR4,JUN,TSC22D3,GLIPR1,GADD45B,PNRC1,BASP1,GADD45A,KLF6,IFITM3,H1FX,NFKBIA,HERPUD1,DDIT3,IRF1,FAM46A,TSPYL2,ID3,TIMP1,HES1,IFIT1,FOSB,HIST1H4C,EGR2,ID2,TRIB1,TPM4,ARC,PLIN2,SLC3A2,KLF4,DUSP1,RHOB,RGS2,BTG3,CEBPB
TURASHVILI_BREAST_DUCTAL_CARCINOMA_VS_DUCTAL_NORMAL_DN	3149	-1.07251386138914	-0.224541641164196	24	0.000260237857693	1.57846050787206E-05	ATF3,SOX9,FBXO32,TNC,CRYAB,TUBB2B,C10orf10,ID4,GATM,MAOB,APOD,TAGLN,RCAN1,SOD2,RND3,C8orf4,CLDN11,EGR1,FOS,TM4SF1,ANXA1,CHI3L1,DUSP1,FOSB
YAMAZAKI_TCEB3_TARGETS_UP	3150	-1.03965799238431	-0.222959326123825	24	0.000260371802309	1.58754949108059E-05	CYR61,CST3,HERPUD1,CITED2,SERPING1,PLAT,SPARC,CRYAB,P4HB,CITED1,ANXA2,GLUL,SERPINH1,HSPA5,IGFBP4,CALU,TIMP3,CLIC1,SAT1,B2M,ATP1B1,ID2,SRGN,CLU
MILI_PSEUDOPODIA_CHEMOTAXIS_DN	3360	-0.934963138913351	-0.200168393766864	25	0.000292287933729	1.78983149957287E-05	DUSP1,SOCS3,FOS,C1R,KLF6,CALU,TXNIP,WLS,ZFP36,DDIT3,TGIF1,NRP2,NEAT1,PDIA6,TIMP3,CD9,CHPF,SERPINE1,CLIC1,FOSB,HSPA5,HSPA8,TIMP2,S100A10,PLAT
REACTOME_CELL_CYCLE_CHECKPOINTS	2237	1.25035182529555	0.348687648775076	19	0.000294351748481	1.81020523375795E-05	CDKN1A,DBF4,UBE2C,ORC6,MAD2L1,MCM3,MCM5,MCM7,PSMB9,RFC4,RPA3,BUB1B,WEE1,CDC45,CCNB1,CCNB2,CDK1,CDC20,CDC25C
REACTOME_E2F_MEDIATED_REGULATION_OF_DNA_REPLICATION	647	1.62484257255068	0.453079900356915	10	0.000300901967498	1.85839585708356E-05	DHFR,E2F1,ORC6,FBXO5,PCNA,RRM2,TYMS,CDC45,CCNB1,CDK1
SANA_TNF_SIGNALING_UP	1339	-1.16839815868033	-0.28195556059654	14	0.000313076183876	1.94181286188694E-05	IFI44L,IFIT1,NFKBIA,SOD2,LGALS3BP,FTH1,HLA-C,IL32,RHOB,SAT1,CCL2,SERPINE1,HLA-A,HLA-B
PYEON_HPV_POSITIVE_TUMORS_UP	994	1.51678732077228	0.426453090376639	12	0.00032358029654	2.01546728725552E-05	USP1,DHFR,CENPF,EZH2,CENPK,BARD1,MCM3,UHRF1,KIF15,RTKN2,TYMS,ATAD2
PID_FOXM1_PATHWAY	1894	1.26375714398248	0.361092831822427	17	0.000341394094979	2.13539539040782E-05	FOXM1,GAS1,CENPF,PLK1,MYC,CDK1,CCND1,CENPA,CCNB2,BIRC5,CDC25B,CKS1B,AURKB,CCNA2,FOS,CCNB1,NEK2
MARKEY_RB1_ACUTE_LOF_DN	3211	-0.894423965158613	-0.194509629973838	24	0.000357636472445	2.24638940642079E-05	SOCS3,SRGN,LGALS3BP,GADD45A,PSMB9,IGFBP3,NAMPT,GATM,HLA-C,SERPING1,CXCL14,SOD2,HLA-B,MT2A,APOD,IFIT1,ISG15,HIST1H1C,SAT1,HES6,ALDOC,DDIT3,PLIN2,NUPR1
BROWN_MYELOID_CELL_DEVELOPMENT_UP	1012	-1.5291397913767	-0.331930953866409	12	0.000368381957367	2.32356556552318E-05	NEAT1,ACTN1,JUNB,GSN,S100A6,S100A11,SAT1,ID2,PLAUR,CEBPD,EGR1,CD44
LABBE_TARGETS_OF_TGFB1_AND_WNT3A_DN	1375	-1.26572630160665	-0.275009896142664	14	0.000399034782104	2.5273950719304E-05	S100A6,GLUL,MT2A,KLF4,ID1,LDHA,NRP2,PLP1,GFAP,ATF4,DDIT3,EMP1,MIF,ID2
BOYAULT_LIVER_CANCER_SUBCLASS_G3_UP	3997	0.924376436381714	0.284694008575872	28	0.000401648654703	2.55450655553494E-05	CCNA2,CLIC1,TXN,CEP55,FANCI,ANP32E,SLC16A3,STMN1,NCAPG,SEC61G,RAD51AP1,HN1,BUB1,ENO1,RAD21,FTH1,HJURP,KIF2C,MELK,CCT5,NDC80,HMMR,CENPM,TTK,TGIF1,EZH2,TACC3,MAD2L1
CONCANNON_APOPTOSIS_BY_EPOXOMICIN_UP	5535	-0.751666329023887	-0.165536008034341	36	0.000411605097951	2.62864753750718E-05	PLK2,PLAT,DUSP1,ZFP36,FOS,ATF3,SPP1,SLC16A3,NEAT1,LMNA,SERPINH1,HSPA1B,SLC3A2,SAT1,ANXA2,DUSP4,SERPINE1,JUN,CREB5,DNAJB1,CDKN1A,HSPA6,HSPB1,DDIT3,CD44,MEST,CEBPB,KLF6,SQSTM1,HSPH1,HSPA1A,TSPYL2,GADD45G,CLU,MAP1B,GADD45A
YAO_TEMPORAL_RESPONSE_TO_PROGESTERONE_CLUSTER_15	213	2.12692020734104	0.562720760008038	7	0.000418315420687	2.68249573318605E-05	CDK1,STMN1,KIF22,BIRC5,MKI67,AURKB,KIAA0101
PHONG_TNF_RESPONSE_NOT_VIA_P38	6305	-0.591107263395549	-0.138263192941598	40	0.000420436642038	2.70714789222955E-05	RCAN1,PDIA4,PSMB9,SOX9,CA12,EMP1,HEY1,IRF1,SOD2,SERPINE1,ATP1B1,GADD45A,BAMBI,SRGN,DNAJB1,KLF6,ZFP36L2,HLA-B,TRIB3,SGK1,HSP90B1,HSPA1A,HLA-C,HLA-A,JUN,HES1,PLAUR,CEBPB,SOX4,NFKBIA,IER2,MANF,HSPA5,RHOBTB3,RAB13,TRIB1,IER5,NRP2,PEG10,TMEM158
SPIELMAN_LYMPHOBLAST_EUROPEAN_VS_ASIAN_UP	6499	0.901340753223229	0.246021451599202	41	0.000425601398065	2.75158853939651E-05	CDC20,KIF20A,CENPF,VRK1,CACYBP,UBE2C,B2M,SRGN,CEBPB,AURKA,HMGB3,TACC3,PSMC3IP,EIF4EBP1,TUBB,HSPB1,NDC80,S100A11,PTTG1,RAD21,TOP2A,EZH2,CALR,PFN1,HMGB1,CKS2,H2AFV,ORC6,ACTG1,NUDT1,RRM1,CST3,TUBA1A,KIF22,CD74,DBI,H2AFX,TROAP,NCAPG,HES1,PNRC1
ROZANOV_MMP14_TARGETS_UP	2690	-0.897416082044452	-0.21188532772748	21	0.000453404877055	2.94325899165921E-05	HLA-B,ALDOC,GLIPR1,LGALS3BP,BTG2,PRDX6,CA12,DDIT4,TXNIP,PLK2,IGFBP7,NUPR1,SERPINH1,TIMP3,IL32,IGFBP2,TAGLN,HERPUD1,CXXC5,RARRES3,EFEMP1
LI_WILMS_TUMOR_VS_FETAL_KIDNEY_1_UP	1948	-1.32278395717855	-0.272074776250721	17	0.000468256797974	3.05197597628307E-05	CDKN1C,IFIT1,PLCG2,IGFBP7,MSMO1,HERPUD1,CEBPD,SEPP1,ATP1B1,SPP1,PMP22,CRYAB,CLU,CA12,GADD45A,APOE,S100A10
NAGASHIMA_NRG1_SIGNALING_UP	5200	-0.726124107340258	-0.151408831766302	34	0.000503344940755	3.29389987510949E-05	TUBB6,ID1,JUNB,FOSB,MYC,ID3,DNAJB1,ARC,ATF3,IER2,HES1,GADD45A,ZFP36,KLF6,PHLDA1,IER5,CYR61,EGR2,RGS2,GADD45B,CEBPB,TRIB1,EGR1,TUBB2A,PLAUR,CXCR4,TNFRSF12A,SGK1,FOS,DUSP4,WEE1,JUN,DUSP1,DDIT3
VECCHI_GASTRIC_CANCER_EARLY_DN	2157	-1.19880808569071	-0.248592911813548	18	0.000539600263981	3.54533681984572E-05	CLU,MT1F,MT1X,AQP4,ID4,GLUL,PLP1,CKAP2,TSC22D3,SEPP1,MT1M,GADD45B,FAM107A,GAS1,SRPX,MT1E,EFEMP1,CITED2
SWEET_KRAS_TARGETS_UP	1974	-1.01725472103014	-0.23141005889139	17	0.000548162867828	3.6160020978958E-05	TIMP3,GLIPR1,DKK3,CCL2,SGK1,SERPINE1,JUN,SOX4,SERPINE2,IGFBP3,GADD45B,IGFBP7,JUNB,C8orf4,HSPB1,SPARC,TAGLN
BRUNO_HEMATOPOIESIS	404	-1.80571983103668	-0.378085483521736	8	0.000580251403467	3.84292650916056E-05	VAMP5,S100A6,CD9,SQSTM1,MSMO1,IGFBP7,SPARC,ANXA2
MCLACHLAN_DENTAL_CARIES_UP	5235	-0.779624850986938	-0.172183638289612	34	0.000583325224491	3.87861450187134E-05	SRGN,NAMPT,CD44,APOE,C1QL1,MT1X,TIMP1,SOCS3,CEBPD,PLAUR,IGFBP4,SOD2,CXCR4,CCL2,GPNMB,HLA-DRA,CHI3L1,KPNA2,CKAP2,SERPINE2,SPP1,TRIB1,CD74,CA12,C10orf10,TNFAIP6,RGS2,MT2A,MT1G,SLC2A3,APOC1,PHLDA1,SAT1,MTHFD2
KOINUMA_TARGETS_OF_SMAD2_OR_SMAD3	9770	-0.575841512503538	-0.111256517973819	58	0.000593217175521	3.95997799164825E-05	CXXC5,SAT1,SERPINE1,TM4SF1,CYR61,CD44,ENC1,CLU,ANLN,PFN1,TXN,ZFP36L1,RHEB,TUBB,KLF6,HSPA5,VIM,DUSP6,CCL2,TUBB6,TSC22D1,ANXA2,GPNMB,TNFRSF12A,DKK3,NUCKS1,ACTN1,ATF3,UHRF1,H2AFV,TGIF1,ATAD2,JUNB,EMP1,PHF19,S100A10,WEE1,TAGLN2,MT2A,AP1S2,ORC6,ENO1,ID1,LYPD1,LGALS3,SLC1A3,MYC,PLP2,HES1,TUBB2A,BTG2,GADD45A,CDKN1A,TNC,IGFBP3,UBC,SMC2,CDC45
HSIAO_HOUSEKEEPING_GENES	8480	-0.509769296799379	-0.113356714225285	51	0.000602608581828	4.03850692157822E-05	H2AFZ,SQSTM1,HMGN2,PLP2,LGALS3,UBE2C,LDHA,BTG2,S100A10,LGALS1,FTH1,CST3,NPC2,TMSB10,ARL6IP1,TMSB4X,HLA-A,VIM,HSPB1,TXN,JUNB,ACTG1,B2M,FTL,CD74,PFN1,CD63,EEF1B2,TAGLN2,GLUL,HMGB1,TUBB,DUSP1,HTRA1,ALDOA,CLU,ZFP36,TXNIP,ENO1,MT2A,ANXA2,HLA-DRA,PRDX6,SLC25A5,HSP90AA1,GAPDH,NFKBIA,STMN1,CLIC1,ATF4,UBC
PEDERSEN_METASTASIS_BY_ERBB2_ISOFORM_4	1442	-1.41854280076494	-0.291887203369662	14	0.000605333269379	4.08858476295386E-05	IGFBP5,MT2A,TUBA1A,ANXA1,S100A6,MT1X,TIMP2,SAT1,EMP1,MAFB,ABCC3,TIMP1,CA2,SLC16A3
MENSE_HYPOXIA_UP	739	-1.54447603805528	-0.339068499314907	10	0.000605333269379	4.07419170475499E-05	CEBPD,ALDOC,GADD45A,NAMPT,ATF3,PLIN2,SOD2,KLF4,SLC2A3,CEBPB
FRIDMAN_SENESCENCE_UP	2563	-1.16256670459973	-0.242070490817795	20	0.000627670427613	4.25595191390873E-05	SERPINE1,CCND1,RHOB,VIM,IGFBP4,S100A11,CXCL14,CITED2,IGFBP3,ISG15,IGFBP2,IGFBP7,IGFBP5,CDKN1C,CRYAB,RAB13,SPARC,CD44,CDKN1A,GSN
FINETTI_BREAST_CANCER_KINOME_RED	921	1.27517431119009	0.425652656567963	11	0.000653425594487	4.44775897429882E-05	BUB1B,VRK1,AURKA,NEK2,PLK1,PBK,BUB1,AURKB,CDK1,TTK,MELK
CHIARADONNA_NEOPLASTIC_TRANSFORMATION_CDC25_DN	2199	-0.939537178065967	-0.223879133277759	18	0.00067535846434	4.61480159601706E-05	S100A13,CLIC4,VAMP5,S100A1,PLIN2,CD9,EIF4EBP1,TIMP3,PHLDA3,TRIB3,PLTP,KLF4,TRIM47,DUSP1,IGFBP4,EMP3,AKAP12,NUPR1
MARTINEZ_RESPONSE_TO_TRABECTEDIN_DN	2963	1.11324118774949	0.309968804006835	22	0.000693424444906	4.75647253929937E-05	ANLN,UBE2T,MCM3,CEP55,CXXC5,MYC,CDC25C,HSPA8,PCNA,HIST1H4C,TGIF1,TOP2A,BUB1,PLK1,AURKA,KIF11,CCNA2,WEE1,HSPH1,UBE2C,TMPO,CDK1
SWEET_LUNG_CANCER_KRAS_UP	9467	-0.493764764474661	-0.113013434263637	56	0.000725508361535	5.01468328734849E-05	BASP1,SLC25A5,IL13RA2,CCND1,PON2,PHLDA1,TGIF1,CKS2,CITED2,PFN1,HMGB3,SOCS2,APOC1,GJA1,PLP2,TPM4,ATP1B1,ACTN1,EEF1B2,HSPA8,GADD45A,ID2,CDKN1A,PLIN2,CLU,HSPA1B,NPC2,HSPH1,CHI3L1,LGALS3,TPI1,SPP1,DUSP6,WLS,GAPDH,MEG3,ALDOA,CD63,SAT1,CD9,ALDOC,SERPINE1,MT2A,CD44,PSAT1,SOCS3,LDHA,CD74,S100A1,ITM2C,IGFBP3,MANF,HSPA5,SERPINE2,HLA-DRA,CSRP2
HORIUCHI_WTAP_TARGETS_UP	4322	-0.716509034462056	-0.167418805110343	29	0.000725508361535	5.00248089059759E-05	TAGLN,C8orf4,TXNIP,DKK3,SLC2A3,DIRAS3,DUSP4,PMP22,TSC22D1,BAMBI,LGALS3BP,MAFB,CCL2,HEY1,SOD2,HIST1H2AC,AP1S2,CEBPD,ATF3,CEBPB,RARRES3,CRISPLD1,HES4,RGS2,SERPINE2,KLF4,C11orf96,APOLD1,ZFP36L1
NUYTTEN_NIPP1_TARGETS_UP	6071	-0.69508776239875	-0.149766482591843	38	0.000748475863599	5.19310454639033E-05	DUSP1,IFI44L,SPOCD1,BASP1,ATF3,EGR1,MT1E,IFI6,MEST,MT1G,KLF6,HIST1H1C,CD44,HN1,ID2,EGR2,IL13RA2,SGK1,CNN3,TMEM158,PGM2L1,SERPINE1,GADD45A,ARL6IP1,SAT1,RGS2,JUN,GPNMB,BAG3,SLC1A3,MT1X,HIST1H2AC,MT2A,ISG15,EFEMP1,PLAT,ITM2C,SKA1
REACTOME_CHROMOSOME_MAINTENANCE	2220	1.22104794392247	0.334275200192913	18	0.000754900914616	5.25752279561611E-05	CENPA,FEN1,H2AFX,H2AFZ,LMNA,LMNB1,PCNA,MIS18BP1,HJURP,CENPN,CASC5,RAD21,RFC4,RPA3,CENPK,CENPH,HIST1H2AC,HIST1H4C
REACTOME_MITOTIC_G2_G2_M_PHASES	1662	1.17362476411707	0.359694087790403	15	0.000757784977789	5.29752441766106E-05	TUBB4B,E2F1,TUBB,HSP90AA1,NEK2,PLK1,WEE1,TUBA1A,CCNA2,CCNB1,PKMYT1,CCNB2,CDK1,CDC25B,CDC25C
KUMAMOTO_RESPONSE_TO_NUTLIN_3A_DN	604	1.52243357696866	0.440954562260618	9	0.000766845337656	5.38101721824097E-05	CDKN3,CENPF,CCNB1,KIF2C,CKS2,CDC20,CCNA2,CASC5,KIFC1
CHIANG_LIVER_CANCER_SUBCLASS_CTNNB1_DN	2421	-0.996400830067941	-0.221031474871345	19	0.000802887217502	5.65502691959103E-05	TIMP1,BGN,MGLL,PLTP,EGR1,CCDC80,SERPINE2,EFEMP1,EGR2,PTGDS,SERPINE1,GPNMB,BASP1,PMP22,SOCS3,LGALS3,TIMP2,SRPX,C11orf96
CUI_TCF21_TARGETS_2_DN	6293	-0.672150411915502	-0.14860586682628	39	0.000833023283768	5.88917906264075E-05	CXCR4,HOPX,NES,C8orf4,CEBPB,KLF4,SGK1,MAFB,HSPA1B,TIMP3,HSP90AA1,CRYAB,HTRA1,RCAN1,PON2,RGS2,MGLL,HSPA1A,VAMP5,PTRF,ANXA1,GSN,NEAT1,SDC2,TM4SF1,VIM,CITED2,FAM46A,LIMS1,SRGN,NFKBIA,PLAT,SLC2A3,GADD45A,CDKN1C,DUSP6,TUBB2A,HIST1H1C,TXNIP
LIANG_SILENCED_BY_METHYLATION_DN	451	1.70021337763144	0.474626340354784	8	0.000836213690405	5.93371081233689E-05	FOXM1,CDKN3,MKI67,HMGB2,EZH2,KIF11,CCNA2,KIAA0101
HUMMERICH_SKIN_CANCER_PROGRESSION_UP	2059	-1.19183178769495	-0.24705836805682	17	0.000874406193209	6.22770245360529E-05	RGS2,MT2A,IFITM3,CDKN1A,MIF,HSPA5,S100A6,MYC,GADD45B,SOD2,TNFRSF12A,FOS,RCAN1,ENO1,HSPA8,JUNB,CD44
ZHU_CMV_ALL_DN	3594	-0.865860961682392	-0.188673901268149	25	0.000888343123542	6.35031089627996E-05	TAGLN,IGFBP2,WEE1,IGFBP5,ID2,CCND1,ANXA1,APOE,C1R,EFEMP1,IGFBP3,TIMP3,LMNA,TPM2,TPM4,SERPINE1,ZFP36L1,FAM46A,RAB13,DDIT4,CDC25B,GAS1,FTL,CEBPD,ACTG1
REACTOME_INTERFERON_GAMMA_SIGNALING	460	-1.59232254790459	-0.375888177077835	8	0.000897686531848	6.44069443349775E-05	HLA-A,HLA-B,HLA-C,IRF1,MT2A,B2M,SOCS3,CD44
LIM_MAMMARY_LUMINAL_MATURE_DN	1510	-1.29708704943635	-0.279212753396644	14	0.00091349512206	6.57812518907687E-05	IGFBP3,APOE,SLC1A3,SPARCL1,NES,HTRA1,CRYAB,LPL,NTRK2,VIM,FBXO32,SERPINH1,CCL2,TUBB6
ELVIDGE_HYPOXIA_BY_DMOG_UP	3409	-0.833647596130947	-0.181962717344422	24	0.000919599571952	6.64625183408483E-05	DDIT4,ALDOC,PLAUR,CXCR4,JUN,KLF6,SPRY1,SOX9,IGFBP5,S100A6,SAT1,AKAP12,FOS,SRPX,TXNIP,PHLDA1,CITED2,HEY1,IGFBP3,SERPINE1,GJA1,ATF3,EGR1,CSRP2
RHODES_CANCER_META_SIGNATURE	2267	1.35863353869681	0.33025082318529	18	0.000967098400747	7.01495817624891E-05	SOX4,UBE2S,PLK1,TGIF1,CDKN3,TPX2,MCM3,TOP2A,KPNA2,KIAA0101,CCT5,LDHA,MANF,RFC4,MTHFD2,CDK1,CKS2,TUBB
GROSS_HYPOXIA_VIA_HIF1A_DN	1712	-1.00909139622725	-0.236777613133733	15	0.00101680309043	7.40221960707595E-05	ATF3,TGIF1,ENO1,GADD45G,KLF4,FOS,C10orf10,ZFP36,NFKBIA,SGK1,C8orf4,S100A13,CYR61,GAPDH,PNRC1
MARTENS_TRETINOIN_RESPONSE_UP	4016	-0.69034831561277	-0.164580016026459	27	0.001030928991804	7.53214874432403E-05	C10orf10,CDKN1C,NUPR1,MT3,CXCL14,CHI3L1,AGT,APOC1,MAFB,PLK2,ID1,IGFBP3,IRF1,IL32,CAMK2N1,RARRES3,BCAN,BTG2,C1QL1,S100A6,OLFM1,ATP1B2,LMO1,MT1G,CCL2,TMSB10,KLHDC8A
SATO_SILENCED_BY_METHYLATION_IN_PANCREATIC_CANCER_1	5005	-0.694059840269905	-0.150576157877028	32	0.001096355067984	8.03897671399395E-05	CHI3L1,KHDRBS3,CDKN1C,HLA-C,NES,C10orf10,IL32,PTGDS,CDKN1A,DUSP6,SOD2,NRGN,HEY1,HLA-B,BARD1,SPARC,SERPINE1,EFEMP1,CDC25C,IFI6,MEG3,CITED1,TIMP3,DIRAS3,PSAT1,PLAT,ABCC3,CD74,CNN3,PLAUR,PLIN2,IGFBP3
KIM_WT1_TARGETS_UP	4423	-0.688670975048412	-0.164607576474401	29	0.001111712329096	8.18080031923413E-05	RND3,ARC,IER2,CYR61,HMGA1,TIMP3,ZFP36L1,ACTG1,CD44,CA2,MYC,ENC1,NFKBIA,JUNB,PLAUR,PDGFA,SERPINE1,SGK1,ACTN1,EGR1,TNFRSF12A,ATP1B1,GLIPR1,TRIB1,AKAP12,SOX9,CCL2,MBP,TM4SF1
GNATENKO_PLATELET_SIGNATURE	1178	-1.15117121637576	-0.293903997496429	12	0.001112501410059	8.21584484169927E-05	CLU,CD99,NRGN,TAGLN2,FTH1,TMSB4X,HIST1H2AC,GAPDH,UBC,HLA-C,B2M,SPARC
CHIANG_LIVER_CANCER_SUBCLASS_UNANNOTATED_DN	4231	1.0577736068725	0.278287098155128	28	0.00111751090715	8.31157915173127E-05	CDK1,GMNN,S100A10,FEN1,H2AFZ,CNN3,MANF,HSPA8,GJA1,CCNB2,DBI,MAD2L1,RFC4,CENPH,RNASEH2A,ECT2,PCNA,PBK,RAD51AP1,SLC25A5,CDKN3,PDIA6,TPX2,ALDOA,CITED2,TYMS,RPA3,UBE2T
ZHENG_GLIOBLASTOMA_PLASTICITY_DN	1001	-1.577428627202	-0.325302509841492	11	0.00111751090715	8.2990953741948E-05	EMP1,PTGDS,CLU,ZFP36,RAMP1,CYR61,FOSB,SERPINH1,TIMP3,TSC22D1,CRYAB
KAUFFMANN_DNA_REPLICATION_GENES	3263	1.07779588607375	0.284484235753465	23	0.001149046969535	8.57632954922561E-05	EIF5A,MCM3,CRYAB,RPA3,CDC45,PTTG1,RFC4,GMNN,SMC2,RRM2,CCL2,PCNA,MCM5,MCM7,CENPE,RRM1,ORC6,CENPF,SMC4,DUT,S100A11,DEK,FEN1
ZWANG_CLASS_1_TRANSIENTLY_INDUCED_BY_EGF	4436	-0.732799601000331	-0.155783102635741	29	0.001162414783509	8.70665475164435E-05	GADD45A,CYR61,IER5,JUN,CNN3,S100A16,DDIT4,KLF6,EGR2,PGM2L1,SOCS2,TSC22D1,SOX9,GADD45B,IER2,TPM4,ZFP36,RHOB,ZFP36L2,ARL4C,ID1,TM4SF1,IRF1,AKAP12,SGK1,MYC,DUSP4,TNC,SAT1
DELYS_THYROID_CANCER_UP	7165	-0.616268330608636	-0.133531967873096	43	0.001188236235282	8.93128944259378E-05	H2AFX,ABCC3,LGALS1,LGALS3,NPC2,S100B,MSMO1,CDKN1A,PLIN2,APOE,TMSB10,NTM,RHOBTB3,KLHDC8A,S100A1,ODC1,CITED1,ANXA2,ENC1,DUSP4,S100A10,PON2,RAMP1,SPP1,CCND1,SOX4,EMP3,GGCT,S100A13,IGFBP3,APOC1,LPL,TNC,S100A11,CKS2,NRP2,ANXA1,TIMP1,TK1,CHI3L1,CD44,TNFAIP6,DUSP6
GALINDO_IMMUNE_RESPONSE_TO_ENTEROTOXIN	3274	-0.837155730910111	-0.193074050333349	23	0.001205771878498	9.09478394557272E-05	CEBPB,RHOB,EGR2,TXNIP,ODC1,ACTG1,CD44,PLAUR,DUSP1,PHLDA1,NFKBIA,SQSTM1,SOCS3,GAPDH,GADD45A,HERPUD1,GADD45B,PDGFA,MT2A,TSC22D1,SPP1,UBC,JUNB
ZHANG_RESPONSE_TO_IKK_INHIBITOR_AND_TNF_UP	3097	-0.854898801818034	-0.188728122913725	22	0.001318400027621	9.97895421694389E-05	SOD2,SOCS3,DDIT4,NFKBIA,HERPUD1,TNFAIP6,SQSTM1,PLAUR,IL32,IFIT1,IRF1,RCAN1,BTG2,KLF6,CDKN1A,TUBB2A,CEBPB,C8orf4,SGK1,PNRC1,ATF3,TM4SF1
ZWANG_CLASS_3_TRANSIENTLY_INDUCED_BY_EGF	3098	-0.846956524531474	-0.192245731746364	22	0.001320965171585	0.000100330863229	RGS2,ATF3,WEE1,EMP1,PHLDA1,FOS,ZFP36L1,SOCS3,TGIF1,MBP,JUNB,FOSB,PLAUR,RND3,RCAN1,HES1,PLK2,DUSP1,SERPINE1,TRIB1,CEBPD,KLF4
REACTOME_G1_S_SPECIFIC_TRANSCRIPTION	510	1.6518790108413	0.459614109338359	8	0.00132330007848	0.000100855984956	DHFR,E2F1,FBXO5,PCNA,RRM2,TYMS,CDC45,CDK1
KEGG_PROGESTERONE_MEDIATED_OOCYTE_MATURATION	1028	1.34100411591728	0.405530471354645	11	0.001332715859152	0.000101923867283	CDK1,MAD2L1,HSP90AA1,PLK1,CCNA2,BUB1,PKMYT1,CDC25B,CDC25C,CCNB2,CCNB1
GHANDHI_DIRECT_IRRADIATION_UP	1033	-1.54286120552236	-0.316072772743256	11	0.001377499239038	0.000105847892749	CDKN1A,MT1E,MT1X,MT1G,GADD45A,MT2A,SLC16A3,C8orf4,NAMPT,SOD2,BTG3
SCHOEN_NFKB_SIGNALING	516	-1.62807215388076	-0.333110976361468	8	0.001377499239038	0.000106347580617	PMP22,NFKBIA,CCL2,KLF4,IGFBP5,GADD45B,IGFBP3,CYR61
REACTOME_G2_M_CHECKPOINTS	1396	1.30673943281569	0.370500328451492	13	0.001377499239038	0.000106434895211	DBF4,ORC6,MCM3,MCM5,MCM7,RFC4,RPA3,WEE1,CDC45,CCNB1,CCNB2,CDK1,CDC25C
DEMAGALHAES_AGING_UP	1963	-1.13900895913392	-0.249214052607922	16	0.001437089317979	0.000111416911644	GFAP,S100A6,SERPING1,LGALS3,CLU,APOD,HIST1H1C,MT1F,NPC2,EFEMP1,GPNMB,TXNIP,SGK1,SPP1,B2M,CLIC4
OSWALD_HEMATOPOIETIC_STEM_CELL_IN_COLLAGEN_GEL_UP	5668	-0.654051701797055	-0.142513788503657	35	0.001452522512568	0.000112995181004	GADD45B,JUN,CALR,FOS,ARL4C,SOD2,KLF4,PEG10,ATF3,TNFAIP6,EGR1,NFKBIA,IER2,BTG2,CD44,KLF6,IER5,ZFP36,MAOB,CCL2,FOSB,SGK1,EGR2,RGS2,EIF5A,H1FX,PHLDA1,TRIB1,JUNB,RHOBTB3,BTG3,PLK2,CDKN1A,DUSP1,ZFP36L1
GERHOLD_ADIPOGENESIS_UP	869	-1.42732292242882	-0.29089870731256	10	0.001497559652061	0.000116892303985	APOE,PMP22,LDHA,PLIN2,SQSTM1,GADD45A,CEBPB,AGT,DDIT3,SPARCL1
MCBRYAN_PUBERTAL_BREAST_3_4WK_UP	4697	-0.754172418761789	-0.163218053843113	30	0.001508912946951	0.000118175048145	MAFB,FAM84A,ABCC3,CITED1,CXCL14,TGIF1,EGR2,ALDOC,GAS1,CYR61,EFEMP1,ID4,HSPA1B,LGALS3,BASP1,PHLDA1,SOX9,TNFRSF12A,RAD51AP1,TNC,IGFBP2,CLU,FBXO32,GADD45A,CDK1,SPP1,GSN,PLK2,CHI3L1,GJA1
LINDGREN_BLADDER_CANCER_CLUSTER_2A_DN	2561	-1.01131187614752	-0.214103133775442	19	0.001634471991976	0.000128438140762	AP1S2,ARL4C,SGK1,GLIPR1,SCD5,RCAN1,CLIC4,MT2A,NEK6,SOCS3,MAFB,GSN,TSC22D3,PMP22,RHOB,MT1X,MT1E,CNN3,SEPP1
PHONG_TNF_RESPONSE_VIA_P38_PARTIAL	4521	-0.765125020140581	-0.163778430133425	29	0.001650150924389	0.000130103883657	SERPINE1,TUBB2B,CD44,CDKN1A,TNC,ID1,GLIPR1,SQSTM1,CITED2,BTG3,RGS2,TUBB2A,CEBPD,HEY1,PLAUR,SDF2L1,AURKA,PHLDA1,DUSP1,ID2,FAM46A,PLK2,JUN,JUNB,HERPUD1,NAMPT,KLF6,C8orf4,ID3
PENG_GLUCOSE_DEPRIVATION_DN	1995	1.26079855073281	0.33625811093807	16	0.001719090064307	0.000135991093129	ID2,WEE1,E2F1,MKI67,ANP32E,TXNIP,SMC4,FANCI,KIF11,H2AFV,MAD2L1,RPA3,CDK1,AURKA,SLC25A5,DEK
PETROVA_PROX1_TARGETS_UP	1249	1.42028126067586	0.37646588355889	12	0.001729540849956	0.00013727236181	MYBL2,CDK1,PEG10,NDC80,TK1,TOP2A,UBE2C,HMGB2,CSRP2,SMC4,CDKN1C,BUB1B
KHETCHOUMIAN_TRIM24_TARGETS_UP	1809	-1.22325748471491	-0.268042689782667	15	0.001734603320203	0.000139084368092	VIM,PDGFA,LGALS1,FOS,SPARC,RBP1,SERPINE1,LGALS3,SPP1,CD44,EMP1,EGR1,CDKN1A,BTG2,JUNB
LIU_SMARCA4_TARGETS	1069	-1.33303170858837	-0.280376863714056	11	0.001734603320203	0.000138578765527	ID3,TAGLN3,SPARC,CCL2,CAMK2N1,CRYAB,LGALS3BP,IL32,TAGLN,NUPR1,S100A13
LEE_BMP2_TARGETS_DN	11774	0.632355421389787	0.185245044599737	67	0.001734603320203	0.000139032528059	TTK,ATAD2,MANF,KIAA0101,RRM2,ODC1,CXCL14,MCM7,MCM3,USP1,FEN1,CKS1B,SLC16A3,BASP1,PHGDH,SDF2L1,DUT,HSPA5,NUCKS1,MCM5,BUB1,UHRF1,CDC45,HSP90AA1,MTHFD2,SERPINE1,CACYBP,ORC6,DHFR,ASF1B,ANP32E,TNFRSF12A,SGOL1,ENC1,GJA1,NAMPT,KPNA2,MAD2L1,EZH2,ZWINT,MFSD2A,DDX39A,RAD51AP1,CNN3,DBF4,AURKA,HSPH1,PSAT1,ID1,PSMC3IP,MELK,WEE1,CLSPN,RRM1,SQLE,VRK1,SLC2A3,IER5,RND3,DNAJB1,HSPA8,BAMBI,RANBP1,CENPW,GMNN,LDHA,ID3
DAVICIONI_TARGETS_OF_PAX_FOXO1_FUSIONS_UP	5324	-0.664589653971443	-0.139001756461105	33	0.001734603320203	0.000139497665173	MEG3,CXCR4,GAS1,KLF4,GATM,DUSP1,CD44,SDC2,HES1,NRP2,PBK,ID2,JUN,PON2,CYR61,SGK1,TIMP1,CAMK2N1,ARL4C,TPM4,EMP1,CD9,AKAP12,PLAT,S100A10,GADD45A,TGIF1,ID3,SOCS2,SERPINE2,DCX,RHOB,S100A13
BLALOCK_ALZHEIMERS_DISEASE_UP	18243	-0.27924553171893	-0.052168953157085	106	0.001782438631495	0.000143813051214	RHOBTB3,SGK1,KIF2C,ZFP36L1,TXNIP,RAD51AP1,FAM107A,APOC1,MBP,SEPP1,RHEB,HES1,BGN,PDIA4,MAFB,SPARC,BTG3,USP1,IER2,SOD2,GFAP,FTH1,DKK3,GADD45G,ANXA1,TUBA1A,S100A11,SRPX,HSP90AA1,CEBPD,LGALS3BP,TRIB3,KIF14,ZFP36,RARRES3,RGS16,ZFP36L2,GJA1,H2AFX,ANXA2,RAMP1,GADD45B,PDPN,EMP1,CSRP2,HMGB3,GTSE1,MT1X,H2AFV,CLU,PHLDA3,EFEMP1,ID3,JUN,TNC,DBF4,ASCL1,RNASEH2A,CD44,HIST1H1C,NUCKS1,DDX39A,TAGLN,GAS1,NRP2,BTG2,…
GOBERT_OLIGODENDROCYTE_DIFFERENTIATION_DN	8835	-0.493621818593044	-0.10191538867873	51	0.001860066005885	0.000150565132671	HEY1,CRYAB,GPR37,AP1S2,HIST1H1C,IER5,MAP1B,MBP,PNRC1,ID4,MGLL,SLC2A3,SAT1,FOS,PTGDS,CDCA2,EMP3,ATP1B2,GADD45B,SLC1A3,SOX4,CD82,HTRA1,TIMP2,ATF3,LRRN3,S100A1,FAM46A,CD9,TTYH1,WLS,PLP1,FBXO32,TXNIP,CPM,JUN,H2AFV,S100B,HSPA1B,CENPW,PDGFA,NPC2,TIMP3,SOCS3,TNFAIP6,BTBD17,LYPD1,SDC2,MT3,RHOBTB3,GATM
MARTINEZ_RESPONSE_TO_TRABECTEDIN_UP	904	-1.4743089960254	-0.303363149182396	10	0.001890784606491	0.000153548605363	SAT1,JUNB,GADD45B,ANXA1,DKK3,HIST1H1C,ATF3,S100A10,ID2,IFITM3
HOLLMANN_APOPTOSIS_VIA_CD40_DN	2989	-1.00081237121137	-0.208727548782048	21	0.00195713247445	0.000159451003175	HIST1H2AC,NUDT1,PSMB9,MBP,SLC16A3,MT1X,PON2,HIST1H1C,HLA-C,VIM,NPC2,HLA-B,CXCR4,ANXA2,LGALS3BP,GATM,BAG3,ID2,SERPINH1,CD9,S100A11
NAGASHIMA_EGF_SIGNALING_UP	2999	-0.874730873675021	-0.180309521985603	21	0.002053975625088	0.000168238886312	MYC,TRIB1,JUN,ZFP36,FOS,ID3,KLF6,EGR1,PHLDA1,HES1,ID1,TNFRSF12A,ARC,CYR61,DNAJB1,JUNB,ATF3,IER2,DUSP1,EGR2,FOSB
TURASHVILI_BREAST_DUCTAL_CARCINOMA_VS_LOBULAR_NORMAL_UP	916	1.36706953558122	0.410324794996547	10	0.002053975625088	0.000168420603161	RACGAP1,ASPM,HMMR,TOP2A,CCT5,ANLN,PRR11,NUSAP1,FANCI,MELK
RUIZ_TNC_TARGETS_UP	3200	-0.862539711985484	-0.187786733735798	22	0.002098266098535	0.00017260375528	SCG2,GSN,SPP1,PNRC1,DDIT4,SAT1,PHLDA1,APOE,SEPP1,HERPUD1,CLU,ID2,RARRES3,SOX4,HEY1,IGFBP7,PLK2,MAFB,HLA-C,SLC2A3,BAMBI,TM4SF1
HAN_SATB1_TARGETS_UP	6360	-0.580351711059115	-0.124298847926591	38	0.002112297536402	0.000174313121269	FANCI,SQLE,CLU,PLAT,KHDRBS3,CA12,TMEM158,IL32,CEBPD,SAT1,EMP1,HIST1H2AC,H1FX,GSN,C1QL1,SEPP1,NES,SOCS2,IGFBP4,FAM46A,CCL2,TNC,IGFBP7,HMGA1,SQSTM1,SERPINE1,ID4,APOLD1,EFEMP1,TSC22D1,SOX4,DUSP1,PSMB9,SOX9,LMNA,PSMC3IP,ZFP36L1,C8orf4
SMIRNOV_RESPONSE_TO_IR_6HR_UP	2038	-1.15197550437602	-0.230608862521222	16	0.002138878128795	0.000177068754421	PLK2,GADD45A,CDKN1A,PHLDA3,ATF3,RGS16,BTG2,FAM46A,MT1X,SPARC,ID3,DDIT3,SOCS2,MT1F,LMNA,MT1E
ONDER_CDH1_TARGETS_2_UP	3015	-0.798046430331211	-0.182536584489142	21	0.002206509699148	0.000183247586053	AP1S2,DUSP1,BGN,CITED2,TAGLN,RHOBTB3,IGFBP7,FTL,IGFBP3,GADD45B,MAP1B,SDC2,TNFAIP6,TSC22D3,SERPINE1,KLF4,PMP22,IGFBP4,SRGN,SPARC,NUPR1
GROSS_HYPOXIA_VIA_ELK3_UP	5201	0.844269094287827	0.248011566061818	32	0.002315884427421	0.00019293964875	HES1,RACGAP1,UBE2C,CDCA5,PBK,STMN1,TIMP2,PHLDA3,TXNIP,CCNB1,DBI,TUBB4B,ARL6IP1,KPNA2,CENPA,RRM2,BIRC5,TUBA1C,LGALS3BP,DTYMK,NDC80,HN1,TUBA1B,ARHGAP11A,CCNB2,ARL4C,CCNA2,KIF20A,CCND1,H2AFX,CRYAB,PMP22
PECE_MAMMARY_STEM_CELL_UP	3026	-0.937318114571564	-0.210864958246107	21	0.0023246695851	0.00019428250409	TXN,SOCS3,MT1F,APOE,TMSB10,SOD2,ACTG1,TUBB2A,GAPDH,TUBB4B,RPS12,MT1X,BAG3,SOX4,CLU,TUBB2B,MT1G,MT1E,CEBPD,MT2A,SEC61G
MISSIAGLIA_REGULATED_BY_METHYLATION_UP	3619	-0.760636894276277	-0.166525047854373	24	0.00233566469016	0.000195815252605	PLAUR,DUSP6,TIMP1,DUSP1,HIST1H2AC,SAT1,TXNIP,SERPINE1,SOD2,IGFBP3,CDKN1A,ATP1B1,CD9,GADD45A,IL32,IFI44L,RCAN1,GSN,SQSTM1,ISG15,PON2,PLAT,ATF3,IFIT1
IWANAGA_CARCINOGENESIS_BY_KRAS_PTEN_DN	1682	-0.949329910966972	-0.222417391841682	14	0.002460997011772	0.0002069695253	SERPING1,PPP1R14A,RGS2,KLF6,KLF4,PLTP,BGN,GAS1,PMP22,AKAP12,JUN,GSN,SPARCL1,C10orf10
DAZARD_UV_RESPONSE_CLUSTER_G6	1495	1.07359499249878	0.354010603263398	13	0.002475131424523	0.000208808722016	CCNB1,CENPA,KIF23,BUB1B,KIF14,KIF11,SMC4,LMNB1,CCNB2,TTK,CEBPD,TOP2A,MKI67
PILON_KLF1_TARGETS_UP	3835	-0.686944970564238	-0.158418542856847	25	0.002527478476566	0.000213889111552	SERPING1,MEG3,TIMP3,SDC2,MTHFD2,ALDOC,HLA-A,CAMK2N1,IGFBP2,PON2,CLU,MIS18BP1,MZT1,PMP22,S100A16,ABCC3,RBP1,SERPINH1,SPARC,TMEM158,TOP2A,BGN,ATP1B2,LPL,NRP2
NAKAMURA_CANCER_MICROENVIRONMENT_DN	1134	1.11809533875036	0.36996894198251	11	0.002625371962681	0.000222863375544	CDC20,RFC4,AURKA,BUB1,FANCI,KIF2C,CDCA2,PSAT1,CCNB2,FAM83D,DHFR
HELLEBREKERS_SILENCED_DURING_TUMOR_ANGIOGENESIS	1886	-1.01268672603874	-0.237153432020728	15	0.002640851916011	0.000225565538161	SERPINE2,TAGLN,IFI6,CLU,MCM7,FTH1,DKK3,IGFBP3,NPC2,IGFBP7,HLA-C,GADD45A,CDKN1A,IL32,APOE
RODRIGUES_THYROID_CARCINOMA_ANAPLASTIC_DN	2271	-0.97527845263246	-0.214076486738491	17	0.002640851916011	0.000224966312637	IGFBP7,EGR1,SGK1,GSN,SDF2L1,AKAP12,ID1,SDC2,ZFP36L2,TIMP3,CEBPD,FOS,HES1,EGR2,HEY1,CLDN11,TRIB1
DELPUECH_FOXO3_TARGETS_DN	1888	1.22641805821795	0.338424873693843	15	0.002665487308093	0.000228370266081	PRC1,MKI67,SMC4,KIF22,NUSAP1,AURKA,GADD45A,UBE2C,MTHFD2,CENPF,FOXM1,NUPR1,ZWINT,DTYMK,NEK2
ZHONG_SECRETOME_OF_LUNG_CANCER_AND_FIBROBLAST	2867	-0.879635575966905	-0.190506399758127	20	0.002762587264501	0.000237415515241	CLU,P4HB,LGALS3BP,TPI1,CST3,SPARC,PRDX6,ACTN1,LMNA,HSP90B1,NPC2,ALDOA,HMGB1,SPP1,BGN,LDHA,CALR,TIMP2,ENO1,CD9
RIGGINS_TAMOXIFEN_RESISTANCE_DN	3461	-0.776675738841016	-0.17056237399908	23	0.002773274676699	0.000239062836782	SOX9,NAMPT,LGALS3BP,RARRES3,CEBPD,BASP1,IFITM3,IGFBP5,CXCR4,ZFP36L1,APOD,IFI6,EMP1,PEG10,GJA1,TM4SF1,CNN3,ENC1,KLF4,RGS2,TIMP1,CNR1,ISG15
ENK_UV_RESPONSE_EPIDERMIS_DN	8392	-0.562013724092956	-0.106503965687977	48	0.002778079532977	0.000240207139645	ARL4C,DBI,PLAUR,ANXA1,PON2,ID3,PLIN2,TPPP3,PHLDA1,DBF4,RCAN1,DKK3,TIMP2,GSN,RHOB,ODC1,GATM,PRC1,ZFP36L2,TRIB1,DNAJB1,PHGDH,IGFBP3,EGR2,FOSB,MT1X,CXCL14,APOE,RACGAP1,CPM,EMP1,TUBA1A,PSMB9,ID4,PNRC1,DUSP6,HSPB1,CCND1,CKB,CDKN1C,ABCC3,SEPP1,HSPH1,PMP22,ATF3,LGALS3,EGR1,NAMPT
SWEET_LUNG_CANCER_KRAS_DN	6839	-0.535692198237562	-0.10632990521007	40	0.002823760490793	0.000244899070161	CDKN1C,TIMP3,KLF4,IFITM3,SRGN,GSN,NFKBIA,CLIC4,GADD45B,RBP1,TOP2A,MFAP4,PMP22,GGH,CYR61,H2AFX,SERPING1,SPARCL1,BUB1,TAGLN,CXCL14,IGFBP2,JUN,HEY1,PROM1,RHOB,PRDX6,GLUL,CXCR4,DUSP1,RGS2,AKAP12,PTRF,SPARC,PLTP,HOPX,CA2,ID3,SOX11,TUBA1A
SARRIO_EPITHELIAL_MESENCHYMAL_TRANSITION_DN	3470	-0.836994219836263	-0.174952765796415	23	0.002874692301039	0.000250071787554	RGS2,GADD45G,ATF3,GAS1,IFITM3,NFKBIA,NEAT1,CITED2,SAT1,TSC22D3,CA2,HIST1H2AC,FBXO32,SEPP1,CLU,PNRC1,CD9,SOD2,EGR1,KLF6,CDKN1C,CCNB2,MAFB
FRIDMAN_IMMORTALIZATION_DN	793	-1.44421115457151	-0.297607262581854	9	0.002941118537068	0.00025662322058	IGFBP3,IGFBP7,CXCL14,SERPINE1,SPARC,CDKN1A,IGFBP5,HTRA1,IGFBP4
LEE_EARLY_T_LYMPHOCYTE_DN	622	-1.52545884698452	-0.348052908403135	8	0.002996573450755	0.000263824469383	CD44,HLA-A,HLA-B,LRRN3,HLA-C,SLC2A3,EMP3,ACTN1
BERTUCCI_MEDULLARY_VS_DUCTAL_BREAST_CANCER_DN	975	-1.02584681872962	-0.270379043595096	10	0.002996573450755	0.000263235547985	PTRF,ACTN1,TAGLN,TPM2,TIMP3,HIST1H2AC,RCAN1,BGN,FBXO32,ZNF385D
KRIGE_RESPONSE_TO_TOSEDOSTAT_24HR_UP	7642	-0.492629749605545	-0.107798430417751	44	0.002996573450755	0.000263701660604	PHLDA1,CLIC4,TIMP2,SDC2,FTH1,TSC22D3,GADD45A,SLC2A3,PHGDH,TRIB3,H1FX,TPM4,AP1S2,NAMPT,PSAT1,CDKN1A,NEAT1,DUSP6,PLP2,TGIF1,DUSP4,RGS16,CHI3L1,MTHFD2,TUBA1A,CCL2,ID2,RGS2,KLF4,TXNIP,HLA-A,PLIN2,LGALS1,SLC3A2,APOLD1,CEBPB,RHOBTB3,SKA1,ATF3,SQSTM1,GLIPR1,S100A11,MAFB,DDIT4
XU_HGF_TARGETS_INDUCED_BY_AKT1_48HR_DN	1163	1.13277696866203	0.371200931193347	11	0.003104321098256	0.000274191651628	GSX1,ASPM,TXN,CENPA,CENPF,HMMR,CDCA3,SPC25,KIF14,SMC4,KIF23
GAJATE_RESPONSE_TO_TRABECTEDIN_UP	3688	-0.906778305696718	-0.193862666519632	24	0.003104321098256	0.000274942499372	SRGN,GADD45A,TXNIP,CLU,ISG15,C1R,GPNMB,FOS,IGFBP7,HLA-C,CSRP2,TUBA1A,CXCR4,MSMO1,CDKN1A,ATF3,TM4SF1,NUPR1,ARL6IP1,CD44,GSN,RGS2,CLIC4,ANXA1
AMUNDSON_RESPONSE_TO_ARSENITE	2901	-1.02474754131324	-0.191969769095169	20	0.003203371187257	0.000284557020051	PLIN2,MT1F,MT1E,ID3,MT1G,ANLN,TSC22D3,CEBPB,NEAT1,ATF3,SPARCL1,MT3,EIF4EBP1,MT1X,PLTP,CDK6,SERPINH1,DDIT3,RAD51AP1,JUNB
NABA_ECM_GLYCOPROTEINS	1928	-1.09328941224053	-0.214383335793639	15	0.003274921067093	0.000291773519512	CRISPLD1,CYR61,EFEMP1,IGFBP2,IGFBP3,IGFBP4,IGFBP5,IGFBP7,MFAP4,SPARC,SPARCL1,SPP1,SRPX,TNC,TNFAIP6
HU_GENOTOXIC_DAMAGE_4HR	2122	1.08744377014044	0.312326644386129	16	0.00327637778668	0.000292764375157	CKS2,PRC1,TIMP2,KIF22,CDC20,MTHFD2,AURKA,NEK2,KPNA2,CDC25C,ECT2,ANLN,PTTG1,TCF19,BUB1,H2AFX
KRIGE_RESPONSE_TO_TOSEDOSTAT_6HR_UP	8261	-0.462649532256601	-0.10119347554827	47	0.003323666213647	0.000299610384042	LPL,TSC22D3,DDIT4,TRIB1,AP1S2,IGFBP7,DUSP6,CDKN1A,CLIC4,CCL2,PLIN2,SLC3A2,H1FX,MTHFD2,SPRY1,TXNIP,LGALS1,GLIPR1,TGIF1,EGR1,NEAT1,NAMPT,CEBPB,APOLD1,CDK6,TPM4,FTH1,TUBA1A,PHLDA1,TRIB3,GADD45A,MAFB,PSAT1,ATF3,CHI3L1,RGS2,SKA1,ID2,RHOBTB3,MT1F,HIST1H1C,SLC2A3,PLP2,PHGDH,HLA-A,RGS16,KLF4
ZHOU_INFLAMMATORY_RESPONSE_LIVE_UP	4904	-0.787951919210002	-0.158366867264545	30	0.003323666213647	0.000299033682188	HEY1,RCAN1,ID4,SHD,HES4,PPP1R14A,PLAUR,SERPINE1,SQSTM1,BASP1,MAP1B,C11orf96,VIM,ESCO2,NAMPT,RND3,DUSP1,MFSD2A,SOD2,ATP1B1,PNRC1,CD44,BAMBI,RGS16,AKAP12,BTG2,CHI3L1,NFKBIA,KLF6,HSPA1A
SANA_RESPONSE_TO_IFNG_UP	637	-1.28531838386783	-0.303271820466391	8	0.003323666213647	0.000298738601554	VAMP5,LGALS3BP,SERPING1,HLA-C,IFI44L,HLA-A,RARRES3,HLA-B
NUYTTEN_NIPP1_TARGETS_DN	9226	0.675008573617112	0.196451238848406	52	0.003326830618558	0.0003016443005	HDGF,HMGB2,ENC1,LMNB1,PLP2,EIF5A,MND1,FOXM1,TYMS,AURKA,SH3BGRL3,CAMK2N1,CCND1,HMMR,CXXC5,ABCC3,ACTG1,FAM84A,H2AFV,ANLN,RRM2,SERPINH1,PHLDA1,MKI67,TCF19,ECT2,PRR11,S100A10,TUBB4B,BTG3,KIF4A,TXNIP,APOLD1,DDX39A,CDK6,TUBB6,PHLDA3,P4HB,CKB,TMEM106C,PHF19,NUCKS1,FBXO5,ANP32E,REEP4,TMPO,UHRF1,SMS,H2AFX,CDKN1C,KIF20A,CLSPN
FERRANDO_HOX11_NEIGHBORS	304	1.98606101146393	0.525199724564472	6	0.003326830618558	0.000301194091575	TOP2A,STMN1,TYMS,CCNA2,MCM5,TK1
PHONG_TNF_TARGETS_UP	2522	-0.991767918154375	-0.210485169078063	18	0.003395590479619	0.000308771171077	ZFP36,DUSP1,EGR1,BTG3,FOS,PLK2,ATF3,CD44,IER2,KLF6,ZFP36L2,JUNB,IER5,CEBPD,JUN,NFKBIA,IRF1,EGR2
MODY_HIPPOCAMPUS_PRENATAL	642	1.95958738105249	0.439823837809487	8	0.003413550192597	0.000311301423609	PCNA,H2AFX,CKS2,GADD45G,TOP2A,UBE2C,H2AFV,CCNB2
ZHOU_TNF_SIGNALING_4HR	643	-1.41542538186155	-0.311071906333881	8	0.003431850332227	0.000313872251147	IL32,CCL2,CLIC4,PLP2,CYR61,NFKBIA,SOD2,GADD45A
NAKAMURA_ADIPOGENESIS_EARLY_UP	1187	-1.35856142525378	-0.276680376423916	11	0.003541006553434	0.000324786146425	PLIN2,ZFP36,MT1M,MYC,MT1E,GAS1,CEBPD,MT1F,SOD2,GADD45B,MT1G
ELVIDGE_HIF1A_AND_HIF2A_TARGETS_DN	2532	-0.830036541650394	-0.190765594218835	18	0.003547578645832	0.000326321294623	CITED2,PLIN2,IGFBP5,HEY1,SRPX,ALDOC,AKAP12,SOX9,GJA1,FOS,CSRP2,IGFBP3,SERPINE1,EGR1,EIF5A,PTRF,CXCR4,PLAUR
DELYS_THYROID_CANCER_DN	4128	-0.835957245968153	-0.164883186090568	26	0.003613298165008	0.000333316072515	RGS16,GAS1,ZFP36L2,FXYD6,EGR2,JUN,ID4,ID3,FOS,CSRP2,APOD,PROM1,FOSB,IER2,MT1G,SDC2,CITED2,TSC22D3,AKAP12,MT1F,CRYAB,CYR61,MT1X,EGR1,MT1E,SRPX
PID_AP1_PATHWAY	2342	-0.929488027048057	-0.190258316282875	17	0.003648505077893	0.000338105157883	MYC,CCL2,EGR1,HLA-A,GJA1,MT2A,TIMP1,DUSP1,CDK1,CYR61,CCND1,JUNB,FOSB,ATF3,AGT,FOS,JUN
RASHI_RESPONSE_TO_IONIZING_RADIATION_2	4533	-0.721716433987785	-0.153521755810181	28	0.003648505077893	0.000339999535186	NFKBIA,KLF6,IRF1,TUBB2A,ATF3,KLF4,TGIF1,TRIB3,JUNB,CDKN1A,ANXA1,C19orf48,SQSTM1,S100A13,LGALS3,PLK2,PHLDA3,TIMP2,CEBPD,ZWINT,TAGLN2,SOX4,MGLL,SOCS2,DUSP6,TIMP3,CSRP2,BTG2
HUANG_GATA2_TARGETS_UP	2737	-0.778291110569859	-0.191618642141258	19	0.003648505077893	0.000340399291104	SAT1,PLIN2,GLIPR1,B2M,SH3BGRL3,LGALS1,ANXA2,PSMB9,HES6,CDKN1A,EMP3,C10orf10,GSN,CST3,CD44,SRGN,TGIF1,TXNIP,SQSTM1
REACTOME_RESPONSE_TO_ELEVATED_PLATELET_CYTOSOLIC_CA2_	1953	-0.994788811202143	-0.222265482429541	15	0.003648505077893	0.000339352648283	CLU,ALDOA,HSPA5,SERPINE1,PDGFA,PFN1,SRGN,SPARC,TIMP1,SERPING1,TMSB4X,CALU,ACTN1,CD9,CD63
HUTTMANN_B_CLL_POOR_SURVIVAL_UP	3947	-0.70924285661408	-0.157834808651026	25	0.003897445162059	0.000364649271404	CDKN1A,ANXA1,AKAP12,S100A13,BTG2,LPL,PON2,RHOB,SLC16A3,CNR1,EIF4EBP1,TIMP3,TIMP1,MEST,S100A11,H1FX,CD9,SRPX,HIST1H2AC,DUSP6,RHOBTB3,CEBPD,SERPINE2,GATM,GLUL
SASAI_RESISTANCE_TO_NEOPLASTIC_TRANSFROMATION	1023	-1.2159929499074	-0.269225693878236	10	0.003995735060088	0.000374895510237	IRF1,BGN,JUNB,CEBPD,TAGLN,SDC2,SEPP1,ATP1B1,ID3,ID4
TIEN_INTESTINE_PROBIOTICS_24HR_DN	4359	-0.558393674148253	-0.146036900796791	27	0.004070193480146	0.000382951186831	CALR,EIF5A,MTHFD2,SDF2L1,HSPA8,PDIA6,PHLDA1,FTL,CEBPB,HSP90B1,PNRC1,SLC3A2,FTH1,ACTG1,HERPUD1,PDIA4,ATF3,MANF,SAT1,UBC,HSPA5,SQSTM1,RARRES3,TRIB3,P4HB,HSPH1,DDIT4
REACTOME_DEPOSITION_OF_NEW_CENPA_CONTAINING_NUCLEOSOMES_AT_THE_CENTROMERE	1212	1.25249191822894	0.360584874151421	11	0.00408640362761	0.000386624259117	CENPA,H2AFX,H2AFZ,MIS18BP1,HJURP,CENPN,CASC5,CENPK,CENPH,HIST1H2AC,HIST1H4C
JISON_SICKLE_CELL_DISEASE_UP	4160	-0.683857151017895	-0.144114492905813	26	0.00408640362761	0.000386111940091	TIMP1,RHEB,PLIN3,GADD45A,TXN,VAMP5,RAB13,EMP3,CLIC4,CLIC1,CDKN1A,DDIT3,IFIT1,ATF3,P4HB,SERPING1,HLA-A,PSMB9,SLC2A3,TUBB2A,LMNB1,CALR,GADD45B,ATP1B1,CD9,SQLE
KOYAMA_SEMA3B_TARGETS_UP	2176	-1.01054265831523	-0.225009828781385	16	0.004225512586717	0.000400896200737	TMSB4X,PDGFA,SERPINE1,CAMK2N1,SRPX,SPARC,GLIPR1,DDIT4,MAP1B,OCIAD2,CREB5,LGALS3BP,PPP1R14A,CD44,PLAUR,ANXA1
PID_IL6_7_PATHWAY	1038	-1.28752887073435	-0.275013538666698	10	0.004393090279617	0.000417949719112	CEBPB,FOS,SOCS3,MYC,IRF1,HSP90B1,CEBPD,JUN,TIMP1,JUNB
ZUCCHI_METASTASIS_DN	1040	-1.42295395997953	-0.292631835020924	10	0.004444668532063	0.000424024882297	PFN1,GADD45B,PNRC1,NFKBIA,LGALS3,CST3,SAT1,TM4SF1,ANXA1,RASD1
HSIAO_LIVER_SPECIFIC_GENES	1227	-1.15490694557214	-0.265054403617467	11	0.004470104849445	0.00042880112222	NAMPT,SERPINE1,C1R,GATM,APOE,AGT,APOC1,PLIN2,SERPING1,MSMO1,SEPP1
WANG_ESOPHAGUS_CANCER_VS_NORMAL_UP	2780	-0.83066383204689	-0.178872164295544	19	0.004470104849445	0.000427822690768	TNFRSF12A,ENC1,CALU,SERPING1,JUN,IGFBP3,DUSP6,C1R,SPARC,FOSB,IFITM3,SERPINE1,IGFBP7,HLA-A,ATF3,ODC1,MCM7,PROM1,SOCS3
MCBRYAN_PUBERTAL_TGFB1_TARGETS_UP	4788	-0.592914438357046	-0.140169004447834	29	0.004481426523181	0.000431064942834	CLIC1,TIMP2,CNN3,CYR61,LPL,SOX9,DKK3,HN1,TNFAIP6,WEE1,PLAT,GJA1,TSC22D1,BASP1,TGIF1,TPM2,TAGLN,IER5,SOCS2,SAT1,CLU,TNC,HES1,GSN,S100A6,EGR2,HTRA1,CDKN1A,CITED1
NEMETH_INFLAMMATORY_RESPONSE_LPS_UP	1801	-1.15302267281536	-0.245412197460268	14	0.004523463051034	0.000436297224633	SQSTM1,IER2,CITED2,SAT1,SOD2,MT2A,NFKBIA,CEBPD,CD44,SRGN,CDKN1A,ATF3,ODC1,RGS16
BURTON_ADIPOGENESIS_PEAK_AT_16HR	1045	1.51878402422305	0.380242878429654	10	0.004545040625413	0.000439572917254	ASF1B,RRM2,SMC2,MCM7,DUT,HMGA1,MCM5,FEN1,HMGB2,MCM3
VERHAAK_AML_WITH_NPM1_MUTATED_UP	2390	-0.95983451635782	-0.208019434344519	17	0.00455016920381	0.000442460605889	SOD2,PLAUR,LGALS3BP,SMC4,NAMPT,PHLDA1,SAT1,LMNA,MAFB,S100A6,CLU,HIST1H1C,NFKBIA,TRIB1,SEPP1,BASP1,SLC16A3
REACTOME_APC_C_CDC20_MEDIATED_DEGRADATION_OF_MITOTIC_PROTEINS	685	1.70139539009151	0.424816519710123	8	0.00455016920381	0.000441492819421	UBE2C,MAD2L1,PSMB9,BUB1B,CCNB1,PTTG1,CDK1,CDC20
ZHU_CMV_24_HR_DN	2589	-0.86070246402727	-0.195595551693617	18	0.004567817378694	0.000445377200393	SERPINE1,FTL,IGFBP5,CCND1,FAM46A,IGFBP3,ANXA1,ID2,TPM2,EFEMP1,TIMP3,TAGLN,GAS1,ACTG1,WEE1,RAB13,TPM4,C1R
BLUM_RESPONSE_TO_SALIRASIB_UP	2791	-0.873600400287971	-0.186099691109914	19	0.004636720513279	0.000453314068578	P4HB,EGR1,EIF4EBP1,NFKBIA,CDKN1A,ATF3,NUPR1,VIM,SQSTM1,TRIB3,CALU,MTHFD2,TIMP1,HSP90B1,PSAT1,PHGDH,GADD45A,ATF4,NAMPT
RICKMAN_TUMOR_DIFFERENTIATED_WELL_VS_POORLY_DN	2992	-0.750106896977709	-0.18436143662118	20	0.004662173935937	0.000457027826046	TUBB6,RCAN1,CA12,TPM4,PTRF,LDHA,CD44,GLIPR1,KLF6,TMSB10,HN1,PDPN,HTRA1,MAFB,PLIN3,PLAUR,SH3BGRL3,CDKN1A,S100A6,CPM
FERRANDO_T_ALL_WITH_MLL_ENL_FUSION_DN	3997	1.16505379394822	0.266286427801789	25	0.004665463720352	0.00045980260056	MYC,RANBP1,TOP2A,BARD1,IGFBP2,GLUL,KIAA0101,UBE2C,RRM1,PRDX6,PLP2,PKMYT1,MCM5,LMNB1,TXN,HMGA1,UBE2S,PCNA,DDX39A,HMGB2,DUT,HIST1H4C,HMGN2,TYMS,GAPDH
WEST_ADRENOCORTICAL_TUMOR_MARKERS_UP	1237	1.32910290443485	0.364245192832507	11	0.004665463720352	0.000459247944113	PRC1,KIF20A,ASPM,IL32,BARD1,TOP2A,RRM2,CDK1,NEK2,SQLE,UBE2S
CHICAS_RB1_TARGETS_CONFLUENT	13249	-0.378748849980084	-0.069428786835696	73	0.004668375092338	0.00046131643488	TUBB,HN1,TUBA1B,C12orf75,ANXA1,PLIN3,CXXC5,CD99,ANXA2,MAP1B,BGN,CCDC80,PSMB9,TUBB4B,CLU,CLDN11,MTHFD2,SPARC,EMP3,PHGDH,UHRF1,MEST,IL32,LMNA,NUPR1,HSPB1,PSAT1,TPM2,PRDX6,SH3BGRL3,TMEM106C,S100A6,TAGLN,TYMS,SPOCD1,VIM,MELK,C1R,HMGA1,RBP1,TUBB2A,C10orf10,CAMK2N1,CD44,NES,PMP22,PTRF,CD9,CPM,SERPING1,CEP55,MCM5,TUBB2B,ARL4C,RAD51AP1,TUBA1C,SERPINE1,IFITM3,KIF11,TIMP2,ZFP36L2,CNN3,SYTL2,TXN,EIF4EBP1,SE…
VERHAAK_AML_WITH_NPM1_MUTATED_DN	3199	-0.811566034541804	-0.172599141647804	21	0.004776664313993	0.000473272653449	SERPING1,RHOBTB3,HOPX,PROM1,GJA1,IGFBP7,GSN,SPRY1,HSPB1,EMP1,ITM2C,TMEM158,RAMP1,CHI3L1,SPARC,GATM,MEST,MEG3,PTRF,IFI44L,SERPINE2
CAIRO_HEPATOBLASTOMA_DN	2405	-0.833186075894131	-0.199641378278356	17	0.004839306035341	0.000480751033209	KLF6,ID2,MT1M,SOCS2,RND3,GADD45G,MGLL,FAM46A,IGFBP3,NAMPT,SERPING1,TRIB1,SERPINE1,IL13RA2,C1R,CXCL14,CA2
CHIBA_RESPONSE_TO_TSA	1819	-1.17748744295343	-0.233130733848239	14	0.004886879331229	0.000486761436672	PNRC1,IFITM3,TPI1,CDKN1A,DNAJB1,ID2,RHOB,ID3,CYR61,NEAT1,SQSTM1,RRM2,DUSP1,CLU
HENDRICKS_SMARCA4_TARGETS_UP	1631	-1.01480409436163	-0.23040864962907	13	0.005035217941306	0.000502860136057	CCL2,SPOCD1,CDKN1A,IGFBP4,JUN,ARL4C,LMNA,EMP3,GADD45A,SERPINE2,MAP1B,AGT,LGALS1
AMIT_EGF_RESPONSE_40_HELA	1827	-1.00843736995479	-0.209512078354178	14	0.00507714348096	0.000510880972885	DUSP1,KLF6,ATF3,JUN,EGR1,SLC2A3,IER2,BTG2,CEBPB,HES1,JUNB,ZFP36,SGK1,ID1
FALVELLA_SMOKERS_WITH_LUNG_CANCER	1066	-1.29451898254838	-0.282008622420524	10	0.00507714348096	0.000510822548037	NEAT1,NAMPT,ZFP36L2,RCAN1,RHOB,AQP4,DUSP1,BTG2,SERPINE1,SOD2
MARTENS_TRETINOIN_RESPONSE_DN	12020	0.661601283425751	0.175993077833378	66	0.00507714348096	0.000512426209368	H2AFX,METRN,STMN1,JUN,HSPA8,TRIB3,C19orf48,BIRC5,HES1,EEF1B2,GLUL,DDIT3,CCT5,PKMYT1,RGS16,KIAA0101,ORC6,CACYBP,DUT,TROAP,ATF4,FTH1,PCNA,TMPO,CENPM,TUBA1B,ACTG1,TYMS,EIF5A,FBXO5,WEE1,CDK1,HSPB1,GGCT,SOX4,CKS2,HMGB1,RFC4,LSM5,AURKA,MXD3,PLK1,HDGF,TMSB4X,HMGA1,MCM3,HIST1H2AC,TGIF1,TUBA1C,CEBPB,B2M,USP1,MAD2L1,HMGN2,E2F1,RPS12,VIM,CALR,CCNA2,RRM2,MYC,ZFP36L2,HSPA5,HMGB3,CITED2,TXNIP
CREIGHTON_ENDOCRINE_THERAPY_RESISTANCE_3	4829	-0.537955204597996	-0.134036825981759	29	0.00507714348096	0.000513718854184	SLC16A3,AKAP12,FAM84A,NEK6,SAT1,RCAN1,IGFBP3,DUSP6,NAMPT,DBI,BTG3,SQLE,HEY1,DUSP4,FTH1,S100A6,ITM2C,ATP1B1,CD63,MSMO1,FBXO32,SPRY1,ENC1,CEBPB,TSC22D1,CITED2,OCIAD2,PDIA6,ABCC3
WANG_CISPLATIN_RESPONSE_AND_XPC_UP	6837	0.844533700306686	0.217240440958488	39	0.00507714348096	0.000513396636852	KIF14,AURKA,FEN1,CKS2,CKAP2,MXD3,SMC4,TM4SF1,CD74,KIAA0101,HSPA5,CDK1,MAD2L1,MYC,BIRC5,TTK,MZT1,H2AFZ,CD9,KIF11,HES1,DBI,RGS2,RFC4,GGCT,RNASEH2A,RPA3,HMGB2,HIST1H1C,HSP90B1,H2AFX,UBE2C,HEY1,IL32,NPC2,SLC2A3,KIF22,IGFBP2,MANF
HAN_SATB1_TARGETS_DN	5234	-0.577230976532233	-0.126395452517542	31	0.005094518887169	0.000516815845058	SRGN,APOC1,IGFBP5,SQLE,DUSP1,SLC2A3,GPNMB,BASP1,CD82,CA12,CALU,CITED2,TMEM158,IL13RA2,PLAT,RND3,ALDOC,SERPINH1,GTSE1,RHOB,SDC2,MSMO1,IL32,PMP22,C8orf4,CCL2,MBP,SQSTM1,DDIT4,EFEMP1,NEAT1
MOREAUX_B_LYMPHOCYTE_MATURATION_BY_TACI_DN	708	1.60008723744276	0.416403600171578	8	0.005214140923562	0.000530321297613	EZH2,SGOL2,TYMS,RACGAP1,LSM5,BARD1,CCT5,CDK1
BURTON_ADIPOGENESIS_9	2226	-0.986030403148164	-0.213382182305271	16	0.00521580573325	0.000533014964759	ID2,ANXA1,PHLDA1,CCL2,CYR61,EGR1,KLF4,AKAP12,CNN3,CEBPD,ID3,SPP1,FOS,PLAT,CITED2,PLK2
BOQUEST_STEM_CELL_CULTURED_VS_FRESH_UP	13656	-0.324177133086143	-0.057781661772083	75	0.00521580573325	0.000533232176146	CD44,HSPA6,RHOB,SRPX,TPM4,TRIB3,SOD2,TNFAIP6,DUSP1,GADD45B,C10orf10,JUNB,SOX4,BTG2,MELK,JUN,KLF4,ASPM,CDKN1C,DNAJB1,GLIPR1,CEP55,RGS2,KLF6,IRF1,TSC22D3,GPNMB,TOP2A,TPM2,APOC1,TXNIP,CCL2,GSN,APOLD1,RRM2,PLTP,RGS16,SCRG1,NAMPT,CD9,ATF3,SEPP1,SERPINE2,PSAT1,TMPO,TRIB1,DCX,SRGN,DLGAP5,KIAA0101,ID1,NFKBIA,MT1M,PTGDS,MFAP4,SLC2A3,LPL,C8orf4,PHLDA1,EGR2,TPX2,GADD45G,MAFB,CDK1,APOE,IER5,CHI3L1,MYC,NTRK2,…
BRUECKNER_TARGETS_OF_MIRLET7A3_DN	1260	-1.39879438421973	-0.274815247078952	11	0.005239518091994	0.000537033391821	SPARC,OCIAD2,EFEMP1,HSP90AA1,PLK2,LGALS3BP,FAM83D,VIM,MT2A,NRP2,MT1X
LOPEZ_MESOTELIOMA_SURVIVAL_TIME_UP	536	1.53374639764967	0.450513481674329	7	0.005281602710071	0.000542734995963	AURKA,BIRC5,HN1,MELK,CDC25C,FAM64A,KIF4A
SEMENZA_HIF1_TARGETS	1453	-0.884395956060404	-0.230735825547317	12	0.00532747912034	0.000548849360098	GAPDH,CDKN1A,ALDOA,ALDOC,ENO1,TPI1,LDHA,IGFBP3,SERPINE1,SLC2A3,CITED2,IGFBP2
COULOUARN_TEMPORAL_TGFB1_SIGNATURE_DN	2634	-0.861358570910878	-0.187274399479029	18	0.00548547083722	0.00056656768437	GADD45A,RHOB,IGFBP3,GLUL,MSMO1,LGALS3,ABCC3,CXXC5,IGFBP4,SEPP1,NFKBIA,DUSP6,TRIB3,GADD45G,ZFP36L2,BAG3,TSPYL2,GADD45B
LI_WILMS_TUMOR_VS_FETAL_KIDNEY_2_UP	543	1.8539452522123	0.45870522406938	7	0.005548883776931	0.000575693167773	STMN1,H2AFZ,CDK1,EZH2,HDGF,ENC1,BIRC5
AZARE_NEOPLASTIC_TRANSFORMATION_BY_STAT3_UP	2438	-0.884385606534796	-0.19707370251771	17	0.005548883776931	0.000576033926909	CA12,IL13RA2,MAP1B,CALU,EMP3,IFI6,SRGN,PLTP,PDPN,NEAT1,CLIC4,ARL4C,PLK2,DUSP4,SERPINE2,TNC,NUPR1
KIM_ALL_DISORDERS_OLIGODENDROCYTE_NUMBER_CORR_UP	6874	-0.497302774496899	-0.111277912322556	39	0.005638854942192	0.000588337821827	NRGN,S100A1,TSC22D4,CD9,VIM,ALDOA,PFN1,OLFM1,CHPF,ALDOC,MIF,TPI1,DDIT3,S100B,IER2,ENO1,PTGDS,NPC2,FTL,DNAJB1,CRYAB,ACTG1,GGCT,SLC3A2,CD74,C1orf61,LGALS1,CKB,TUBA1A,GFAP,TUBB4B,CA2,GAPDH,SCG2,HDGF,RPS12,HTRA1,TUBB2A,PLP1
REACTOME_PLATELET_ACTIVATION_SIGNALING_AND_AGGREGATION	2641	-0.829465235628725	-0.188442908758598	18	0.005638854942192	0.000587953758306	MGLL,CLU,ALDOA,HSPA5,RHOB,SERPINE1,PDGFA,PFN1,PLCG2,SRGN,SPARC,TIMP1,SERPING1,TMSB4X,CALU,ACTN1,CD9,CD63
TURASHVILI_BREAST_DUCTAL_CARCINOMA_VS_LOBULAR_NORMAL_DN	1274	-1.31830201529899	-0.274377485273475	11	0.005642223862364	0.000590172167469	TAGLN,FOSB,ATF3,CRISPLD1,ID4,CRYAB,FOS,NTRK2,RCAN1,PROM1,ANXA1
LEE_NEURAL_CREST_STEM_CELL_UP	4256	-0.727384841397098	-0.145754527054931	26	0.005664977817932	0.000594694300428	DCX,CEBPD,GAP43,HMGA1,PHLDA1,SPP1,SH3BGRL3,S100A11,AP1S2,IGFBP7,PMP22,CNR1,NRP2,ENC1,STMN4,LGALS1,RHOB,IGFBP5,BGN,GSN,SCRG1,ANXA1,LRRN3,RBP1,TAGLN3,S100A10
CHEN_METABOLIC_SYNDROM_NETWORK	15767	-0.306212259961534	-0.04974326911809	87	0.005664977817932	0.000595529862595	PMP22,CXCL14,BTG3,ITM2C,EMP3,KIF22,CLSPN,PLAT,PTRF,RGS2,LGALS3,SDC2,HEY1,JUN,LPL,OLIG2,MCM3,ASF1B,BGN,ATF3,SDF2L1,CENPA,FOS,GATM,IGFBP2,TUBB6,PLTP,TNC,CCNA2,ACTG1,SRGN,IER5,PSRC1,LMNA,CD74,GPNMB,S100A11,TK1,PCNA,MAFB,SPARC,GADD45B,PLCG2,FAM64A,GMNN,WLS,SMS,EGR2,CDCA3,MCM5,TMSB4X,HTRA1,CD9,NPC2,CCL2,FEN1,NRP2,S100A6,PLAUR,FABP7,VIM,TAGLN2,LGALS3BP,TUBB,ANXA2,MTHFD2,GLIPR1,SRPX,CA2,PIF1,REEP4,ATAD2…
PILON_KLF1_TARGETS_DN	16926	0.442908884177684	0.145712549122394	94	0.005700097304695	0.000600719847354	SOX4,RAD21,TMEM106C,CST3,DDX39A,LGALS1,DUT,RGS2,CEP55,GAS2L3,AP1S2,TXNIP,HMGB2,BUB1B,LSM5,ATP1B1,GSN,PIF1,TAGLN2,SHCBP1,CKS1B,VIM,PKMYT1,PSAT1,CD44,ANP32E,NPC2,PROM1,MELK,CNN3,DTYMK,CENPH,CALU,ECT2,SLC25A5,S100A10,CEBPB,PBK,MXD3,MYC,S100A11,RPA3,PHGDH,ARHGAP11A,KIF20A,LGALS3,DBI,ANLN,DBF4,PLCG2,NUSAP1,ID2,GLIPR1,LMNB1,PSMC3IP,KIAA0101,CXCR4,TMPO,HMGB1,RAMP1,NUCKS1,SMS,USP1,AKAP12,HSPA5,NCAPH,MAD2…
AMIT_SERUM_RESPONSE_40_MCF10A	1855	-1.02465582179992	-0.210434473901839	14	0.005719624532866	0.000604280962474	RGS2,CLIC4,KLF6,EGR1,CITED2,DUSP1,WEE1,FOS,JUN,NAMPT,ZFP36,FOSB,GLUL,ATF3
PEDRIOLI_MIR31_TARGETS_DN	3658	-0.771964195891074	-0.167123284023211	23	0.005848342606296	0.000620805249955	CDKN1C,P4HB,TMSB4X,KLF6,IL32,EMP1,RASD1,SPP1,NEAT1,SERPINE2,PTGDS,SLC16A3,HEY1,KCNIP1,CPM,CLU,TIMP3,PPP1R14A,CAMK2N1,AKAP12,IFIT1,PEG10,SOD2
SENESE_HDAC1_AND_HDAC2_TARGETS_DN	3456	-0.862804508224244	-0.171714673387548	22	0.005848342606296	0.000621350752158	TUBA1A,IGFBP5,SQLE,SYTL2,IGFBP7,TIMP3,SDC2,CRYAB,ABCC3,RHOBTB3,HIST1H2AC,TAGLN,SPP1,NUPR1,CLU,RTKN2,MSMO1,CCDC80,DEPDC1,GPNMB,CXCL14,DUSP1
REACTOME_TRANSMEMBRANE_TRANSPORT_OF_SMALL_MOLECULES	1094	-0.843644684022418	-0.259256273817403	10	0.005848342606296	0.000622491131551	FTH1,FTL,AQP4,ATP1B1,ATP1B2,SLC1A3,SLC2A3,SLC3A2,ABCC3,SLC16A3
BRUINS_UVC_RESPONSE_VIA_TP53_GROUP_D	1666	-0.969971788045499	-0.22124711117807	13	0.005857505065571	0.000625005796747	CCL2,PDPN,PHGDH,GAPDH,ATP1B2,TTYH1,CD99,FBXO32,MBP,LGALS3,MZT1,GADD45B,TPI1
BENPORATH_SUZ12_TARGETS	7489	-0.549745232499469	-0.110193189234753	42	0.005859573764262	0.000626766497255	HSPA6,HTRA1,HOPX,RHOB,TTYH1,CD99,NTRK2,PMP22,GSX1,EGR2,CEBPD,LPL,OLIG1,CAMK2N1,GADD45G,IGFBP5,MAFB,MT1X,SDC2,DUSP6,GATM,FAM84A,LGALS3,DUSP4,WLS,BTG2,CITED1,SCD5,MGLL,OLIG2,TPPP3,LYPD1,TSC22D3,CXCL14,CD44,ATF3,JUN,SOX9,HEY1,KLF4,ASCL1,MT1M
HINATA_NFKB_TARGETS_FIBROBLAST_UP	2058	-0.950038163062935	-0.207296390859406	15	0.005866227483484	0.000629019924642	CD9,CCL2,NFKBIA,SERPINE1,RND3,LRRN3,HDGF,CCNB1,GADD45A,GPR37,MAP1B,IRF1,SOD2,VIM,MT3
REACTOME_INTERFERON_SIGNALING	1863	-0.966104689842962	-0.22199909492787	14	0.005895693913261	0.000633728990939	IFITM3,EGR1,IFI6,HLA-A,HLA-B,HLA-C,IFIT1,IRF1,KPNA2,MT2A,B2M,SOCS3,CD44,ISG15
THUM_SYSTOLIC_HEART_FAILURE_UP	5891	-0.490017304372037	-0.114105041891887	34	0.005901751758146	0.000635931201272	CALU,SERPINE2,ID4,NEAT1,PDIA6,PLK2,ENO1,MFAP4,DKK3,DIRAS3,NUCKS1,GADD45B,SRGN,CD74,CLIC4,HLA-C,FBXO32,PLAT,CXCR4,NAMPT,TM4SF1,HLA-DRA,GADD45A,SOCS2,C10orf10,ACTG1,PHLDA1,ZFP36L2,HSP90B1,SDC2,IGFBP3,RRM1,GSN,CNN3
SMIRNOV_RESPONSE_TO_IR_6HR_DN	5692	0.65038180964405	0.22137194075725	33	0.005953337842609	0.000643054363551	CDCA3,CENPA,KLF6,HEY1,ARHGAP11A,TPX2,UBE2C,IER2,UBE2S,NEK2,TRIB1,KIF23,KIF14,RGS2,ZFP36,AURKA,CENPF,KIF20A,HMMR,DEPDC1,EGR1,BUB1,ASPM,DLGAP5,H1FX,SLC2A3,SLC16A3,CENPE,MYC,PSRC1,CDC20,CCNB1,PLK1
NAKAJIMA_MAST_CELL	914	-1.44396208432947	-0.30905785813595	9	0.005954512645012	0.000644746178645	LGALS3,MAOB,GPNMB,CCL2,MT3,TIMP1,CLU,PTRF,PLAT
DIAZ_CHRONIC_MEYLOGENOUS_LEUKEMIA_DN	2063	-0.875670106920364	-0.208902384687343	15	0.00596035363775	0.000647327674742	RPS12,GLIPR1,CEBPD,VAMP5,PROM1,MAFB,KLF4,HLA-C,BTG2,GAPDH,LPL,GADD45B,SLC1A3,HLA-B,ACTG1
BROWNE_HCMV_INFECTION_18HR_DN	1672	-0.940509427587301	-0.229929741749731	13	0.00596035363775	0.000648511539035	CD44,MT3,CA12,PDPN,TPM4,B2M,MYC,S100A1,ID1,PTRF,DHFR,DUSP1,VAMP5
RODRIGUES_NTN1_AND_DCC_TARGETS	734	-1.75726965285222	-0.338415483367357	8	0.005964142242886	0.000650491203889	CDKN1C,NEAT1,MT1E,MT2A,MT1X,EGR1,MT1F,FOS
MCBRYAN_PUBERTAL_BREAST_6_7WK_UP	1101	-1.35656749070066	-0.27529880407908	10	0.005979433816387	0.000653730477692	SOD2,TIMP2,FAM84A,ABCC3,PTRF,CHI3L1,IGFBP5,CD99,SOX9,IGFBP4
NATSUME_RESPONSE_TO_INTERFERON_BETA_DN	1674	-0.797704324474161	-0.220882455290434	13	0.005990606057524	0.000656526340601	TPM2,CD63,FTH1,TMSB10,PRDX6,NFKBIA,LGALS1,E2F1,FTL,GAPDH,TXN,CDKN1C,ANXA2
LE_EGR2_TARGETS_DN	1483	-0.963373046189078	-0.233078600212874	12	0.006046839422346	0.00066550022666	MT2A,S100A1,PMP22,CDKN1A,MSMO1,MBP,PTGDS,FTH1,S100B,LPL,CD9,MT3
JEON_SMAD6_TARGETS_DN	737	1.49053599181992	0.410187462550577	8	0.006046839422346	0.000665867468584	UBE2S,CCNB2,DDX39A,KIF23,DHFR,TOP2A,CENPA,KIF11
SHEPARD_CRUSH_AND_BURN_MUTANT_UP	3472	-0.7463018018097	-0.154533395166093	22	0.006075086743936	0.000670574620881	DUSP4,ID2,ATF3,CYR61,FOS,BTG2,ODC1,RCAN1,SGK1,GADD45B,JUN,HES1,MANF,C8orf4,EGR1,SERPINH1,JUNB,SAT1,SLC3A2,CEBPB,PPP1R14A,TXNIP
SEKI_INFLAMMATORY_RESPONSE_LPS_UP	1107	-1.27762789903971	-0.284699032722075	10	0.00616077338635	0.000681651930526	CCL2,SOD2,EGR2,NFKBIA,CD44,EGR1,GADD45B,PLK2,C8orf4,FAM84A
REACTOME_KINESINS	1108	0.956443545991838	0.364784256893579	10	0.006189085575864	0.000686411067809	KIF20A,KIF2C,KIF4A,RACGAP1,KIF11,KIFC1,KIF22,KIF15,KIF18A,KIF23
BEGUM_TARGETS_OF_PAX3_FOXO1_FUSION_DN	1300	-1.02811735354363	-0.235505892068576	11	0.006314225098153	0.000701949334171	NTM,TNFRSF12A,MAFB,DKK3,ID1,MYC,TNC,SERPINE1,TIMP3,GADD45B,SOX9
WOO_LIVER_CANCER_RECURRENCE_UP	2284	-0.869422664415567	-0.198869299405657	16	0.00660680166907	0.000736211276659	PLAUR,TPM2,TPM4,TMSB10,ALDOA,HMGA1,IGFBP3,DUSP4,S100A6,DDIT3,CRYAB,CCL2,RGS2,PDGFA,PMP22,SOX9
SHEDDEN_LUNG_CANCER_GOOD_SURVIVAL_A4	1891	-0.895668957841968	-0.216643924140939	14	0.006692731344112	0.000747545550919	CITED2,AQP4,FTH1,CEBPD,EFEMP1,BTG3,PON2,APOD,CPM,VAMP5,S100A13,DUSP1,HOPX,NFKBIA
BILD_HRAS_ONCOGENIC_SIGNATURE	4721	-0.604270999528713	-0.128057653231671	28	0.006805351618226	0.000766246996377	IER2,HIST1H2AC,PHLDA1,TIMP1,ODC1,TSC22D1,DUSP6,EGR1,PDGFA,MFSD2A,TNFRSF12A,KLF6,MEG3,AKAP12,SLC2A3,GAS1,IL13RA2,DUSP4,ZFP36,PLAUR,FOS,CALU,DUSP1,SLC16A3,S100A6,JUNB,TRIB1,NAMPT
HIRSCH_CELLULAR_TRANSFORMATION_SIGNATURE_UP	2892	-0.81931478938767	-0.175881732596204	19	0.006805351618226	0.000762492559787	GAS1,JUNB,SOD2,TIMP1,SLC2A3,RND3,DUSP1,SAT1,SERPINE2,SOCS3,PLAUR,IER2,RGS2,ALDOC,TGIF1,C1R,TM4SF1,PHLDA1,PNRC1
CHYLA_CBFA2T3_TARGETS_UP	3298	-0.733568727639937	-0.164364259584017	21	0.006805351618226	0.000768535571441	PLCG2,NEK6,GADD45B,ID1,TPM4,S100A11,CXXC5,CALR,PPP1R14A,TSC22D3,LMO1,TNFRSF12A,C1R,SOCS2,WLS,C10orf10,RHOB,CXCR4,CEBPB,EMP1,RAMP1
LEE_AGING_NEOCORTEX_UP	3501	-0.833114014045857	-0.1598234574258	22	0.006805351618226	0.000769067331363	DDIT3,VIM,SPP1,B2M,PSAT1,CKB,GADD45A,FOS,JUNB,HSP90B1,CD9,TUBB,UBC,FXYD6,CRYAB,APOD,GFAP,LGALS3BP,S100A10,ID1,SAT1,ALDOC
MCDOWELL_ACUTE_LUNG_INJURY_UP	1505	-1.09017713562033	-0.224725179850404	12	0.006805351618226	0.000765144169951	FOS,DUSP1,CYR61,CDKN1A,KLF6,MYC,BTG2,SPP1,TNC,AKAP12,ZFP36,NFKBIA
ONDER_CDH1_TARGETS_2_DN	3503	-0.678865066020655	-0.157641093348305	22	0.006853665175462	0.000776328433804	ARL4C,C10orf10,IL13RA2,CD9,TIMP3,CA12,CD82,FOS,APOC1,TAGLN3,SOX9,SLC3A2,HES1,DUSP6,PLK2,SLC1A3,SLC2A3,CD44,MBP,CAMK2N1,PDPN,CA2
KYNG_ENVIRONMENTAL_STRESS_RESPONSE_UP	758	-1.70146191755463	-0.350789241485675	8	0.006882828017029	0.000783249548324	ZFP36L1,ANXA1,MT1X,CALU,IGFBP3,RHOB,AKAP12,VIM
GRABARCZYK_BCL11B_TARGETS_UP	408	-1.68200559276659	-0.343212569963968	6	0.006882828017029	0.000782412271127	ID1,LGALS1,TIMP1,ANXA2,ID2,PMP22
ACEVEDO_LIVER_TUMOR_VS_NORMAL_ADJACENT_TISSUE_DN	3718	-0.681287965589623	-0.149865559630736	23	0.007184980041653	0.00081952203366	MFAP4,MFSD2A,MT2A,PLIN2,MT1M,IGFBP3,CCND1,C8orf4,MT1G,MT1F,C10orf10,PHGDH,MT1X,CHPF,EGR1,GADD45G,FAM46A,BGN,RGS2,NUCKS1,FOSB,TRIB1,FOS
TRAYNOR_RETT_SYNDROM_UP	251	-1.39637488248586	-0.389476373165044	5	0.007334438192309	0.000838496876125	SYTL2,CA12,AKAP12,GAPDH,C1R
BURTON_ADIPOGENESIS_PEAK_AT_2HR	3521	-0.752737485672929	-0.156227739569804	22	0.007370677652917	0.000844576992555	TNFAIP6,BAG3,ID3,CEBPD,FOSB,DUSP1,CYR61,DNAJB1,FOS,BTG2,WEE1,KLF4,ID2,PHLDA1,MYC,ZFP36,GADD45G,JUNB,ID1,RGS2,SERPINE1,RHOB
DIRMEIER_LMP1_RESPONSE_EARLY	1717	-0.964833211873901	-0.216698366345954	13	0.007423261815611	0.0008525533281	GADD45B,ZFP36,FTH1,EGR1,EGR2,JUNB,IER2,JUN,MYC,HERPUD1,KLF6,NFKBIA,BTG2
ELVIDGE_HIF1A_TARGETS_DN	1332	-1.02897143498046	-0.231439829478696	11	0.007525186676269	0.000866236994535	CITED2,ALDOC,CSRP2,IGFBP3,CXCR4,PLIN2,GJA1,SRPX,PTRF,IGFBP5,FOS
PID_MYC_REPRESS_PATHWAY	1333	-1.15601297482377	-0.264463749032451	11	0.007539947278986	0.000871899291131	ID2,MYC,FTH1,CLU,DDIT3,ZFP36L1,CEBPD,GADD45A,CDKN1A,LGALS1,CCND1
BOQUEST_STEM_CELL_CULTURED_VS_FRESH_DN	772	-1.24558800305509	-0.276473850715056	8	0.007539947278986	0.000871787856796	NTRK2,CXCL14,APOE,APOD,SPARCL1,FOSB,TPPP3,SOCS3
TONKS_TARGETS_OF_RUNX1_RUNX1T1_FUSION_ERYTHROCYTE_UP	4144	-0.610608494466926	-0.140029018663484	25	0.007635272883113	0.000888942414512	NUPR1,TM4SF1,SOCS3,EMP1,DUSP6,GPNMB,SOX4,PLTP,PLAT,ANXA2,SLC1A3,TRIB3,LPL,JUN,HSPB1,PHLDA1,KLF6,TUBB6,PLK2,ID1,PDGFA,IFI6,SEPP1,PNRC1,CPM
UDAYAKUMAR_MED1_TARGETS_DN	4348	-0.60355053716069	-0.133234019666687	26	0.007635272883113	0.000888089086735	ID2,RCAN1,CPM,GADD45A,KLF4,CDKN1C,RHOB,TRIB1,TSC22D3,SAT1,CDKN1A,TIMP3,GSN,TXNIP,HEY1,BAMBI,ATF3,HIST1H1C,GPNMB,GADD45B,RGS2,PHLDA3,CITED2,PLK2,SLC2A3,JUNB
CROONQUIST_NRAS_VS_STROMAL_STIMULATION_DN	8581	0.570684629821843	0.189761980671666	47	0.007635272883113	0.000887778062267	BASP1,IGFBP7,FOSB,TSC22D1,JUN,ID1,TPX2,GJA1,FOXM1,CENPA,CCNB1,CDKN3,FOS,MCM3,AURKA,CDK1,CENPE,ARHGAP11A,EZH2,MKI67,HES1,MCM7,NFKBIA,KIF2C,IER2,TK1,TPM2,CCNB2,UBE2C,CDC20,DUSP1,C10orf10,IGFBP4,STMN1,DLGAP5,CCNA2,IGFBP3,PTTG1,NUPR1,RAD51AP1,TSC22D3,CDC45,SPARC,CKS1B,AURKB,TROAP,H2AFX
PETROVA_PROX1_TARGETS_DN	775	-1.19329298884306	-0.313389252994242	8	0.007643589119061	0.000891919466193	CCL2,FAM107A,SERPINE1,IL32,SRPX,CD44,EMP3,SRGN
KAYO_AGING_MUSCLE_DN	959	-1.39441335198842	-0.284064290905206	9	0.007645442300857	0.000894145025987	PON2,LGALS3,SLC2A3,SPARC,CITED1,SOD2,TMSB4X,TMSB10,IGFBP5
DORSEY_GAB2_TARGETS	776	-1.48463315476829	-0.328748659808062	8	0.007659898622411	0.000898724390748	AKAP12,CRYAB,SPARC,GSN,CD44,ATP1B1,IL13RA2,SERPINE1
MUNSHI_MULTIPLE_MYELOMA_UP	1726	-0.876224989518841	-0.214418148452295	13	0.007659898622411	0.000899861940662	FOS,GAPDH,HSP90B1,DBI,UBC,HSPA5,ANXA2,CXCR4,CALR,CD63,JUN,NFKBIA,ABCC3
GARGALOVIC_RESPONSE_TO_OXIDIZED_PHOSPHOLIPIDS_TURQUOISE_UP	1342	-1.09817210024842	-0.232679495514748	11	0.00785131853667	0.000924412800112	JUN,DUSP1,KLF6,AKAP12,EGR1,MYC,SQSTM1,EMP1,MAP1B,SGK1,ZFP36
BROWNE_HCMV_INFECTION_24HR_DN	1536	-1.07609098233951	-0.234724528505023	12	0.007872545245472	0.000928981028966	CA12,LGALS3,CD44,IGFBP5,TPM2,TIMP3,CDKN1A,B2M,MEST,IGFBP3,BIRC5,S100A10
ABBUD_LIF_SIGNALING_1_UP	262	-1.46025923676232	-0.3594726040679	5	0.007879392579618	0.000931859832018	CEBPB,IRF1,SOCS3,CXCL14,ALDOC
BHATTACHARYA_EMBRYONIC_STEM_CELL	2933	0.99338570365789	0.265680829090868	19	0.007898538723277	0.000936199990591	AURKB,CDK1,KPNA2,SERPINH1,CALU,TUBB6,HMGB2,PTTG1,GSX1,KIF4A,GJA1,HMGA1,TPX2,TK1,MTHFD2,SMS,TUBB,FAM83D,CCNB1
CAIRO_LIVER_DEVELOPMENT_DN	605	-1.43015654724092	-0.32004363440173	7	0.00807639373879	0.000959403408655	MAOB,ANXA1,SERPING1,AGT,GSN,APOE,FAM46A
YOSHIMURA_MAPK8_TARGETS_DN	5391	-0.592293275853936	-0.114809488577309	31	0.008158026697142	0.000971244702708	GADD45A,SRPX,CEBPD,TMPO,EMP1,ACTG1,SERPINH1,MSMO1,HSPA8,TOP2A,IGFBP5,CNN3,ALDOA,HSPH1,C1R,DUSP6,AQP4,CST3,PSAT1,NUPR1,MYC,SCG2,PLP1,ASF1B,PMP22,S100A10,TIMP3,SDC2,ODC1,DBI,KIF11
MANN_RESPONSE_TO_AMIFOSTINE_DN	111	2.2160196880233	0.577266438289263	4	0.008176261305475	0.00097771324415	RRM2,HMGN2,CCNB1,MAD2L1
MCBRYAN_PUBERTAL_BREAST_4_5WK_UP	7216	-0.435414746391002	-0.09481781130729	40	0.008176261305475	0.00097587337381	ABCC3,GAS1,CD9,TNC,IGFBP2,CNN3,CHI3L1,KIF22,CXCL14,DUSP6,SOX9,HSPA1B,CITED1,HN1,ID4,HTRA1,PROM1,MAFB,TMEM158,PLAT,APOD,TNFRSF12A,TNFAIP6,ALDOC,PLK2,DKK3,HEY1,SOX4,SAT1,FOS,FBXO32,ID2,TGIF1,RND3,TIMP1,JUN,FEN1,SPP1,EGR2,RBP1
NATSUME_RESPONSE_TO_INTERFERON_BETA_UP	1353	-1.10449031409768	-0.221608443694221	11	0.008282027314479	0.000992537307596	IFITM3,HSP90B1,IRF1,TIMP3,RGS2,HLA-C,DDIT3,IGFBP5,PDGFA,IGFBP3,HLA-B
BAE_BRCA1_TARGETS_UP	974	-1.40686521299785	-0.289183226246118	9	0.008286533005989	0.00099525508114	TMSB4X,ATF4,LGALS3,SAT1,IGFBP3,MSMO1,GSN,PMP22,ANXA1
NABA_CORE_MATRISOME	2744	-0.816808582666486	-0.165394132879396	18	0.008325139266847	0.001002079838164	CRISPLD1,CYR61,EFEMP1,IGFBP2,IGFBP3,IGFBP4,IGFBP5,IGFBP7,MFAP4,SPARC,SPARCL1,SPP1,SRPX,TNC,TNFAIP6,BCAN,BGN,SRGN
LENAOUR_DENDRITIC_CELL_MATURATION_DN	2748	-0.902917308290621	-0.19698033712121	18	0.008458534532928	0.001022582361405	BTG2,EMP3,HIST1H4C,HTRA1,NFKBIA,CHI3L1,SOD2,ISG15,EMP1,SDC2,ZFP36L2,DUSP6,SLC1A3,NAMPT,PLAUR,CD44,TXNIP,TSC22D1
HOSHIDA_LIVER_CANCER_SUBCLASS_S1	5608	-0.550638253791582	-0.109730933691412	32	0.008458534532928	0.001021495555279	PKMYT1,PLAUR,PLP2,TIMP2,ALDOA,CXCR4,PFN1,IGFBP5,S100A13,ANXA1,EFEMP1,CDC25B,GPNMB,LGALS3BP,IRF1,S100A11,GLIPR1,TMSB4X,LGALS1,ID3,TPM2,SRGN,NPC2,TAGLN,KIAA0101,CDC20,MAP1B,MTHFD2,CYR61,CD74,S100A10,DUT
GRAHAM_CML_QUIESCENT_VS_CML_DIVIDING_DN	116	1.99244439866618	0.543140040420377	4	0.008509503211029	0.001030980546724	SPC25,NDC80,CDK1,TOP2A
GEORGES_CELL_CYCLE_MIR192_TARGETS	1555	1.12688576196304	0.337105037264813	12	0.008604348847793	0.001044733026986	NCAPH,DEK,MKI67,USP1,KIF14,KIF20B,EMP1,MAD2L1,RACGAP1,MCM3,RAD21,KIF23
DAZARD_RESPONSE_TO_UV_NHEK_DN	3364	0.794285485749455	0.256928624119164	21	0.008639488075049	0.001051270165243	CENPA,MYC,CENPF,ID1,TOP2A,KIF11,KIF14,BUB1B,CEBPD,USP1,CCNB2,TTK,AURKA,MKI67,WEE1,LMNB1,IFI44L,SMC4,DDIT4,KIF23,CCNB1
SMID_BREAST_CANCER_BASAL_DN	5216	-0.426934021231494	-0.112506002441337	30	0.008916539164979	0.001090050248603	MFAP4,CST3,ASCL1,APOD,RARRES3,CA12,NTRK2,CNR1,DUSP4,CCND1,GJA1,FOSB,PLAT,METRN,TPPP3,ABCC3,HSPB1,SPARCL1,BTG2,DUSP6,CXCL14,CAMK2N1,CITED1,IGFBP4,SYTL2,ZNF385D,RHOB,SOCS2,SEPP1,LRRN3
LE_NEURONAL_DIFFERENTIATION_DN	621	1.4463131931639	0.41725758975372	7	0.008916539164979	0.001090933281367	CDC25C,KIF23,CDC20,PKMYT1,CKS2,CCNB2,UBE2C
GARY_CD5_TARGETS_UP	5217	-0.599706176119999	-0.11477611605947	30	0.008916539164979	0.00109435579239	MSMO1,IRF1,SAT1,NFKBIA,NEAT1,SQSTM1,PSAT1,TPM4,ZFP36L1,NPC2,SLC2A3,MBP,SPARCL1,RGS16,CD74,ATF4,HMGA1,ALDOC,DDIT4,ZFP36L2,JUNB,AURKB,SLC3A2,SQLE,CALR,PHGDH,MND1,CDKN1A,BTG2,CEBPB
REACTOME_RECRUITMENT_OF_MITOTIC_CENTROSOME_PROTEINS_AND_COMPLEXES	802	1.35088732481273	0.387403101185166	8	0.008916539164979	0.001093296924312	TUBB4B,TUBB,HSP90AA1,NEK2,PLK1,TUBA1A,CCNB1,CDK1
BAELDE_DIABETIC_NEPHROPATHY_UP	1177	-1.22273569140341	-0.260640048709977	10	0.008938144308581	0.00109935651417	MT1G,ENO1,MYC,MT2A,ID1,CCND1,MT3,IGFBP5,CLU,FTL
SCHLESINGER_METHYLATED_DE_NOVO_IN_CANCER	1178	-1.29824470137455	-0.283721061683546	10	0.00897899971624	0.001106741357928	NTRK2,KLF4,MT3,PMP22,LGALS3,CEBPD,DUSP6,JUN,GADD45G,CD44
LEE_LIVER_CANCER_HEPATOBLAST	450	-1.71474136168831	-0.392335521855272	6	0.009137748306964	0.001128710040545	CD44,TNC,VIM,TIMP1,FOS,PLAUR
REACTOME_CYCLIN_A_B1_ASSOCIATED_EVENTS_DURING_G2_M_TRANSITION	996	1.18876504590994	0.364345939340226	9	0.009392315866673	0.001162623067859	PLK1,WEE1,CCNA2,CCNB1,PKMYT1,CCNB2,CDK1,CDC25B,CDC25C
SESTO_RESPONSE_TO_UV_C1	1774	-1.09806799897192	-0.223328033145362	13	0.009637322502488	0.001195483895184	CNN3,CRYAB,EMP1,IFIT1,SOD2,CYR61,IER2,TM4SF1,ATP1B1,HSP90AA1,GLUL,CDKN1A,NAMPT
NABA_SECRETED_FACTORS	1192	-1.0602135671283	-0.235380411159187	10	0.00977406567279	0.001215015259719	CCL2,CXCL14,PDGFA,S100A1,S100A10,S100A11,S100A13,S100A16,S100A6,S100B
KAAB_HEART_ATRIUM_VS_VENTRICLE_UP	5040	-0.548097227885688	-0.120474221768188	29	0.009814061294931	0.001222566374191	BTG3,NUPR1,CALR,CD63,TUBB2A,SAT1,TAGLN2,NTRK2,EZH2,TMEM106C,VAMP5,RBP1,MAP1B,MANF,ZFP36L2,C1R,ACTN1,S100A13,PLK1,EFEMP1,GAS1,LRRN3,ID4,TIMP3,TAGLN,VIM,PLP1,BASP1,BAMBI
GRAHAM_NORMAL_QUIESCENT_VS_NORMAL_DIVIDING_UP	636	-1.20663811356935	-0.318699652971143	7	0.00984536783334	0.001229053803111	TM4SF1,FTH1,SOD2,GLIPR1,EMP1,HIST1H2AC,NEAT1
NAKAYAMA_SOFT_TISSUE_TUMORS_PCA1_UP	1582	-0.951753965091679	-0.22809965299446	12	0.009848725632694	0.001232061340647	SERPINE1,PLTP,HLA-DRA,S100A6,TIMP1,IFI44L,CCL2,EFEMP1,CD44,HSPA6,GPNMB,TNFAIP6
REACTOME_ACTIVATION_OF_ATR_IN_RESPONSE_TO_REPLICATION_STRESS	1005	1.26743316008413	0.369811159772032	9	0.009877324184846	0.001238234858389	DBF4,ORC6,MCM3,MCM5,MCM7,RFC4,RPA3,CDC45,CDC25C
HAHTOLA_MYCOSIS_FUNGOIDES_CD4_UP	2180	-0.888550354220252	-0.199204422131074	15	0.009903325744265	0.001244097163143	CDKN1A,EGR1,GLIPR1,GLUL,KLF4,KLF6,TRIB1,EGR2,CEBPD,ENC1,BTG2,RHOB,SOD2,ATF3,PLAUR
MAHADEVAN_RESPONSE_TO_MP470_DN	1197	-1.29438510871303	-0.262560976503841	10	0.009935533037468	0.001255976712489	HSPA6,CRYAB,SOD2,DDIT3,DUSP1,GADD45B,CYR61,ATF3,HSPA1A,MYC
IZADPANAH_STEM_CELL_ADIPOSE_VS_BONE_DN	1585	-0.895901759533352	-0.216395988828564	12	0.009935533037468	0.001254670681487	CA12,MEST,SERPING1,MFAP4,CRYAB,TXNIP,CCDC80,SYTL2,AKAP12,S100A16,FBXO32,ID1
PID_E2F_PATHWAY	1981	1.03353240689188	0.30033108815934	14	0.009935533037468	0.001253099322397	E2F1,MYC,RRM2,CDK1,MYBL2,CDKN1A,RANBP1,SERPINE1,RRM1,DHFR,TK1,CCNA2,TYMS,MCM3
INGRAM_SHH_TARGETS_UP	2590	-0.779368424713837	-0.165953823648022	17	0.010115968817239	0.001283747098871	FEN1,IGFBP7,IGFBP4,PLTP,SEPP1,SPRY1,FTL,DUSP1,KLF4,GADD45A,APOD,IGFBP3,HES1,TSC22D3,AKAP12,PMP22,ZFP36L1
REACTOME_G0_AND_EARLY_G1	296	1.56693296475584	0.456114755272436	5	0.010115968817239	0.001284103269048	E2F1,MYBL2,PCNA,CCNA2,CDK1
KONDO_EZH2_TARGETS	1594	-0.957719634930661	-0.21123083980363	12	0.010414969442195	0.001324795061767	GJA1,ID2,SGK1,CRISPLD1,IGFBP5,EMP1,SERPINE1,MGLL,IGFBP3,TNFAIP6,IFI6,SPARC
CHUANG_OXIDATIVE_STRESS_RESPONSE_DN	300	1.80720201282886	0.465463320561873	5	0.010449331085182	0.00133271593306	TUBA1A,HIST1H4C,UBE2C,CCNA2,PLK1
CREIGHTON_ENDOCRINE_THERAPY_RESISTANCE_1	8111	0.720242003723	0.192869911364928	44	0.010449331085182	0.001334658319947	MCM7,RPS12,MCM3,AP1S2,CD99,PRDX6,DUT,RHOBTB3,TPX2,NUSAP1,HMMR,LGALS1,UBE2T,CENPF,MIS18BP1,PHF19,UBE2S,VGF,OLFM1,PLP2,MYC,BARD1,CA2,SYTL2,AURKB,UBE2C,BTG2,CA12,PTTG1,CDKN3,KIF20A,TUBB6,SOCS2,PMP22,PRR11,CDC25B,C19orf48,KIF4A,HSPB1,MEST,ASPM,CCNB2,HMGB2,TUBB
RAMASWAMY_METASTASIS_UP	472	1.88438602453291	0.453831117285824	6	0.010616617769841	0.001361605643018	P4HB,LMNB1,TMPO,MAD2L1,BIRC5,PTTG1
BOYLAN_MULTIPLE_MYELOMA_D_DN	472	-1.47857720612595	-0.347376073016385	6	0.010616617769841	0.001361605643018	S100A13,LGALS1,CD44,GSN,S100A6,S100A1
JECHLINGER_EPITHELIAL_TO_MESENCHYMAL_TRANSITION_UP	2400	-0.786586128828608	-0.17917750151308	16	0.01064165206879	0.0013713028692	ISG15,B2M,SPARC,SDC2,TNC,HTRA1,SERPINH1,PMP22,PHGDH,GAS1,SLC3A2,CCL2,IFITM3,MTHFD2,IFIT1,VIM
KIM_BIPOLAR_DISORDER_OLIGODENDROCYTE_DENSITY_CORR_UP	6095	-0.460451692060146	-0.109887751330866	34	0.01064165206879	0.001370472001886	APOD,VIM,RPS12,DEK,FABP7,PEG10,P4HB,C1orf61,ALDOC,CD99,IGFBP7,ALDOA,GGCT,IFIT1,CHPF,HSP90B1,ENO1,HTRA1,FTL,SERPINE2,TUBB2A,NPC2,LGALS1,SCG2,MIF,S100A1,ACTG1,UBC,MAOB,TUBB4B,HDGF,PRDX6,PFN1,TPI1
KIM_GLIS2_TARGETS_UP	2807	-0.747378206652648	-0.167720179930528	18	0.01064165206879	0.00137320661387	CDCA3,IRF1,SPARC,PSMB9,CD74,S100A6,MFAP4,HLA-DRA,ISG15,SERPINE1,IFITM3,VIM,TSC22D1,IGFBP2,SPARCL1,CCL2,SOCS3,CXCL14
LEONARD_HYPOXIA	1405	-0.906592435012043	-0.218524948007651	11	0.010661342127003	0.001381351292671	CDKN1C,PLIN2,SLC16A3,C10orf10,DUSP1,SLC2A3,SERPINE1,DDIT3,ALDOA,JUNB,DDIT4
GAVIN_FOXP3_TARGETS_CLUSTER_P7	1405	-1.02690618264097	-0.232794585545244	11	0.010661342127003	0.001381351292671	WLS,TMSB10,IFITM3,ACTN1,ANXA1,EMP1,ENC1,TMEM158,JUN,SOCS2,FOS
DELACROIX_RARG_BOUND_MEF	6102	-0.426067480114594	-0.102628674360291	34	0.01082855849242	0.001405862784561	TPM2,RND3,NEK2,SGK1,DDIT3,TM4SF1,CCND1,FTH1,H1FX,RHOBTB3,CA12,TAGLN2,FTL,SAT1,CALU,JUNB,EMP1,TUBB6,METRN,HMGA1,CKB,UBC,CEBPB,SQSTM1,HIST1H1C,NUPR1,TNFRSF12A,DUSP6,TIMP3,DUSP4,UBE2C,DUSP1,ANXA1,CALR
CREIGHTON_ENDOCRINE_THERAPY_RESISTANCE_5	3434	-0.653581543441881	-0.141724880933899	21	0.011112295917536	0.001452941945149	BAMBI,CCDC80,SAT1,RASD1,TIMP3,GSN,CALU,MGLL,ARL4C,TIMP2,PLK2,ZFP36,EMP1,IER2,WLS,DBI,CLIC1,TRIB3,APOLD1,PMP22,S100A13
BUYTAERT_PHOTODYNAMIC_THERAPY_STRESS_DN	10882	0.516205473471189	0.171790400979153	58	0.011112295917536	0.0014543819624	HOPX,CCL2,CLDN11,E2F1,KIF15,FBXO5,SERPINE1,ENC1,CDK1,NRGN,HES1,LMNB1,KIF20A,LYPD1,ID3,MKI67,PSRC1,AURKB,BUB1,H2AFX,MCM3,DBF4,BIRC5,CDCA3,DTYMK,FAM64A,PSMB9,PON2,TOP2A,EFEMP1,AURKA,DUT,SPC25,SRGN,TUBB,CDKN3,SDC2,CYR61,GLIPR1,ID1,SOX9,NUDT1,RHOBTB3,KIFC1,TAGLN,DBI,PLK2,BARD1,NEK2,HJURP,CCNA2,SPARC,DHFR,ISG15,RRM2,IGFBP5,CCND1,TPM4
REACTOME_APC_C_CDH1_MEDIATED_DEGRADATION_OF_CDC20_AND_OTHER_APC_C_CDH1_TARGETED_PROTEINS_IN_LATE_MITOSIS_EARLY_G1	657	1.48742760473256	0.394984902712936	7	0.011112295917536	0.001449375580603	UBE2C,PLK1,PSMB9,AURKA,AURKB,PTTG1,CDC20
SEMBA_FHIT_TARGETS_DN	309	1.80848290951017	0.478239299988713	5	0.011112295917536	0.001448302382412	ECT2,BIRC5,CENPF,ASPM,DTYMK
SMIRNOV_CIRCULATING_ENDOTHELIOCYTES_IN_CANCER_UP	3231	-0.798178024018735	-0.158011337847304	20	0.01121505727426	0.001470778864614	RGS16,CLU,CKB,CHI3L1,TIMP2,CEBPB,GLUL,IGFBP3,CD9,RAB13,PMP22,SPARC,PLIN2,EGR1,BIRC5,DUSP4,HSPA6,DKK3,CDKN1A,SLC2A3
RICKMAN_TUMOR_DIFFERENTIATED_WELL_VS_POORLY_UP	1222	1.51795743593028	0.348198986772569	10	0.011265671746077	0.001480377364793	CENPF,MCM3,NUCKS1,HIST1H4C,CLDN11,H1FX,UBE2T,SMC4,TMPO,CACYBP
DELPUECH_FOXO3_TARGETS_UP	1417	-1.02200431784778	-0.233212059352112	11	0.011290642950744	0.00148889860335	TIMP2,S100A13,CYR61,EMP1,CLU,PLCG2,CD9,DUSP6,SAT1,GSN,PLAUR
RAY_TUMORIGENESIS_BY_ERBB2_CDC25A_UP	2012	1.01775688046437	0.300443495581502	14	0.011290642950744	0.001489593366958	GMNN,RBP1,SHCBP1,CENPK,MCM7,ID1,CCNB2,GLIPR1,ECT2,CKS1B,KIF22,KIF20A,MKI67,CENPA
RORIE_TARGETS_OF_EWSR1_FLI1_FUSION_UP	845	-1.36995697614074	-0.29244161478024	8	0.011357546134468	0.001501404916068	SEPP1,HLA-C,GADD45B,MYC,HTRA1,ANXA1,EMP3,RBP1
KEGG_DNA_REPLICATION	846	1.54325452524921	0.381134450672124	8	0.011403748826085	0.001512366709558	RFC4,RPA3,PCNA,MCM3,MCM5,MCM7,RNASEH2A,FEN1
MOREAUX_MULTIPLE_MYELOMA_BY_TACI_DN	1226	1.33531801964433	0.348434359647142	10	0.011403748826085	0.001519500829126	RACGAP1,EZH2,SGOL2,CCT5,LSM5,CDK1,BARD1,DBF4,TYMS,TRIB1
AMIT_DELAYED_EARLY_GENES	1034	-1.19822184568822	-0.238331669309325	9	0.011403748826085	0.001513507616312	HES1,BTG2,ID1,ZFP36L1,JUNB,ZFP36L2,ATF3,KLF6,ZFP36
MARIADASON_RESPONSE_TO_BUTYRATE_SULINDAC_6	485	1.90758802804274	0.418875576330876	6	0.011403748826085	0.001519082954121	CDK6,PCNA,TMPO,HMGB2,SMC2,TUBB4B
WEI_MYCN_TARGETS_WITH_E_BOX	10718	0.572102130483808	0.17099323981803	57	0.011772884313471	0.001574874669003	MND1,CALR,ANLN,BUB1,SERPINE2,SDF2L1,FAM83D,MIS18BP1,ENO1,SMC2,TUBB6,MZT1,VRK1,CA2,AURKB,CDK1,BIRC5,MBP,CA12,HSPH1,ORC6,GMNN,GGCT,NAMPT,SPOCD1,TRIB1,CDCA5,HSPA1B,ATAD2,ANXA2,BCAN,EMP1,DEPDC1,HMMR,MAD2L1,CSRP2,DBI,HN1,G2E3,SGOL2,GLIPR1,ANP32E,SCG2,ALDOA,HMGB1,HSPA1A,MANF,ODC1,CENPK,BASP1,RRM2,CACYBP,CENPA,HSPA8,TUBB,UHRF1,BUB1B
IGLESIAS_E2F_TARGETS_UP	8362	-0.428164882003229	-0.074686155414269	45	0.011772884313471	0.001572039726139	RBP1,EMP1,PCNA,TUBB2A,S100A6,LMNA,IGFBP4,TUBB,SPARC,ANXA1,ANXA2,CNN3,CKS1B,SCG2,ID2,GSN,MCM5,CACYBP,NFKBIA,CDKN1C,B2M,MCM7,GADD45B,LIMS1,TMSB4X,LPL,TUBA1B,RHOB,SERPINH1,S100A10,SAT1,S100A13,LGALS1,APOE,SMC2,MCM3,ACTG1,HSP90AA1,CD74,CD9,IGFBP5,TUBA1A,PMP22,S100A11,GJA1
FOSTER_KDM1A_TARGETS_UP	1041	-1.2118884167074	-0.252690350240933	9	0.011846400660876	0.001587822427608	MT3,NTRK2,CXCL14,CDKN1A,LPL,LGALS3BP,CHI3L1,CD74,SEPP1
REACTOME_CYTOKINE_SIGNALING_IN_IMMUNE_SYSTEM	2634	-0.782178579503364	-0.173773892272078	17	0.011939370957044	0.001603421434704	IFITM3,EGR1,IFI6,HLA-A,HLA-B,HLA-C,IFIT1,IRF1,KPNA2,MT2A,B2M,SOCS2,SQSTM1,SOCS3,CD44,ISG15,CDK1
SUH_COEXPRESSED_WITH_ID1_AND_ID2_UP	671	-1.38189365375905	-0.281597169090306	7	0.012007190819942	0.001615685072224	DNAJB1,GADD45B,ID2,SQSTM1,DDIT3,ID1,S100A6
PUJANA_BREAST_CANCER_LIT_INT_NETWORK	3046	0.833548310456055	0.262850845271685	19	0.012014153655173	0.001619779454692	CCND1,MYC,BARD1,CDC25C,BUB1B,CCNB1,PLK1,H2AFX,RPA3,E2F1,NFKBIA,AURKA,MCM3,CDK1,CCNA2,CLSPN,KPNA2,RFC4,JUNB
GRADE_COLON_AND_RECTAL_CANCER_UP	6143	0.686373858274135	0.198754018172628	34	0.01205780166098	0.001630447861006	MCM5,HMGB1,SOD2,DDX39A,CCNB1,TIMP1,SPP1,CDK1,RRM1,NUSAP1,MYC,MCM7,SOX9,H2AFZ,CD44,MELK,DDIT4,PCNA,LDHA,CCT5,CKS2,MTHFD2,CDC45,RRM2,PLK1,AURKA,CDC25B,SPARC,KIF23,TPI1,MCM3,HJURP,RHEB,HMGB2
HESS_TARGETS_OF_HOXA9_AND_MEIS1_UP	1237	1.29996567152547	0.342431646303228	10	0.01205780166098	0.001632002064495	WEE1,MCM3,DTYMK,UHRF1,DUT,MCM7,MYBL2,ODC1,RRM1,CDC45
SUNG_METASTASIS_STROMA_UP	2029	-0.847384642823646	-0.186995500703881	14	0.012063434241542	0.00163593484064	IFI6,CALR,PLK2,CKB,TIMP3,RARRES3,HIST1H2AC,TNC,NEAT1,CLDN11,JUNB,DUSP6,CNN3,SPARC
WILLIAMS_ESR1_TARGETS_UP	1046	1.20259498062734	0.348817767409077	9	0.012091541977279	0.001642924363273	FAM83D,CEP55,CDC20,BUB1,HMGB2,IGFBP4,OLFM1,RNASEH2A,CCNA2
JAEGER_METASTASIS_DN	1631	-0.710793794692198	-0.201852510038693	12	0.01213723183499	0.001652322231413	CXCL14,KLF4,ABCC3,PLP2,HOPX,GJA1,CA12,MT1M,CA2,NTRK2,TM4SF1,TXNIP
PID_ATR_PATHWAY	496	1.35166980893176	0.418960074373161	6	0.012169412707781	0.00166511987523	CDC25C,MCM7,CLSPN,PLK1,RFC4,CCNA2
GUENTHER_GROWTH_SPHERICAL_VS_ADHERENT_UP	496	2.16601762010596	0.472730154079785	6	0.012169412707781	0.00166511987523	OLIG2,DLL3,OLIG1,NES,METRN,HES6
FERRARI_RESPONSE_TO_FENRETINIDE_UP	675	-1.26446611906037	-0.288981511391827	7	0.012169412707781	0.001666298034364	ATF3,DDIT4,NEAT1,HERPUD1,DDIT3,IRF1,C10orf10
GRAESSMANN_APOPTOSIS_BY_SERUM_DEPRIVATION_UP	7582	-0.414840331809326	-0.087307297980228	41	0.012374146635289	0.001700835398228	C1R,SLC2A3,SGK1,TMPO,SEPP1,BCAN,DKK3,TMEM158,LGALS3BP,IFIT1,DUSP6,BGN,GADD45A,CCL2,EGR1,SOD2,ENC1,CDCA3,MYC,HSPB1,C8orf4,HSPA8,TUBB4B,ISG15,IGFBP7,SPRY1,RND3,IGFBP4,MEST,IRF1,PLP2,PLK2,TM4SF1,LMNB1,GADD45B,CEBPD,TXNIP,ZFP36L1,SOX4,ATF4,CEBPB
MIKKELSEN_ES_ICP_WITH_H3K4ME3	4089	-0.621217533386642	-0.121820106252071	24	0.012374146635289	0.001697649145502	IFITM3,PRR11,SPP1,PLAT,CRISPLD1,CLIC1,ALDOC,MT3,C8orf4,S100A1,PLIN3,S100A13,EMP1,TPPP3,SPARC,KIAA0101,RAB13,SERPING1,TIMP1,GAP43,HMMR,PLIN2,SERPINE1,TNFAIP6
JAEGER_METASTASIS_UP	1837	1.08392242259092	0.297236882792458	13	0.012476606132496	0.001718197533095	TUBB2B,NCAPG,SMC4,TACC3,CKS2,H2AFV,KIF2C,SLC16A3,CENPF,BGN,AURKA,SPP1,RRM2
HUMMEL_BURKITTS_LYMPHOMA_DN	166	-1.97556682568115	-0.436472746742656	4	0.012540501637306	0.001730292604359	CD44,S100A11,SQSTM1,NFKBIA
HOELZEL_NF1_TARGETS_UP	2242	-0.950788322799682	-0.192316056219651	15	0.012546101043529	0.001734362457003	CEBPB,PHLDA1,FAM46A,RGS16,SPARCL1,PLK2,SERPINE1,LGALS3,RND3,SCG2,S100A10,DUSP4,PDGFA,GAP43,HEY1
BASSO_HAIRY_CELL_LEUKEMIA_UP	1059	-1.09885032651149	-0.248616602212801	9	0.012956040093425	0.001794437090469	EMP1,TIMP1,B2M,S100A13,IGFBP3,CD63,ANXA1,RAB13,CCND1
ODONNELL_TARGETS_OF_MYC_AND_TFRC_UP	1448	-0.989787617006574	-0.237881687907374	11	0.012985478010044	0.001803008681266	CD44,SLC2A3,GLIPR1,RARRES3,KLF6,TXNIP,NEAT1,ID2,TSC22D3,SAT1,JUN
VECCHI_GASTRIC_CANCER_ADVANCED_VS_EARLY_UP	3069	-0.691992017820387	-0.153052133455414	19	0.012985478010044	0.00180533978116	APOC1,IGFBP3,SLC1A3,SPARC,CRISPLD1,ARL4C,SPP1,SLC2A3,GPNMB,GAS1,TNFAIP6,SOD2,HEY1,NTM,EFEMP1,TIMP3,BGN,MAFB,LPL
REACTOME_METABOLISM_OF_CARBOHYDRATES	1648	-0.772316892291308	-0.211895995117711	12	0.013110981650042	0.001826233974907	ENO1,ALDOA,ALDOC,GAPDH,HMMR,BGN,BCAN,SDC2,SLC2A3,TPI1,CHPF,CD44
SIMBULAN_PARP1_TARGETS_DN	1454	1.295361328806	0.320596768173901	11	0.013402462353674	0.001870356769987	SERPINH1,CCNB2,STMN1,PCNA,CCNB1,CDC20,TAGLN2,SPP1,CCNA2,HMGB2,UBE2S
EPPERT_PROGENITOR	2668	0.913572154447622	0.265563734760522	17	0.013577879967709	0.001898405293777	CALU,ODC1,RRM1,MTHFD2,KIAA0101,CCNB2,BAMBI,ZWINT,NDC80,DUT,PLIN2,PMP22,FANCI,HSP90AA1,HMGB1,RACGAP1,CDK6
LI_WILMS_TUMOR_VS_FETAL_KIDNEY_2_DN	1068	-1.17646476088344	-0.235014324219286	9	0.013611340375562	0.00190666082002	SEPP1,AGT,TIMP3,MYC,SPP1,PMP22,IGFBP5,PDGFA,APOE
CROONQUIST_STROMAL_STIMULATION_UP	2877	-0.755909290723813	-0.154319077059667	18	0.013725170850108	0.001929820342919	IGFBP3,NFKBIA,SERPINE1,IGFBP4,NUPR1,FOS,OLFM1,ID1,RGS2,TSC22D3,TPM2,IGFBP7,BASP1,IER2,SPARC,DUSP1,FOSB,TMSB4X
TAKEDA_TARGETS_OF_NUP98_HOXA9_FUSION_16D_DN	1459	-1.01205508469268	-0.215565956176428	11	0.013725170850108	0.001928218171558	APOE,SEPP1,NRP2,NEAT1,CHI3L1,RBP1,NUPR1,PLTP,SPARC,OLIG1,IGFBP4
REACTOME_APC_CDC20_MEDIATED_DEGRADATION_OF_NEK2A	343	1.71644043605906	0.476296595372063	5	0.013954222061024	0.001972299341453	UBE2C,MAD2L1,NEK2,BUB1B,CDC20
TOMLINS_PROSTATE_CANCER_DN	1266	-1.15877717651057	-0.252610265232624	10	0.013954222061024	0.00196590083893	PTRF,GSN,GAS1,GATM,LGALS3,BTG3,TPM2,AKAP12,CLU,PMP22
KIM_HYPOXIA	883	-1.03800057496013	-0.254280952964185	8	0.013954222061024	0.001973027981296	PLIN2,JUN,TPI1,LDHA,ALDOA,SERPINE1,ALDOC,IGFBP3
ZAMORA_NOS2_TARGETS_UP	2884	1.11327432739767	0.264553823674182	18	0.014086887875254	0.001995488190476	SMS,HSPA8,H2AFZ,TMSB4X,EEF1B2,TUBB,MCM5,ACTG1,TYMS,RRM1,STMN1,HSPH1,IER2,MIF,HMGB2,FEN1,PCNA,DNAJB1
PANGAS_TUMOR_SUPPRESSION_BY_SMAD1_AND_SMAD5_UP	1078	-1.2824886862458	-0.259118065444868	9	0.014339467890371	0.002038804764439	GSN,CRYAB,S100A16,ZFP36L1,TMSB4X,C8orf4,RBP1,EMP3,PLTP
DANG_REGULATED_BY_MYC_DN	5586	-0.523944573102212	-0.107609994175385	31	0.014339467890371	0.002036597789586	CKAP2L,GADD45G,FTH1,ZFP36L1,KLF4,AKAP12,CRYAB,FTL,HSPB1,RPS12,IFIT1,NPC2,SPARC,TIMP2,ID2,KIF14,DUSP1,PLAUR,PMP22,ELAVL4,GADD45A,CCND1,GAS1,SERPINE1,ID3,LIMS1,DDIT3,CDKN1A,TMSB4X,DUSP6,MYC
NABA_ECM_REGULATORS	1469	-0.93742497582746	-0.20550949168632	11	0.014383501459381	0.002048845674372	AGT,CST3,HTRA1,PLAT,SERPINE1,SERPINE2,SERPING1,SERPINH1,TIMP1,TIMP2,TIMP3
GU_PDEF_TARGETS_UP	348	-1.45575752580445	-0.365253554090397	5	0.014452328978663	0.002062447998795	TNC,VIM,SDC2,DKK3,SERPINE1
REACTOME_APC_C_CDC20_MEDIATED_DEGRADATION_OF_CYCLIN_B	184	2.02050912259528	0.499589859502868	4	0.014475320497955	0.002073106622708	UBE2C,CCNB1,CDK1,CDC20
GRAHAM_CML_DIVIDING_VS_NORMAL_QUIESCENT_DN	890	-1.26451185035108	-0.298513413778762	8	0.014475320497955	0.002073337627171	EMP1,NEAT1,TM4SF1,GLIPR1,CD44,SOD2,HIST1H2AC,DUSP6
SLEBOS_HEAD_AND_NECK_CANCER_WITH_HPV_UP	1277	1.17934399619544	0.343917357883763	10	0.014690341122487	0.00210799638709	WEE1,DHFR,CENPK,RFC4,USP1,EZH2,CENPW,KIF15,HES1,STMN1
TAKEDA_TARGETS_OF_NUP98_HOXA9_FUSION_10D_DN	1675	-0.952729418699887	-0.193797278913203	12	0.014786346140778	0.00213688282051	SGK1,SRPX,APOE,EMP1,SEPP1,CHI3L1,GLUL,CD9,GPNMB,ID3,OLIG1,S100B
NUTT_GBM_VS_AO_GLIOMA_UP	1476	-1.03709624686961	-0.22483840043692	11	0.014786346140778	0.00213731678776	AP1S2,CD74,LDHA,IGFBP5,AQP4,MAOB,GAP43,VIM,CLIC4,TAGLN2,CLIC1
CHIARETTI_T_ALL_RELAPSE_PROGNOSIS	1085	1.1718024880707	0.344006265818561	9	0.014786346140778	0.002136193638317	USP1,DEK,NDC80,BUB1B,H2AFX,MYC,CENPF,MELK,TTK
LAIHO_COLORECTAL_CANCER_SERRATED_UP	2078	-0.839621189678938	-0.181401064736426	14	0.014786346140778	0.002133980664949	ANXA2,PMP22,TAGLN2,CSRP2,LGALS1,B2M,HSPA8,ATP1B1,SPARC,ANP32E,EMP1,TM4SF1,EMP3,PDIA6
GHANDHI_BYSTANDER_IRRADIATION_UP	1478	-1.13966300372268	-0.236711740648486	11	0.014911346586889	0.002163222947691	C8orf4,NAMPT,SLC16A3,GADD45G,MT1X,SOD2,MT1G,SAT1,IL13RA2,CREB5,MT1E
SHAFFER_IRF4_TARGETS_IN_PLASMA_CELL_VS_MATURE_B_LYMPHOCYTE	1478	-1.03048583331159	-0.21088591840949	11	0.014911346586889	0.002163222947691	ZFP36,SLC3A2,HSPB1,DDIT3,TNFRSF12A,NAMPT,PDIA4,HSP90B1,ATF4,ATF3,TIMP2
REACTOME_SYNTHESIS_OF_DNA	1686	1.09303371622759	0.30364661232205	12	0.015664736793802	0.002276635859914	CDKN1A,FEN1,ORC6,MCM3,MCM5,MCM7,PCNA,PSMB9,RFC4,RPA3,CDC45,CCNA2
VERRECCHIA_EARLY_RESPONSE_TO_TGFB1	1687	-0.993992120516625	-0.207142303481106	12	0.015698144594273	0.002289742509809	TIMP1,IGFBP5,IGFBP3,CD82,SPARC,RND3,CD44,SERPINE1,PLAT,TIMP3,RHOB,IGFBP2
SCIBETTA_KDM5B_TARGETS_DN	3952	0.553194008273415	0.22757367416239	23	0.015698144594273	0.002285645235506	BUB1B,TTK,CDK1,NCAPH,SOX9,NDC80,DLGAP5,MT1X,TOP2A,IGFBP2,CDCA3,KIF2C,CCNB1,LGALS3BP,TUBB,AURKA,HMMR,MT1E,ISG15,PBK,ECT2,MT1F,FBXO5
KALMA_E2F1_TARGETS	361	1.96046489455809	0.469343671242394	5	0.015826469820858	0.002314596248436	FEN1,RFC4,TOP2A,PCNA,TYMS
DEURIG_T_CELL_PROLYMPHOCYTIC_LEUKEMIA_DN	1292	-1.21620048269605	-0.253504206256998	10	0.015826469820858	0.002316778893618	MT2A,HOPX,MT1X,RARRES3,ID2,ANXA2,MBP,SRGN,ENC1,SYTL2
SARTIPY_BLUNTED_BY_INSULIN_RESISTANCE_UP	196	-1.70695552262518	-0.371882411701587	4	0.015920553356981	0.002334735551431	SOCS3,SERPINE1,MT2A,JUNB
CAIRO_HEPATOBLASTOMA_CLASSES_DN	2301	-0.765509441965458	-0.17973467460594	15	0.016050965412448	0.002358078755732	GLUL,B2M,HTRA1,C1R,GATM,TSC22D1,EGR1,DKK3,RCAN1,NFKBIA,PHLDA1,TSC22D3,RBP1,CSRP2,SERPING1
NABA_ECM_AFFILIATED	540	-1.73682676464209	-0.364980875123513	6	0.016211817457419	0.002385970506217	ANXA1,ANXA2,C1QL1,LGALS1,LGALS3,SDC2
REACTOME_DNA_STRAND_ELONGATION	913	1.40365231341584	0.365934890109677	8	0.016524648169265	0.002436354171605	FEN1,MCM3,MCM5,MCM7,PCNA,RFC4,RPA3,CDC45
MARSON_FOXP3_TARGETS_UP	1699	-1.06015475132624	-0.23338548177105	12	0.016604152604269	0.002452439885309	RAMP1,RGS16,SLC2A3,BASP1,CD44,S100A6,S100A10,DUSP4,VIM,ITM2C,PLIN2,DDIT4
COLINA_TARGETS_OF_4EBP1_AND_4EBP2	11456	0.427161656942909	0.161674082360044	60	0.016636830965291	0.00246163885242	DLGAP5,CCNA2,ISG15,NEK2,BIRC5,ATP1B1,CDC20,PLK1,CENPH,TPX2,MELK,S100A1,ASF1B,ECT2,KIF2C,NUF2,KIF20A,PON2,TM4SF1,ID4,S100A13,C1R,HMMR,TTK,CCNB1,AURKB,AKAP12,SLC16A3,PHLDA1,NAMPT,ANLN,CDC25B,MT2A,LGALS3BP,FBXO5,KHDRBS3,RACGAP1,GMNN,TACC3,CCND1,NUSAP1,TOP2A,FABP7,NDC80,B2M,ID2,IGFBP2,KIF22,DBF4,SRPX,ID3,CENPK,UBE2T,HLA-C,PBK,FOXM1,PDPN,PSMB9,VAMP5,IFITM3
REACTOME_LOSS_OF_NLP_FROM_MITOTIC_CENTROSOMES	727	1.3037015906457	0.382554633052888	7	0.016658380995695	0.00246920548793	TUBB4B,TUBB,HSP90AA1,NEK2,PLK1,TUBA1A,CDK1
REACTOME_S_PHASE	2723	0.963798115626502	0.260803979651959	17	0.016710108265986	0.002481264433714	CDKN1A,CKS1B,FEN1,ORC6,MCM3,MCM5,MCM7,MYC,PCNA,PSMB9,CCND1,RFC4,RPA3,WEE1,CDC45,CCNA2,CDC25B
REACTOME_M_G1_TRANSITION	1304	1.16734685568237	0.329177644035997	10	0.016787011726991	0.002497095568325	DBF4,E2F1,ORC6,MCM3,MCM5,MCM7,GMNN,PSMB9,RPA3,CDC45
YAO_TEMPORAL_RESPONSE_TO_PROGESTERONE_CLUSTER_0	546	-1.4132539488124	-0.305062437692422	6	0.016801145429332	0.002503613523898	ALDOC,IGFBP3,PNRC1,PROM1,CEBPD,DKK3
NAKAMURA_TUMOR_ZONE_PERIPHERAL_VS_CENTRAL_UP	8513	0.615079229303332	0.187290007372286	45	0.016802721671567	0.002510010452191	CXXC5,BIRC5,AKAP12,PSMC3IP,DTYMK,PBK,TOP2A,CEP55,MAP1B,TUBA1B,OCIAD2,TMPO,TK1,RND3,HSP90AA1,EFEMP1,NCAPG,TUBA1C,EMP1,LIMS1,TUBB4B,PHF19,RRM2,CCNB2,RACGAP1,PHGDH,SOX4,TUBA1A,CCDC80,ID2,RFC4,GLIPR1,CNN3,MCM5,DKK3,CENPM,RPA3,KPNA2,SHCBP1,PGM2L1,CENPW,CDK1,HMMR,KIF4A,TUBB2A
BURTON_ADIPOGENESIS_8	1305	-1.05851447997991	-0.216619797665067	10	0.016802721671567	0.002512680323554	EMP1,PDPN,TUBA1A,PLTP,TMSB10,CD99,TIMP3,TMSB4X,ZFP36L2,EMP3
CHEN_HOXA5_TARGETS_9HR_UP	2726	-0.794999775606348	-0.151166380295598	17	0.016803974732985	0.002517283994166	KLF6,GADD45B,JUN,DUSP6,ATF3,JUNB,FOS,SAT1,EGR1,CREB5,TSC22D1,RCAN1,KIF18A,CEBPB,IER2,FOSB,NFKBIA
MARKS_HDAC_TARGETS_DN	204	2.01895928143988	0.520751542472443	4	0.016828601243176	0.00252539587644	CCND1,BIRC5,TYMS,CCNA2
ZHONG_RESPONSE_TO_AZACITIDINE_AND_TSA_DN	731	1.51124607952975	0.372864127254033	7	0.016890378328174	0.002543544489368	HDGF,KIF15,CCNA2,HIST1H4C,DHFR,NUCKS1,HMGB2
OZANNE_AP1_TARGETS_UP	51	-2.60433119202611	-0.561206257270887	3	0.016890378328174	0.002540629297611	CD44,SPARC,LGALS3
GERY_CEBP_TARGETS	4814	-0.605131087273407	-0.128188021449959	27	0.016894539305703	0.00254861118567	BTG2,GADD45B,ID3,GADD45G,DDIT3,HSPH1,HSPA1B,DUSP1,TRIB3,FOS,IER2,DNAJB1,RGS16,KLF4,PLAT,CLU,BAG3,ATF3,LPL,HSPA1A,JUNB,ID2,PLAUR,CRYAB,TNFAIP6,RGS2,SAT1
YOSHIMURA_MAPK8_TARGETS_UP	11470	-0.281507078250791	-0.054728095912255	60	0.016909085128307	0.002555249395211	MAP1B,BCAN,CD74,HES1,S100A1,MAFB,ELAVL4,VAMP5,OLFM1,BUB1B,LGALS3BP,CXCL14,SOCS3,DUSP4,HMGA1,VIM,DLL3,AGT,S100B,KLF6,DHFR,CDKN1C,NTRK2,ATP1B2,IGFBP2,HSPB1,APOE,MAOB,METTL7B,MXD3,EGR1,CDC25B,CXCR4,TYMS,MIF,EFEMP1,CITED2,FOS,BTG3,AKAP12,JUN,CDKN1A,LPL,PLAUR,CD44,PLCG2,MT3,CA2,CCND1,CCL2,IGFBP3,FOXM1,CCNB1,WEE1,NRGN,GFAP,DUT,ARC,SEPP1,TNC
GAUSSMANN_MLL_AF4_FUSION_TARGETS_E_UP	1308	-1.34810188265336	-0.261574418113042	10	0.016910871053552	0.002559963660144	HEY1,HSPA1B,OCIAD2,ID4,FOS,CLU,ATP1B1,CRYAB,S100A10,IFIT1
BIOCARTA_DNAFRAGMENT_PATHWAY	54	2.49953571908152	0.58500452628411	3	0.017299332526622	0.002627861813505	HMGB2,HMGB1,TOP2A
PUIFFE_INVASION_INHIBITED_BY_ASCITES_UP	1711	1.02012342861904	0.298063074624352	12	0.017299332526622	0.002625524289426	CENPA,HJURP,TYMS,HMGB3,MCM3,CDCA8,KIF20A,ENO1,PLIN3,TPX2,IGFBP4,KPNA2
WANG_METASTASIS_OF_BREAST_CANCER_ESR1_UP	554	1.4629695079178	0.397811486586372	6	0.017537342701161	0.00266862586701	KPNA2,SMC4,ATAD2,PLK1,GTSE1,FEN1
REACTOME_ACTIVATION_OF_THE_PRE_REPLICATIVE_COMPLEX	738	1.37678744208036	0.381707708469955	7	0.017572016931972	0.002678520320774	DBF4,ORC6,MCM3,MCM5,MCM7,RPA3,CDC45
COLIN_PILOCYTIC_ASTROCYTOMA_VS_GLIOBLASTOMA_DN	927	-1.35422475440174	-0.272227224803781	8	0.017581285871311	0.002684553769049	CHI3L1,SQSTM1,PLIN2,NPC2,ANXA2,GPNMB,TIMP3,SPP1
ZHENG_RESPONSE_TO_ARSENITE_UP	556	-1.75380427259873	-0.343206608056304	6	0.017726493503675	0.002711384814491	DNAJB1,MT1M,MT1E,MT2A,MT1X,MT1G
AMIT_EGF_RESPONSE_60_MCF10A	1717	-0.851544941090192	-0.187707787742037	12	0.017727123186205	0.002716140030895	EGR1,HES1,IER2,GADD45A,ID1,RND3,CYR61,PLK2,JUN,TRIB1,GLIPR1,JUNB
BENPORATH_EED_TARGETS	8945	-0.400037400656628	-0.077498803083929	47	0.017888877990566	0.002745625426147	ATF3,HOPX,DLGAP5,GSX1,OLIG2,MT1X,CAMK2N1,WLS,MT1M,TPPP3,CEBPD,IGFBP7,FAM84A,FOS,LMO1,CD44,DUSP4,HLA-B,CXCL14,BTG2,KLF4,GADD45G,HSPA1B,HSPA6,OLIG1,JUN,LYPD1,HLA-C,HLA-A,H2AFX,PMP22,SDC2,HSPA1A,IGFBP3,ASCL1,SCD5,MAFB,TMEM106C,CITED1,LGALS3,HIST1H4C,LPL,VGF,TTYH1,HTRA1,NTRK2,HEY1
AMIT_EGF_RESPONSE_60_HELA	1720	-0.901625373718661	-0.188871558282484	12	0.017968045494494	0.002762498453161	HES1,SOD2,HSPH1,CYR61,FOSB,ZFP36L1,CCND1,SERPINE1,SLC2A3,RHOB,CITED2,KLF6
JECHLINGER_EPITHELIAL_TO_MESENCHYMAL_TRANSITION_DN	2954	-0.725603212642234	-0.145603171050113	18	0.018004350307075	0.002772811900117	TIMP3,DUSP1,CA2,SGK1,ID4,FOSB,ID1,ATF3,SAT1,EGR1,HMMR,PLK2,TSC22D1,FOS,BTG2,EGR2,ID2,ZFP36
REACTOME_DIABETES_PATHWAYS	2747	-0.714957264555873	-0.148895446752602	17	0.018039360109082	0.002782944647577	PDIA6,DDIT3,HDGF,HSPA5,IGFBP2,IGFBP3,IGFBP4,IGFBP5,LMNA,ATF3,ATF4,CCL2,TSPYL2,HSP90B1,CALR,KLF4,HERPUD1
BRUINS_UVC_RESPONSE_VIA_TP53_GROUP_A	5883	-0.411118451925696	-0.096353841565363	32	0.018177169051233	0.002808981708837	RND3,EGR2,TTC9B,IFI44L,SERPING1,SDC2,ARC,NRGN,SOX11,MEG3,SRPX,TRIB3,SERPINH1,GAPDH,GATM,METRN,CLDN11,MXD3,IFITM3,NTM,ATF3,TNC,HSPA1B,NTRK2,CEBPB,DKK3,LRRN3,HOPX,NEAT1,ASCL1,FOS,CLIC4
MANALO_HYPOXIA_UP	4005	-0.49823724918864	-0.119449162352162	23	0.018393359306991	0.002847224344761	LIMS1,DKK3,HLA-B,CXCR4,SERPINE1,DUSP6,DDIT4,GADD45B,IGFBP3,FAM46A,GPNMB,SLC2A3,BGN,CDKN1C,APOD,HES1,SOX4,HTRA1,TXNIP,ARL4C,PHLDA1,C8orf4,PLCG2
HELLER_HDAC_TARGETS_SILENCED_BY_METHYLATION_UP	10544	-0.355122083599231	-0.059944569232891	55	0.018450471361075	0.002860914087525	TXNIP,MT2A,DLGAP5,MAFB,IFIT1,HIST1H2AC,RAB13,ARL6IP1,SERPINE2,CDKN1C,TUBA1A,AKAP12,GSN,TROAP,UBE2S,SAT1,ATP1B1,TOP2A,MT1X,CD9,NRGN,MT1E,EGR1,CDKN1A,ID2,TUBB6,ALDOC,SQSTM1,SPP1,SLC16A3,IGFBP3,TUBB2B,RHOB,APOE,HN1,KIF4A,PLK2,FTL,CEP55,SOX4,GLUL,ID1,HES1,HIST1H1C,TIMP1,DUSP1,EGR2,SEPP1,FOS,HSPA1A,TIMP3,IFI6,CSRP2,ODC1,PEG10
VANHARANTA_UTERINE_FIBROID_DN	1930	-0.797491284554919	-0.190659082909047	13	0.01850596846953	0.00287438301327	RARRES3,C1R,RBP1,CITED2,ATF3,KLF4,EGR1,JUN,TRIB1,IER2,GADD45B,NAMPT,ODC1
IZADPANAH_STEM_CELL_ADIPOSE_VS_BONE_UP	4009	-0.680802304001869	-0.141642663659328	23	0.018602609726336	0.002894282511956	KHDRBS3,NTM,DUSP6,ITM2C,MT1X,GAP43,HLA-B,DDX39A,CD44,PLAT,NEK6,MT1F,ARL4C,HLA-C,LMNA,PDGFA,MT2A,SRGN,PSMB9,SOCS2,PHLDA1,MT1G,ODC1
KYNG_DNA_DAMAGE_DN	4220	-0.755302720965296	-0.146269439250403	24	0.018673118143241	0.002910160068053	RHOBTB3,IGFBP3,EGR1,MT1X,NRP2,CCND1,BTG3,CALU,PPP1R14A,PCNA,VIM,TMEM158,LIMS1,RHOB,CEBPB,ID1,CRYAB,AKAP12,CCNA2,SERPINE2,ANXA1,C1orf61,GADD45A,ZFP36L1
KEGG_PYRIMIDINE_METABOLISM	566	1.60766433577352	0.415093414410718	6	0.018766639296704	0.002934599311837	TYMS,DTYMK,DUT,RRM1,RRM2,TK1
HUPER_BREAST_BASAL_VS_LUMINAL_UP	566	-1.0889790402316	-0.281798761200405	6	0.018766639296704	0.002934599311837	PDPN,CA12,GJA1,SERPINE2,CXCL14,HTRA1
TORCHIA_TARGETS_OF_EWSR1_FLI1_FUSION_UP	1732	-0.927376848322723	-0.196951291363878	12	0.018866394727515	0.002955156703705	KLF6,EMP3,TRIM47,DDIT4,FAM46A,TSC22D3,S100A13,NEAT1,PGM2L1,APOE,MEST,ID2
SASAKI_TARGETS_OF_TP73_AND_TP63	65	-2.64714600389167	-0.501324835257173	3	0.018937948416773	0.002971341709544	CYR61,MT2A,MT1X
STEIN_ESRRA_TARGETS_RESPONSIVE_TO_ESTROGEN_DN	1138	1.28324676682327	0.330448037479424	9	0.019225896002882	0.00302157314316	ATAD2,FEN1,OLFM1,BTG3,RRM1,PCNA,SMC4,MCM5,TMPO
BOSCO_TH1_CYTOTOXIC_MODULE	570	1.46261233008391	0.407334113742583	6	0.019237349267467	0.003028428964839	TYMS,ISG15,CASC5,CDK6,RRM2,MKI67
REACTOME_PHOSPHORYLATION_OF_THE_APC_C	223	1.91831443638818	0.485526685045815	4	0.019252177222163	0.003035822952247	UBE2C,PLK1,CCNB1,CDK1
REACTOME_ANTIGEN_PRESENTATION_FOLDING_ASSEMBLY_AND_PEPTIDE_LOADING_OF_CLASS_I_MHC	572	-1.22127553957958	-0.2760314434942	6	0.019444371032239	0.003076349897873	HLA-A,HLA-B,HLA-C,HSPA5,B2M,CALR
FULCHER_INFLAMMATORY_RESPONSE_LECTIN_VS_LPS_UP	8175	-0.340590819210658	-0.079572062519107	43	0.019444371032239	0.003072900426854	MT1F,MT1E,RANBP1,TUBB6,HOPX,PHLDA1,SDC2,ACTN1,ATP1B1,PTRF,HSPA6,DUSP6,MT1X,SLC3A2,PDPN,MFSD2A,HN1,TSC22D1,ABCC3,LPL,PPP1R14A,SOX4,RCAN1,TAGLN2,GLIPR1,JUN,BTG2,PLAT,FXYD6,GGH,GSN,NEK6,SOCS2,DUSP4,TNC,PMP22,MTHFD2,H2AFX,GADD45G,SPP1,ID2,PLAUR,SH3BGRL3
PLASARI_TGFB1_TARGETS_1HR_UP	1542	-0.893164643671191	-0.188857290888645	11	0.019928553531001	0.00315819126917	SERPINE1,HES1,ID2,CYR61,GADD45B,IER5,ID1,ID4,JUNB,EGR2,GADD45G
BOYLAN_MULTIPLE_MYELOMA_C_CLUSTER_UP	397	1.62965405592787	0.440162646083906	5	0.01993858206227	0.003165020647992	UHRF1,FOXM1,TYMS,GAS2L3,CCNB1
ONKEN_UVEAL_MELANOMA_UP	13255	-0.276281524931261	-0.047419241875918	69	0.020072051737946	0.003191482602223	CDC25B,MT2A,DDX39A,CXCR4,LGALS1,HLA-C,RCAN1,S100A1,CD74,IGFBP7,CALR,C1R,IFITM3,TRIB1,HLA-B,ZFP36L2,KPNA2,SOCS2,SPARC,PLTP,WLS,PSMB9,TAGLN2,CKS2,TIMP2,S100A11,SOD2,ANP32E,PSRC1,MT1E,HTRA1,RHOB,LGALS3,CITED1,FXYD6,TYMS,IER5,S100A6,B2M,UBE2S,S100A13,EGR1,APOD,ISG15,CEBPD,HMGB2,BASP1,EMP1,RAD21,CLIC4,HLA-DRA,PCNA,KIF14,RARRES3,SQLE,TSC22D1,SPARCL1,SH3BGRL3,CCNA2,CDK1,PFN1,CDKN1A,SGK1,EMP3,HSPH1,NUSAP…
GAUSSMANN_MLL_AF4_FUSION_TARGETS_F_UP	2777	-0.721586562049708	-0.157277263062779	17	0.020132588021731	0.003206399038415	S100A16,S100A13,PLCG2,ISG15,LGALS3BP,SLC1A3,MEG3,GAS1,SEPP1,ZFP36L1,BTG2,PLAT,CEBPD,DKK3,SPRY1,C1R,PNRC1
LINDVALL_IMMORTALIZED_BY_TERT_DN	1747	-0.841747484208726	-0.180158876040924	12	0.020140597433387	0.003212967842856	LGALS3BP,EGR1,PDPN,SAT1,MAP1B,FBXO32,FAM84A,CCDC80,CYR61,AKAP12,ARL4C,MZT1
ONDER_CDH1_SIGNALING_VIA_CTNNB1	1148	-0.960546329517808	-0.217102945323354	9	0.020162103282585	0.003221697449622	IGFBP3,BGN,SOX9,SERPINE1,MAP1B,IGFBP7,NUPR1,TAGLN,CD82
PICCALUGA_ANGIOIMMUNOBLASTIC_LYMPHOMA_DN	2571	-0.739523567306899	-0.154314677708256	16	0.020228221050523	0.003237578612291	NAMPT,KLF6,DUSP4,ID2,IER5,SLC2A3,FOSB,JUN,TSC22D3,GADD45B,KLF4,TSPYL2,GADD45A,TUBB2A,RGS2,ZFP36
REACTOME_DNA_REPAIR	765	1.58801126009712	0.38576556137441	7	0.020346300086835	0.003261824718257	FEN1,UBE2T,H2AFX,PCNA,RFC4,RPA3,USP1
REACTOME_INTERFERON_ALPHA_BETA_SIGNALING	1348	-0.951008409679144	-0.204916916128771	10	0.020375951355727	0.003271933318883	IFITM3,EGR1,IFI6,HLA-A,HLA-B,HLA-C,IFIT1,IRF1,SOCS3,ISG15
BIOCARTA_RANMS_PATHWAY	402	1.45580388956578	0.417864708020813	5	0.020536592982912	0.003303126124978	KIF15,KPNA2,TPX2,RANBP1,AURKA
SABATES_COLORECTAL_ADENOMA_DN	1753	-0.89721299011819	-0.205589818858885	12	0.020617988201455	0.003321636469774	GPNMB,FAM107A,PLP1,DUSP1,CLU,CA2,SCG2,EFEMP1,CPM,MT1M,MFAP4,AKAP12
REACTOME_INHIBITION_OF_THE_PROTEOLYTIC_ACTIVITY_OF_APC_C_REQUIRED_FOR_THE_ONSET_OF_ANAPHASE_BY_MITOTIC_SPINDLE_CHECKPOINT_COMPONENTS	233	1.92265662107142	0.503414457490414	4	0.020699688050615	0.003340238755079	UBE2C,MAD2L1,BUB1B,CDC20
IVANOVA_HEMATOPOIESIS_STEM_CELL	1962	-0.781084710359355	-0.178272033578321	13	0.021107008088914	0.003411513790981	EMP1,CXCL14,PNRC1,DUSP4,EGR1,LYPD1,RBP1,RASD1,JUN,ARL4C,DDIT4,NFKBIA,NES
HOLLEMAN_VINCRISTINE_RESISTANCE_B_ALL_DN	407	-1.517666593527	-0.39092640819537	5	0.021289634280868	0.003446626732461	S100A13,RPS12,CD44,TMSB10,VIM
GERHOLD_RESPONSE_TO_TZD_DN	588	-1.61364137143479	-0.320635502629508	6	0.021491631716017	0.003484976811769	CEBPD,SOX4,AGT,PMP22,APOE,CRYAB
BOYAULT_LIVER_CANCER_SUBCLASS_G123_UP	1560	1.12481255515502	0.300679708956875	11	0.021548827700006	0.003504108655035	CCNB2,RFC4,CACYBP,KPNA2,ATAD2,BARD1,SMC4,TMPO,PEG10,PON2,KIF20A
MIKKELSEN_MEF_LCP_WITH_H3K4ME3	409	-1.5940472116228	-0.356981912246706	5	0.021548827700006	0.003505578014797	IFIT1,ANXA1,LGALS3BP,CCL2,EMP3
DUAN_PRDM5_TARGETS	589	-1.30719181115159	-0.280479744715368	6	0.021553884870468	0.00351206534026	GADD45B,CD99,ID2,SOCS3,MYC,DKK3
SCHAEFFER_SOX9_TARGETS_IN_PROSTATE_DEVELOPMENT_DN	776	1.52027348244208	0.391311382367922	7	0.021632508720279	0.003530561869985	SOX4,STMN1,OLFM1,ELAVL4,RRM2,HMGB1,BASP1
GRAESSMANN_APOPTOSIS_BY_DOXORUBICIN_DN	13670	0.479378938892631	0.147929267882772	71	0.021780167601507	0.003560384822112	TSC22D4,RPA3,FAM64A,MTHFD2,TRIB3,AKAP12,CNN3,TXNIP,PBK,IGFBP2,MKI67,FOXM1,BGN,LMNB1,FANCI,NCAPH,MND1,LIMS1,SOCS2,RACGAP1,ENC1,WEE1,MSMO1,RRM1,USP1,TCF19,SKA1,SPRY1,KIF11,DBF4,TMPO,SQLE,TUBB,TUBB2B,S100B,UBE2C,DLGAP5,NRP2,ATF4,ALDOA,EMP1,TK1,MYC,TOP2A,TRIB1,TUBA1A,ANLN,NEAT1,TYMS,NUF2,RAD21,SOD2,CD44,DTYMK,ID3,CEBPB,KIF4A,HMGB1,HMGB2,DEK,UBE2S,TIMP3,METRN,PLIN3,IGFBP5,RANBP1,NUSAP1,HSPA8,PLP2,GMNN…
DURAND_STROMA_NS_UP	1363	-0.97177960748016	-0.230403356545827	10	0.021876229417242	0.003581837300116	CRYAB,KLF4,MT2A,SLC2A3,DUSP6,GLIPR1,CA12,MFSD2A,SLC16A3,CREB5
CAFFAREL_RESPONSE_TO_THC_UP	779	-1.17917588799013	-0.264871732940152	7	0.021995978335253	0.003607224830801	MYC,NEAT1,ZFP36L1,SLC3A2,EMP1,HIST1H2AC,HERPUD1
ENGELMANN_CANCER_PROGENITORS_DN	971	-1.04150827853739	-0.259503355720679	8	0.021999149893469	0.00362018546301	ID1,GADD45B,CD44,MAFB,ABCC3,SGK1,GSN,TXNIP
TSUNODA_CISPLATIN_RESISTANCE_UP	83	-2.12507500824741	-0.467941298151849	3	0.021999149893469	0.003621368895062	VIM,EFEMP1,CYR61
ACOSTA_PROLIFERATION_INDEPENDENT_MYC_TARGETS_DN	1365	-0.936845219173115	-0.20415045745391	10	0.021999149893469	0.003625089877321	HEY1,SERPINH1,KLF6,MYC,RAB13,JUNB,SLC2A3,CD63,ID1,S100A11
REACTOME_MHC_CLASS_II_ANTIGEN_PRESENTATION	1567	0.819700455845051	0.302262185203452	11	0.022100334689741	0.003647571664956	KIF20A,KIF2C,KIF4A,RACGAP1,KIF11,KIF22,KIF15,KIF18A,AP1S2,KIF23,CD74
KOBAYASHI_EGFR_SIGNALING_24HR_UP	1977	-0.676153974613376	-0.180505771437462	13	0.022340336333911	0.003693054284896	FTH1,ID2,HIST1H1C,ID3,CD74,SOX4,GSN,TSC22D3,GPNMB,HIST1H2AC,CEBPD,NUPR1,GLUL
WALLACE_PROSTATE_CANCER_RACE_UP	4914	-0.564620508984152	-0.112114208893494	27	0.022441698173699	0.003715708239009	CLU,HLA-B,GADD45G,IFI44L,IFITM3,TMEM158,CEBPD,IFIT1,APOE,CCND1,HLA-DRA,PTGDS,SRGN,CXCR4,HLA-C,PSMB9,PLTP,C8orf4,IFI6,ARL4C,ISG15,IRF1,RGS16,CPM,CKAP2,APOLD1,GLIPR1
HAHTOLA_SEZARY_SYNDROM_UP	2185	1.18036302208167	0.279669225250354	14	0.022484592031006	0.003728719466903	NUSAP1,GLIPR1,HN1,RRM2,PRC1,TYMS,GLUL,PTTG1,CKS2,BARD1,EZH2,TRIB1,SMC4,HIST1H1C
HOSHIDA_LIVER_CANCER_SUBCLASS_S3	2811	-0.693983035808112	-0.156293650041768	17	0.022611476014524	0.003755703769035	SERPING1,CA2,SOD2,ISG15,ASCL1,PLCG2,SPARCL1,RHOB,IL32,NFKBIA,IFIT1,MT2A,SEPP1,C1R,MAOB,MSMO1,GGH
ALONSO_METASTASIS_NEURAL_UP	598	-1.24021923286	-0.27072983297837	6	0.022628638866964	0.003764501551324	EMP1,CD63,SEPP1,PMP22,ENC1,S100A10
MORI_EMU_MYC_LYMPHOMA_BY_ONSET_TIME_UP	982	1.23034497573512	0.352119848971261	8	0.023380640513136	0.003895749299692	BUB1B,MIS18BP1,KIAA0101,RANBP1,MCM7,CDK1,CENPN,AKAP12
MEINHOLD_OVARIAN_CANCER_LOW_GRADE_DN	603	1.4051163780543	0.400597487029424	6	0.023407692901375	0.003911666858939	RHEB,CCNB2,TUBA1B,KIF14,RAD21,TPX2
ACEVEDO_LIVER_TUMOR_VS_NORMAL_ADJACENT_TISSUE_UP	11826	0.561680367829574	0.155244653726486	61	0.023407692901375	0.003912560495473	GMNN,FAM83D,TUBA1A,RANBP1,CD9,UBE2S,HMGB2,MCM5,TK1,SPARCL1,H2AFX,CENPN,H2AFZ,RNASEH2A,HEY1,ODC1,ATP1B1,RPA3,NUDT1,SPARC,APOLD1,TYMS,VAMP5,SERPINH1,CCNA2,METRN,HIST1H2AC,HLA-C,ASPM,TUBB4B,TAGLN2,S100A10,MCM3,HLA-B,TUBA1C,SEC61G,NUSAP1,SDF2L1,UBE2T,RHEB,HIST1H1C,AURKA,DTYMK,PRC1,DSN1,RAMP1,LMNA,CKS1B,RFC4,CKS2,PDIA6,CDC20,MAFB,BTG3,SDC2,KPNA2,HSPA1A,HSPH1,CNN3,HSPA1B,PFN1
RICKMAN_METASTASIS_DN	2196	-0.781037016049355	-0.175723888604195	14	0.0235473169572	0.003942086964977	LMNA,CD44,S100A11,SH3BGRL3,TAGLN2,TPM4,TXN,SLC16A3,HN1,PHLDA3,PSMB9,S100A16,CDKN1A,S100A6
CHANG_CORE_SERUM_RESPONSE_DN	3243	-0.551180487718825	-0.132852152972509	19	0.023639938945311	0.003963805794247	MSMO1,TSC22D1,GATM,GSN,CDKN1A,MBP,H2AFV,APOD,NUPR1,SOD2,SERPING1,CST3,PNRC1,C10orf10,CD82,SQLE,TIMP2,CDKN1C,RARRES3
ZHAN_MULTIPLE_MYELOMA_SUBGROUPS	252	1.96233553617197	0.47707516347219	4	0.023789791531975	0.003995184438616	CKS1B,TYMS,EZH2,RANBP1
KOHOUTEK_CCNT1_TARGETS	609	-1.46569404697152	-0.302769855398349	6	0.024308397557768	0.004095054621427	CRYAB,S100A13,SQSTM1,S100A1,HTRA1,ARL4C
KUMAR_PATHOGEN_LOAD_BY_MACROPHAGES	609	1.56671629297003	0.393856271559246	6	0.024308397557768	0.004095054621427	CENPH,CENPK,CCNB1,H1FX,TOP2A,FAM84A
CHEN_LUNG_CANCER_SURVIVAL	990	-1.25759771240167	-0.260593877184558	8	0.024346138939367	0.004107811090427	HSPA5,SOD2,GFAP,ACTG1,P4HB,TPI1,CALU,ANXA1
HOFFMANN_PRE_BI_TO_LARGE_PRE_BII_LYMPHOCYTE_DN	1387	-1.04233427541954	-0.223534052347178	10	0.02445578960663	0.004132739216048	SOCS2,TNFAIP6,CD9,ANXA1,WLS,ANXA2,ACTN1,EMP1,ITM2C,SQLE
MCBRYAN_PUBERTAL_BREAST_4_5WK_DN	800	-1.24802575126972	-0.270764859382907	7	0.024738543808028	0.004187022920465	WEE1,CYR61,PTRF,SOD2,NEAT1,IGFBP4,LPL
PLASARI_TGFB1_TARGETS_10HR_DN	3468	0.776170346051816	0.243245419946637	20	0.024839456701883	0.004210630636719	CENPK,GAS1,MKI67,NUSAP1,MEST,NUF2,HMMR,CCNB1,PMP22,LPL,RFC4,TK1,BUB1,IFIT1,LRRN3,IGFBP5,ARL6IP1,RND3,STMN1,CDKN3
RODRIGUES_DCC_TARGETS_DN	1594	-0.911920901251767	-0.207444444396107	11	0.025042166629307	0.004251574150468	CD44,GADD45A,CSRP2,MBP,KLF6,PSMB9,TGIF1,TSC22D3,NUPR1,GSN,SEPP1
REACTOME_GLUCONEOGENESIS	433	-1.02722418872963	-0.298977521254348	5	0.025095443570747	0.004287000872795	ENO1,ALDOA,ALDOC,GAPDH,TPI1
REACTOME_GLYCOLYSIS	433	-1.02722418872963	-0.298977521254348	5	0.025095443570747	0.004287000872795	ENO1,ALDOA,ALDOC,GAPDH,TPI1
BROWNE_HCMV_INFECTION_30MIN_DN	1193	1.13506772327542	0.329015563186896	9	0.025095443570747	0.004277754527503	KIFC1,OLIG2,CDK1,CENPE,DUSP4,GJA1,DHFR,AURKA,NCAPH
REACTOME_GLUCOSE_METABOLISM	433	-1.02722418872963	-0.298977521254348	5	0.025095443570747	0.004287000872795	ENO1,ALDOA,ALDOC,GAPDH,TPI1
GINESTIER_BREAST_CANCER_20Q13_AMPLIFICATION_DN	435	1.45274137032633	0.411691565910179	5	0.025436713617497	0.004358669455613	KIFC1,MKI67,MCM5,MCM3,SMC4
BROWNE_HCMV_INFECTION_2HR_UP	1196	-1.01007002753122	-0.209667959168693	9	0.025436713617497	0.004358095504036	EGR1,IRF1,PTGDS,ATF3,RGS2,FOS,NFKBIA,APOE,MFAP4
SANSOM_APC_TARGETS_DN	2217	-0.599872336200944	-0.154106676273061	14	0.025509661212968	0.004380011075497	CXCL14,RGS2,IRF1,VAMP5,ABCC3,S100A13,SRGN,ATP1B1,PLTP,CD82,TRIM47,FABP7,BASP1,HLA-B
KEGG_GLYCOLYSIS_GLUCONEOGENESIS	618	-0.956606570668497	-0.271683525739628	6	0.025509661212968	0.004384577774844	TPI1,ALDOC,ENO1,GAPDH,ALDOA,LDHA
CROMER_TUMORIGENESIS_UP	1600	-0.784053416132255	-0.182975894126238	11	0.025510014938169	0.004397374514686	RBP1,PDPN,IFI6,SPP1,SPARC,ACTN1,SERPINE1,SLC2A3,PLAUR,TNC,ODC1
CHIARADONNA_NEOPLASTIC_TRANSFORMATION_KRAS_CDC25_DN	807	-1.19216555634727	-0.248183226878191	7	0.025510014938169	0.004398047253466	FOS,TNC,CCDC80,ZFP36L2,ZFP36,MEG3,CEBPB
MEISSNER_NPC_HCP_WITH_H3_UNMETHYLATED	2429	-0.688459107944039	-0.160786935601081	15	0.025812873903755	0.004457045507166	RASD1,BASP1,SLC16A3,SHD,KCNIP1,VAMP5,OLFM2,PTRF,LPL,DKK3,TPM2,CLDN11,LGALS3,TRIM47,GSN
PROVENZANI_METASTASIS_DN	3482	-0.690411089191489	-0.146731595795468	20	0.02582391055499	0.004465738014503	MAOB,FTL,CLU,PON2,ARL4C,S100A11,SLC2A3,TUBB2A,PDIA6,IFITM3,CD44,IGFBP3,TIMP2,CCND1,PSMB9,MT1E,SERPINE1,HSPB1,TUBB2B,CKB
REACTOME_FACTORS_INVOLVED_IN_MEGAKARYOCYTE_DEVELOPMENT_AND_PLATELET_PRODUCTION	1808	0.734377654955478	0.285960027435119	12	0.025881620674054	0.004482519848673	KIF20A,KIF2C,KIF4A,RACGAP1,IRF1,KIF11,KIFC1,KIF22,KIF15,WEE1,KIF18A,KIF23
HERNANDEZ_MITOTIC_ARREST_BY_DOCETAXEL_1_DN	1004	1.44822303848274	0.340944812541009	8	0.025965603506004	0.004503889175812	FBXO5,TUBB,CKS1B,CDK1,HIST1H4C,UBE2C,SDC2,RGS2
TONKS_TARGETS_OF_RUNX1_RUNX1T1_FUSION_HSC_DN	3275	-0.579921438720562	-0.124941203236935	19	0.026196776392154	0.004550872324629	CD82,ACTN1,TSC22D1,TIMP3,RAMP1,ZFP36L2,CXCR4,IGFBP5,PMP22,LGALS1,PLP2,CCL2,SH3BGRL3,IGFBP2,MBP,CCND1,SLC16A3,S100B,IGFBP4
DEBIASI_APOPTOSIS_BY_REOVIRUS_INFECTION_UP	5607	-0.522930033756542	-0.091651755296758	30	0.026526344818373	0.00461509599731	RAD51AP1,SLC2A3,IFI44L,SPRY1,BTG3,OLIG2,ISG15,ZWINT,IFIT1,IFITM3,WEE1,ATF3,NFKBIA,KLF6,CREB5,PSMB9,DDIT3,CYR61,ID4,ANXA1,RCAN1,CEBPB,GADD45A,JUN,LSM5,ZFP36,DUSP1,SLC3A2,IFI6,RND3
IWANAGA_E2F1_TARGETS_INDUCED_BY_SERUM	1008	1.17945473754042	0.321765617051725	8	0.026532564529886	0.00462315119141	RAD51AP1,HMGB2,MKI67,PGM2L1,HEY1,CLSPN,CENPH,GGH
AMIT_EGF_RESPONSE_480_HELA	3916	-0.641075109997249	-0.135286719897422	22	0.026695093959278	0.004658486830213	CCND1,ENC1,IGFBP4,SERPINH1,SERPINE2,SERPINE1,CD44,MT1X,HMGA1,TM4SF1,MT2A,TUBB4B,H2AFX,ZFP36L2,TMEM158,MT1F,PLAUR,ACTN1,MBP,DUSP4,TNFRSF12A,SH3BGRL3
ZHANG_TLX_TARGETS_36HR_UP	4766	-0.52448821837509	-0.109467008886761	26	0.026841917122148	0.004691162913595	S100A11,KLF4,DDIT3,PDGFA,S100B,GADD45G,TSC22D1,SAT1,CITED2,CDKN1A,GADD45B,TIMP2,DDIT4,GSN,ZFP36L2,OLFM1,JUN,BTG2,HIST1H1C,TUBB2B,IER5,S100A10,TM4SF1,CRYAB,FTL,PHLDA3
ALFANO_MYC_TARGETS	5191	-0.500468304502116	-0.096642318160241	28	0.026957356639866	0.004718423001879	PLAUR,EMP1,CYR61,AKAP12,PHLDA1,ARL6IP1,MYC,MAP1B,CDKN1C,S100A10,CCL2,ATP1B1,MGLL,IRF1,SOX9,SPARC,ID3,TIMP2,RBP1,ANXA1,DKK3,NPC2,GSN,HMGB3,STMN1,MYBL2,HERPUD1,TCF19
RUTELLA_RESPONSE_TO_HGF_DN	3496	-0.687369232639858	-0.130860310034444	20	0.027009005703997	0.004734561578073	CDKN1A,DDIT4,ZFP36,DUSP6,RARRES3,IER5,CDKN1C,MAFB,PLIN2,HERPUD1,CEBPD,CXCR4,RGS2,MIS18BP1,IGFBP7,EGR1,GADD45B,SLC2A3,LMNB1,NAMPT
KERLEY_RESPONSE_TO_CISPLATIN_UP	1614	-0.870116656751567	-0.200896671684125	11	0.027085477908763	0.004755085214994	PHLDA3,ANXA1,LMNA,PLK2,BTG2,GADD45A,DDIT4,CDKN1A,CXCL14,PLAT,SERPINE1
REACTOME_PERK_REGULATED_GENE_EXPRESSION	631	-1.18130533058513	-0.259369657893745	6	0.027499960701451	0.004835078504407	DDIT3,HSPA5,ATF3,ATF4,CCL2,HERPUD1
DACOSTA_LOW_DOSE_UV_RESPONSE_VIA_ERCC3_XPCS_DN	274	-1.28736002688231	-0.324926137971988	4	0.027801550620239	0.004895411015916	GAPDH,ID3,SERPINE1,ID1
ZWANG_EGF_INTERVAL_DN	2659	-0.625339322520212	-0.137089540931607	16	0.027814309664483	0.004904967617574	IFIT1,RARRES3,MBP,JUNB,ZFP36,RHOB,CEBPB,TIMP3,HES1,CXXC5,IRF1,MXD3,SOX4,SERPINE1,CA2,REEP4
MULLIGHAN_NPM1_SIGNATURE_3_DN	823	-1.00758175769199	-0.244711962589849	7	0.027837995231808	0.00491646065592	SOCS3,HSPB1,VAMP5,LDHA,AQP4,ARL4C,TPPP3
MASSARWEH_TAMOXIFEN_RESISTANCE_UP	4143	-0.49731924853656	-0.110027326176338	23	0.02791052473401	0.004936605294609	NUPR1,CDK6,RND3,TIMP2,FAM46A,IGFBP5,RASD1,FAM84A,HSPA5,BTG3,KLF4,ZFP36,ENC1,HIST1H1C,TRIB3,BAMBI,SAT1,PSAT1,EMP1,PMP22,RCAN1,WLS,GADD45G
NOUSHMEHR_GBM_SILENCED_BY_METHYLATION	635	-1.67852236324384	-0.31077451418004	6	0.028124054890972	0.00498176425664	LGALS3,LDHA,CHI3L1,RBP1,PDPN,OCIAD2
JOHNSTONE_PARVB_TARGETS_2_UP	3087	-0.5016590546203	-0.131619091469223	18	0.028392064482368	0.005036700006728	CXCR4,BASP1,HLA-A,CD74,RAMP1,CITED2,CALR,SERPINE1,S100A11,ACTG1,IFIT1,IGFBP4,B2M,PLAT,RARRES3,PTRF,HLA-B,ISG15
LANDIS_BREAST_CANCER_PROGRESSION_DN	637	-1.09498919940491	-0.260585074420172	6	0.028461980689404	0.005056583165844	SRPX,HTRA1,GJA1,KLF4,S100A6,CCDC80
DALESSIO_TSA_RESPONSE	1023	-1.21039592179752	-0.265893250654323	8	0.02863082349053	0.005095874561915	LGALS1,FOS,CLU,HSPA1A,ATF3,ANXA1,GADD45B,ARC
DELACROIX_RAR_TARGETS_UP	1423	-0.86798448029584	-0.189946781965811	10	0.02863082349053	0.005101628995159	JUNB,TM4SF1,DUSP1,HMGA1,SAT1,DUSP6,TNFRSF12A,NUPR1,CEBPB,CA12
DER_IFN_BETA_RESPONSE_UP	2042	-0.758462991689723	-0.175480076160742	13	0.028965794640185	0.005168928925279	HLA-C,PHLDA1,IFIT1,B2M,CEBPD,IFI6,IRF1,PLAUR,HLA-A,MAP1B,ISG15,PSMB9,ZFP36L2
PEPPER_CHRONIC_LYMPHOCYTIC_LEUKEMIA_UP	117	-2.16899149744583	-0.437933239672317	3	0.029130838248821	0.00520603679611	IGFBP7,CEBPD,CST3
GOLUB_ALL_VS_AML_DN	457	-1.60466577690653	-0.320401052183797	5	0.029169553095576	0.005220621723545	LGALS3,NFKBIA,SRGN,SQSTM1,CST3
PID_AVB3_OPN_PATHWAY	643	-1.34133082110851	-0.300550159774437	6	0.029497557778838	0.005287078687298	SPP1,CD44,FOS,JUN,NFKBIA,GSN
FOURNIER_ACINAR_DEVELOPMENT_LATE_DN	2048	0.854303788457822	0.268455289028979	13	0.029685863606137	0.005328632021811	CEP55,DUSP4,SERPINE2,NCAPG,AURKA,RRM2,ACTN1,FOXM1,ASPM,ODC1,CDKN3,VRK1,CKS2
REACTOME_METABOLISM_OF_LIPIDS_AND_LIPOPROTEINS	1842	-0.697803612158138	-0.172195517504063	12	0.029828517161993	0.00536991701865	GLIPR1,MGLL,PLIN2,AGT,APOE,LPL,P4HB,PLTP,TRIB3,MSMO1,SQLE,ABCC3
NING_CHRONIC_OBSTRUCTIVE_PULMONARY_DISEASE_UP	1636	-0.74982874572435	-0.179620494098267	11	0.029828517161993	0.005369772890028	NPC2,FOS,IGFBP4,EGR1,CDKN1A,CYR61,TPM2,TMSB10,FAM107A,TM4SF1,PNRC1
BENPORATH_ES_WITH_H3K27ME3	8571	-0.306001806531362	-0.062257347272263	44	0.029908436482961	0.005396048049768	DCX,ASCL1,HSPA1A,SCD5,CITED1,DUSP6,HSPA6,JUN,ABCC3,HLA-B,KLF4,SOX9,TTYH1,NTRK2,LGALS3,HSPA1B,PMP22,CXCL14,HLA-A,OLIG2,DUSP4,CPM,BTG2,CAMK2N1,PLP1,C1QL1,GSN,MAFB,MT1M,LPL,EGR2,TPPP3,LMO1,IGFBP3,MT3,FAM84A,RAMP1,HLA-C,BCAN,NRGN,ATF3,HEY1,TMEM106C,GSX1
DER_IFN_GAMMA_RESPONSE_UP	1231	-0.921273521544283	-0.215507924926331	9	0.029908436482961	0.005400025194164	PSMB9,CEBPD,HLA-A,ISG15,B2M,PHLDA1,ZFP36L2,HLA-C,IRF1
HONRADO_BREAST_CANCER_BRCA1_VS_BRCA2	837	1.26399305979311	0.348177755625629	7	0.029942375011504	0.005414022078296	TOP2A,CCND1,CCNA2,BIRC5,MKI67,CCNB1,VIM
TONG_INTERACT_WITH_PTTG1	121	1.93770314030991	0.547424395095359	3	0.029977023376441	0.005428165336759	AURKA,HMGN2,FAM64A
PEREZ_TP63_TARGETS	4594	-0.581917427282819	-0.121965610742195	25	0.030006736525097	0.005441431853434	HSPA6,CITED1,CDKN1C,EGR1,MAFB,CRYAB,RHOB,SOCS3,HSPH1,HSPB1,EGR2,RCAN1,IGFBP3,CXCL14,GPR37,ID2,KHDRBS3,SEPP1,ID4,TSC22D3,CKB,CLU,RHEB,HEY1,BAMBI
TING_SILENCED_BY_DICER	648	-1.28889862573318	-0.289769597512476	6	0.0302100918104	0.005486247947697	TM4SF1,CYR61,SPARC,CXCR4,C10orf10,VIM
COLIN_PILOCYTIC_ASTROCYTOMA_VS_GLIOBLASTOMA_UP	1847	-0.681187980557764	-0.165024889087317	12	0.030312527964907	0.005512817175221	SCRG1,HLA-A,HTRA1,DKK3,SERPINE2,GLUL,ALDOC,GFAP,APOD,SOD2,OLIG2,FTH1
PRAMOONJAGO_SOX4_TARGETS_UP	1642	-0.805934405228665	-0.18862862264171	11	0.030424852496582	0.005549237222767	TRIB3,PHLDA1,ZFP36L1,CXCR4,RND3,JUN,DUSP4,SERPINE1,SOD2,PLIN2,SLC2A3
SENESE_HDAC2_TARGETS_DN	2056	-1.02712238462554	-0.190781453222547	13	0.030424852496582	0.005548389239417	TAGLN,SDC2,DEPDC1,SQLE,CLU,TIMP3,GPNMB,IGFBP7,ID4,CXCL14,SPP1,CRYAB,RTKN2
TSENG_IRS1_TARGETS_DN	1236	-0.665613501214184	-0.204528667400845	9	0.030427353220876	0.005565686686394	CD63,IGFBP4,DKK3,GJA1,CST3,TSC22D1,SMS,SPARCL1,FTH1
RADMACHER_AML_PROGNOSIS	1236	-0.943789674303629	-0.197850854761651	9	0.030427353220876	0.005565686686394	CNN3,PLIN2,GLUL,AGT,TUBB2A,SRPX,RGS16,PMP22,TMEM158
CHIBA_RESPONSE_TO_TSA_UP	1037	-1.00399676949943	-0.214332147895628	8	0.030436821637738	0.005575417787517	TIMP2,FOS,FOSB,IGFBP2,TIMP3,JUNB,HLA-A,CD9
WEINMANN_ADAPTATION_TO_HYPOXIA_DN	1439	-0.911774982945578	-0.196559173894364	10	0.03048004007947	0.005593694188169	SOD2,ID3,SLC16A3,MEST,IGFBP3,LPL,HSPA1B,GPR37,IGFBP7,PLAUR
GILDEA_METASTASIS	1237	-0.914256677911075	-0.200063604347096	9	0.03048004007947	0.005599355588843	TIMP3,SPARC,SRGN,GLIPR1,IGFBP5,DUSP4,IGFBP4,VAMP5,TAGLN
WANG_MLL_TARGETS	1440	-1.01373346183558	-0.200946553975171	10	0.030580259243647	0.005625803277412	AGT,MEG3,RGS16,FABP7,CCDC80,MAFB,CHI3L1,DKK3,SEPP1,LGALS3BP
AMIT_SERUM_RESPONSE_120_MCF10A	1646	-0.880853294926345	-0.177907311607941	11	0.030786418396566	0.005671821102758	GADD45A,CDKN1C,PLAUR,JUNB,SOX9,ID1,ID3,KLF4,GADD45B,RND3,ID2
REACTOME_ENDOSOMAL_VACUOLAR_PATHWAY	291	-1.34984493600064	-0.315626186117804	4	0.030908296459902	0.005710521001659	HLA-A,HLA-B,HLA-C,B2M
REACTOME_IMMUNOREGULATORY_INTERACTIONS_BETWEEN_A_LYMPHOID_AND_A_NON_LYMPHOID_CELL	291	-1.34984493600064	-0.315626186117804	4	0.030908296459902	0.005710521001659	HLA-A,HLA-B,HLA-C,B2M
WANG_LMO4_TARGETS_DN	2063	-0.80165790219581	-0.158296060231725	13	0.031062866463194	0.005747242572954	HLA-C,GADD45A,AURKA,BAG3,HMMR,SLC3A2,NEAT1,PMP22,SYTL2,IFITM3,HIST1H1C,JUN,B2M
GRUETZMANN_PANCREATIC_CANCER_DN	2483	-0.923051885747874	-0.186764817758967	15	0.031085858766333	0.005759666341725	SGK1,CRYAB,GATM,SRPX,MYC,P4HB,HERPUD1,NTRK2,CLU,MEST,RBP1,MT1X,SLC25A5,ISG15,JUN
AKL_HTLV1_INFECTION_UP	655	-1.32872324517541	-0.275360723669218	6	0.031131369299485	0.005776280348341	ALDOC,S100A10,SOX4,SAT1,LGALS1,LGALS3
WESTON_VEGFA_TARGETS	1858	-0.709548680621281	-0.175987044793701	12	0.031425691331728	0.005839149480035	CCL2,CD9,GGH,IGFBP3,BGN,MEST,EFEMP1,IL32,VIM,CXCR4,RHOB,SAT1
YAO_TEMPORAL_RESPONSE_TO_PROGESTERONE_CLUSTER_16	1246	-0.722106822047697	-0.190337930338954	9	0.031720546269025	0.0059106090157	MEST,BGN,SPARC,SRPX,ACTN1,MSMO1,SQLE,AQP4,GAPDH
THEILGAARD_NEUTROPHIL_AT_SKIN_WOUND_UP	1046	-1.04185139916197	-0.247245643966109	8	0.031720546269025	0.005904474414209	TRIB1,HMGA1,MTHFD2,CCL2,NAMPT,CD44,CALU,ZFP36
SHAFFER_IRF4_TARGETS_IN_MYELOMA_VS_MATURE_B_LYMPHOCYTE	2070	-0.812796960568535	-0.165517945082339	13	0.031899811039695	0.005952395752479	TIMP2,ATF4,SLC3A2,HSP90B1,DDIT3,NAMPT,ZFP36,LDHA,HSPB1,MYC,ATF3,PDIA4,HSP90AA1
HOOI_ST7_TARGETS_DN	1049	-1.13353888788759	-0.239966010830247	8	0.032205637801425	0.006017926012303	C10orf10,CXCR4,TM4SF1,IGFBP5,BAMBI,ID2,SPARC,VIM
JIANG_AGING_CEREBRAL_CORTEX_UP	475	-1.45362504117694	-0.320543610278713	5	0.032253645863246	0.006035373417774	TIMP3,SEPP1,EGR2,VIM,GADD45B
HILLION_HMGA1_TARGETS	2919	-0.687585015189007	-0.145612228989919	17	0.032567719522159	0.006102702764599	NFKBIA,PCNA,TIMP2,CXCR4,ID1,B2M,MIF,ALDOA,HSPB1,SLC25A5,FOS,RPS12,PMP22,ID3,CLU,ID2,TK1
RIGGI_EWING_SARCOMA_PROGENITOR_UP	5692	-0.454795032907187	-0.094355923157707	30	0.032797744593138	0.006154425660841	FAM84A,MAFB,PDGFA,ID4,HES1,PTGDS,EZH2,RGS2,DUSP6,ID2,CITED2,STMN4,LPL,BAMBI,HIST1H2AC,PGM2L1,EGR2,IGFBP5,BTG2,SPP1,GPR37,PPP1R14A,TNC,FOS,CRYAB,RAMP1,MFAP4,PLCG2,IGFBP2,LRRN3
GENTLES_LEUKEMIC_STEM_CELL_DN	479	1.27838810356011	0.402212920499503	5	0.033159652461179	0.006231051645136	ANLN,DLGAP5,ZWINT,MND1,KIAA0101
LINDSTEDT_DENDRITIC_CELL_MATURATION_A	1055	-1.06120941852725	-0.252167433177047	8	0.033217442982334	0.00625064104477	CCL2,TNC,PLAT,CD44,PLAUR,SOD2,SLC3A2,ISG15
IIZUKA_LIVER_CANCER_PROGRESSION_L1_G1_UP	859	-1.22641801011202	-0.253463616578366	7	0.033361921744224	0.006286596029069	IGFBP4,MT1F,FOS,C1R,IGFBP3,MT3,ID2
OSWALD_HEMATOPOIETIC_STEM_CELL_IN_COLLAGEN_GEL_DN	5062	-0.489190948266408	-0.100670192604	27	0.033431909170745	0.006326143128236	LGALS3BP,SLC16A3,SLC2A3,CACYBP,MT1X,IFI6,PMP2,EIF5A,TMPO,TPI1,MT2A,ALDOC,MSMO1,MT1E,CD9,CNN3,PLAUR,TXNIP,HOPX,HSPA6,HIST1H4C,ID1,CCND1,GADD45A,MT1G,SPP1,DHFR
HECKER_IFNB1_TARGETS	2082	-0.898679244760204	-0.18854777045762	13	0.033431909170745	0.006319227436909	EGR2,TNFAIP6,CHI3L1,LGALS3BP,HES4,ISG15,CCL2,EGR1,IFI44L,IFI6,CLU,IFIT1,SERPING1
ZHANG_TLX_TARGETS_UP	3780	-0.598891313867982	-0.122621038644815	21	0.033431909170745	0.006316280663548	HIST1H1C,TSC22D1,BTG2,CDKN1A,S100B,TIMP2,S100A11,S100A10,TM4SF1,GADD45G,DDIT3,GSN,DDIT4,CITED2,CRYAB,KLF4,PDGFA,PHLDA3,GADD45B,SAT1,OLFM1
RUTELLA_RESPONSE_TO_CSF2RB_AND_IL4_UP	5913	-0.440490505814616	-0.091761725432711	31	0.033452612265496	0.006338852416143	HSPB1,MGLL,APOC1,GPNMB,SLC3A2,SMS,SERPINE1,CD63,SDC2,RAB13,TXN,CHI3L1,APOE,RAMP1,LMNB1,CDKN1A,CXCR4,SQSTM1,MCM5,SLC1A3,SPP1,SQLE,CD9,CCND1,TNFAIP6,GGH,ANXA2,IER5,FTH1,GADD45B,TUBA1C
LINDSTEDT_DENDRITIC_CELL_MATURATION_D	303	-1.72179261926243	-0.371630636822024	4	0.033498251443675	0.006356304216119	ANXA1,ACTN1,EGR2,CD99
GRAHAM_CML_QUIESCENT_VS_CML_DIVIDING_UP	305	-1.47780693786432	-0.332615729093277	4	0.034050290498209	0.006470002636059	HIST1H2AC,SOD2,JUN,EMP1
HATADA_METHYLATED_IN_LUNG_CANCER_UP	2722	-0.524033416202834	-0.12826821324308	16	0.034325230130279	0.006531265864474	MT1E,PLTP,VAMP5,FAM107A,ID4,TMSB10,ALDOC,TAGLN,TPPP3,PTRF,IGFBP4,BTG3,NKAIN4,PROM1,UHRF1,OLFM1
REACTOME_METABOLISM_OF_NUCLEOTIDES	866	1.36500024780213	0.352768942709582	7	0.034582106720001	0.006589231898029	DTYMK,DUT,RRM1,RRM2,TK1,TXN,TYMS
SMITH_LIVER_CANCER	1066	1.23663165539415	0.328701410981907	8	0.035104813236047	0.006698053721254	TMEM106C,SDC2,CENPF,AURKA,CDKN3,HJURP,RHOBTB3,TOP2A
DITTMER_PTHLH_TARGETS_DN	869	-1.24949253458285	-0.260679801300023	7	0.035169870171784	0.006722828652476	HSP90AA1,SERPINE1,LMNA,MT2A,MT1X,MT1G,ACTG1
INAMURA_LUNG_CANCER_SCC_UP	142	1.86669763875351	0.51196149547209	3	0.035169870171784	0.006738195888365	TPX2,CDCA5,TOP2A
ADDYA_ERYTHROID_DIFFERENTIATION_BY_HEMIN	3155	-0.524273116576605	-0.124800306779735	18	0.035169870171784	0.006737930512481	ID2,CEBPB,KLF6,IER5,MT2A,FTH1,EGR1,HSPA1B,JUN,DDIT4,ATF3,HSPA5,PTRF,APOC1,SOCS2,TXNIP,BIRC5,HERPUD1
GARY_CD5_TARGETS_DN	4868	0.622586057813365	0.190516247276041	26	0.035303654324715	0.006773105823139	TXNIP,HSPA5,MANF,PDIA6,FEN1,MT1X,KIF23,DTYMK,SOD2,RRM2,GMNN,CCNB1,BASP1,HSP90B1,CLSPN,SDF2L1,HSPH1,KIF14,UHRF1,CITED2,ZWINT,BIRC5,KPNA2,CENPF,IFIT1,FBXO5
SHEPARD_BMYB_MORPHOLINO_UP	2734	-0.615830051997258	-0.139403234429046	16	0.035864942939084	0.006890216370163	HSPB1,TRIM47,TMPO,PRC1,BGN,ANXA2,FBXO32,MBP,B2M,FOS,SDF2L1,SQSTM1,TPPP3,HMGA1,SOCS3,TIMP2
GAURNIER_PSMD4_TARGETS	680	-0.959689864523043	-0.239415903943703	6	0.03600329032756	0.006926257166826	CCL2,HLA-DRA,HLA-A,HLA-C,B2M,HLA-B
SMID_BREAST_CANCER_RELAPSE_IN_BRAIN_UP	493	1.42110296557041	0.390364469473661	5	0.036133953242917	0.006960890335626	MCM5,CENPF,KIFC1,CENPN,SCRG1
PIONTEK_PKD1_TARGETS_DN	875	1.16276043981318	0.333641194412178	7	0.036232239278116	0.00699722189532	PDGFA,CCNA2,TUBB,TUBA1A,UHRF1,RRM1,CLDN11
FONTAINE_PAPILLARY_THYROID_CARCINOMA_UP	1685	-0.665362561098408	-0.172089217630168	11	0.036232239278116	0.006998868822448	CITED1,KLF4,CD63,LGALS3BP,SPP1,S100A6,ABCC3,S100A10,PSAT1,FAM107A,KPNA2
LABBE_WNT3A_TARGETS_UP	5093	0.621926874342798	0.197320849756727	27	0.036419287799482	0.00704457183191	CYR61,GADD45G,ECT2,RRM2,CA2,TUBA1A,TUBA1B,SERPINE1,SGK1,SPP1,CCND1,RACGAP1,KPNA2,CCNB2,PCNA,AKAP12,AURKA,HMGB3,PHGDH,CEBPD,S100A10,SHCBP1,ID1,CCNA2,TOP2A,CDK1,MKI67
CHIARADONNA_NEOPLASTIC_TRANSFORMATION_KRAS_UP	5094	0.724599831103812	0.201229082172305	27	0.036462675097657	0.007068900104343	SMC2,GJA1,TOP2A,HMGB3,SPP1,RRM2,PHLDA1,NFKBIA,CKS1B,PDPN,TUBB6,KIAA0101,CENPA,ZWINT,RRM1,RGS16,NCAPH,AURKA,TMSB4X,SMS,PCNA,H2AFX,CCND1,ANP32E,TIMP1,CCL2,UHRF1
BASAKI_YBX1_TARGETS_DN	4452	-0.484596657526158	-0.100943331567982	24	0.036462675097657	0.007072129887535	EGR1,SPP1,IER2,DDIT4,CA12,CAMK2N1,JUNB,SAT1,CKB,SPRY1,GAS2L3,HES1,ALDOC,FOS,HTRA1,PHLDA1,SEPP1,HEY1,SYTL2,TSC22D3,NEAT1,CPM,PLCG2,DUSP6
BOHN_PRIMARY_IMMUNODEFICIENCY_SYNDROM_UP	2106	0.989781120488611	0.271584156535166	13	0.036625844721707	0.007113403219275	CALU,ASPM,MKI67,ATF4,TOP2A,UBE2C,DLGAP5,TAGLN2,TXN,SMC2,CENPE,IL32,NUSAP1
GAUTSCHI_SRC_SIGNALING	499	-1.26977404437437	-0.267594465876503	5	0.037515846986765	0.007296117416611	ID2,ID1,ID4,SERPINE1,ID3
MARCHINI_TRABECTEDIN_RESISTANCE_DN	1487	-0.900859041015667	-0.190528002877631	10	0.037649650312782	0.007332034397312	CITED2,CALR,HLA-B,ACTG1,HSPA5,SLC16A3,RND3,HSP90B1,IGFBP7,SLC3A2
NAKAMURA_ADIPOGENESIS_LATE_DN	1083	-0.847509676021059	-0.204954820112088	8	0.038179450678658	0.007445243732868	GLIPR1,IER2,CYR61,SERPINE1,IGFBP3,DKK3,TIMP3,SERPINE2
GUTIERREZ_WALDENSTROEMS_MACROGLOBULINEMIA_2	153	1.80381988783591	0.482696265880841	3	0.038562944958282	0.007530162445205	HMGB1,CKAP2,DEK
REACTOME_GPCR_LIGAND_BINDING	692	-1.23249303102247	-0.277579695993053	6	0.038594909855101	0.007546813559302	RAMP1,CNR1,AGT,ANXA1,CCL2,CXCR4
NIELSEN_MALIGNAT_FIBROUS_HISTIOCYTOMA_UP	323	-1.40848347559282	-0.302648237772052	4	0.038594909855101	0.007576977046455	SRPX,SH3BGRL3,TIMP1,CCL2
KAAB_FAILED_HEART_ATRIUM_DN	2755	-0.599613208193323	-0.127515578185526	16	0.038594909855101	0.007560447633041	SPARCL1,TPM2,MCM3,CNN3,PMP22,LRRN3,PLP1,TSC22D1,LDHA,RBP1,IFITM3,ACTN1,HDGF,TXN,TAGLN,CLIC4
KEGG_CHEMOKINE_SIGNALING_PATHWAY	323	-1.31463026067698	-0.316559848203878	4	0.038594909855101	0.007576977046455	CCL2,CXCL14,NFKBIA,CXCR4
REACTOME_ACTIVATION_OF_GENES_BY_ATF4	507	-1.19476827483206	-0.267598530971442	5	0.039500716915724	0.007765186925877	DDIT3,ATF3,ATF4,CCL2,HERPUD1
MIKKELSEN_MCV6_LCP_WITH_H3K4ME3	326	-1.7426944392371	-0.372998782067152	4	0.039507289567355	0.007776861993679	LGALS3BP,FABP7,EMP3,ANXA1
PID_IL23_PATHWAY	157	-1.54941461598132	-0.3566452936601	3	0.039764048430257	0.00783785448691	SOCS3,NFKBIA,CCL2
MARTORIATI_MDM4_TARGETS_FETAL_LIVER_UP	3622	-0.537420286514606	-0.111166415436132	20	0.039931574679851	0.007881369930241	CDKN1A,GLUL,DDIT4,LMNB1,EIF4EBP1,PHLDA1,SLC2A3,PSRC1,TAGLN,CENPW,SERPINE2,PLTP,IFITM3,CA12,BTG2,RPS12,NAMPT,FABP7,MT2A,PHLDA3
SANSOM_APC_TARGETS_REQUIRE_MYC	2552	0.951678519707193	0.253880619623232	15	0.040019491997171	0.007909239942674	CITED1,PHGDH,BUB1B,SOX4,HES6,MYC,RNASEH2A,TMPO,TNFRSF12A,TRIB1,MCM7,TK1,DTYMK,GTSE1,SKA1
MARKEY_RB1_CHRONIC_LOF_DN	2553	-0.606442205153428	-0.133707935155283	15	0.040147016532168	0.007944994336064	TIMP3,APOE,PLIN2,RHOB,MEST,HTRA1,IGFBP2,RBP1,SQSTM1,FABP7,PON2,IGFBP3,CCL2,SRGN,NUPR1
RIZ_ERYTHROID_DIFFERENTIATION_CCNE1	895	1.22092542946277	0.337819978218986	7	0.040186924779784	0.007984576907626	FEN1,ID1,AURKB,HMGB2,CENPA,HMGB3,E2F1
CROSBY_E2F4_TARGETS	329	1.35783925814105	0.414552567567427	4	0.040186924779784	0.007981372331373	BUB1B,CENPE,NDC80,PTTG1
HUANG_FOXA2_TARGETS_DN	1094	-1.01249494369607	-0.233592515398463	8	0.040186924779784	0.007966993915373	PLAT,SPP1,CD44,TNC,SRPX,PLAUR,CDKN1A,SPARC
TAKEDA_TARGETS_OF_NUP98_HOXA9_FUSION_6HR_DN	898	-1.05147822230999	-0.231821401671012	7	0.040929080951225	0.008142789561124	CCL2,SERPINE1,PDGFA,RHOB,ZFP36,TM4SF1,NEAT1
REACTOME_CLASS_A1_RHODOPSIN_LIKE_RECEPTORS	514	-1.32512574819675	-0.304169627132584	5	0.041103572788869	0.008197184847529	CNR1,AGT,ANXA1,CCL2,CXCR4
BASSO_CD40_SIGNALING_UP	1715	-0.897453673951734	-0.185845493051995	11	0.041103572788869	0.008199109526084	NFKBIA,GADD45B,JUNB,CD44,DDIT4,LGALS1,ZFP36L1,TMSB4X,SRGN,HSP90B1,CD74
ROSS_AML_WITH_CBFB_MYH11_FUSION	333	-1.96366539287551	-0.364860983089355	4	0.041361354625521	0.008261400661076	SPARC,CHI3L1,CEBPD,DUSP6
HOUSTIS_ROS	902	-0.886347863871994	-0.244406446477137	7	0.041790106870865	0.008358021374173	PRDX6,FTH1,TXN,FTL,MT2A,TXNIP,SOD2
GAUSSMANN_MLL_AF4_FUSION_TARGETS_G_UP	1930	-0.579026007059218	-0.152492946790244	12	0.042097675672124	0.008430598912525	PEG10,PLP2,GAP43,EGR2,MGLL,SYTL2,FBXO32,TMSB10,ANLN,C10orf10,RBP1,SPARCL1
ZHONG_SECRETOME_OF_LUNG_CANCER_AND_MACROPHAGE	2782	-0.64329993456224	-0.145011170848124	16	0.042419149119412	0.0085061263543	ANXA2,ENO1,TPI1,BGN,PSAT1,LGALS3BP,DHFR,DUT,TIMP2,NPC2,CDC25B,CLU,IGFBP4,LDHA,ALDOA,CST3
LINDGREN_BLADDER_CANCER_HIGH_RECURRENCE	519	-1.07009020725621	-0.266575672117172	5	0.042425486421292	0.008518547076443	IL32,SERPINH1,NRP2,LGALS1,SPARC
ANASTASSIOU_MULTICANCER_INVASIVENESS_SIGNATURE	907	-0.982929988048658	-0.212694922956186	7	0.04294464157818	0.008634073799555	TIMP3,BGN,TNFAIP6,SPARC,LGALS1,NTM,TMEM158
VERRECCHIA_RESPONSE_TO_TGFB1_C1	712	-1.20947984423499	-0.275178513230855	6	0.043167736368091	0.008690272288557	PLAT,CD44,SPARC,SERPINE1,RHOB,IGFBP3
AFFAR_YY1_TARGETS_UP	3865	-0.568965790848512	-0.123950362667129	21	0.043509149899346	0.008770438363416	GADD45G,SEPP1,PSRC1,UBC,PDGFA,FXYD6,CLU,ID4,PLTP,HIST1H1C,BTG2,SLC2A3,CRYAB,DUSP1,TSC22D1,CDKN1A,TXNIP,FOS,RND3,CDKN1C,EFEMP1
WINTER_HYPOXIA_UP	1316	-0.693155252484942	-0.187082587448379	9	0.044105099549718	0.008902159383491	LDHA,TUBB4B,MIF,CA12,ALDOA,TPI1,ANLN,S100A10,GAPDH
STONER_ESOPHAGEAL_CARCINOGENESIS_UP	170	1.78781774649264	0.48408832134338	3	0.044114038420802	0.008915557305019	H2AFZ,BUB1,KIAA0101
GROSS_HYPOXIA_VIA_ELK3_ONLY_UP	716	-1.08785222130458	-0.234347412753397	6	0.044159655829134	0.00893638238855	CEBPB,RND3,GADD45A,HERPUD1,AKAP12,ATF4
LEE_NEURAL_CREST_STEM_CELL_DN	4302	-0.442902875991921	-0.096605269621378	23	0.044190591773595	0.008954256572258	PROM1,ARL4C,HTRA1,FABP7,IGFBP3,CD82,DUSP6,FOS,HLA-C,CD9,PLK2,SAT1,GATM,FAM107A,EFEMP1,C1orf61,HLA-B,BTG3,SPRY1,SMS,CREB5,CA2,TTYH1
ABE_INNER_EAR	914	-1.13528371516899	-0.245406909995421	7	0.044526237866259	0.009033969942905	RBP1,CLU,MT3,APOD,VAMP5,S100A13,PTGDS
YAO_TEMPORAL_RESPONSE_TO_PROGESTERONE_CLUSTER_1	1945	-0.71767602994357	-0.145702722747383	12	0.044709527386221	0.009082907928922	ID3,DDIT3,GADD45B,GADD45G,CEBPB,IGFBP3,DUSP1,CITED2,TXNIP,MCM5,SAT1,CXCL14
HESS_TARGETS_OF_HOXA9_AND_MEIS1_DN	2157	-0.788192223173738	-0.1678188020304	13	0.044730114998725	0.009098845994484	LPL,ZFP36,ID2,DUSP1,HIST1H1C,EGR2,ZFP36L1,BTG2,EGR1,PHLDA1,FOS,KLF4,ANXA1
YAMAZAKI_TCEB3_TARGETS_DN	8557	0.451182749452489	0.154945457344856	43	0.044941927427267	0.009166637705364	ESCO2,ANXA1,APOE,IGFBP2,KIF20A,MEG3,TUBA1C,MIF,BUB1B,MAP1B,MYBL2,G2E3,PSRC1,KPNA2,LGALS3,CKS2,NUSAP1,ALDOA,TUBA1B,TGIF1,STMN1,SOD2,MT2A,TUBB4B,CKB,TUBB,NEK2,HMGA1,AURKA,UBE2S,KIF11,SPP1,UHRF1,ECT2,TOP2A,ARL6IP1,S100A6,HSP90AA1,CDKN1C,DBF4,TUBB2B,DHFR,DUSP6
HOLLMANN_APOPTOSIS_VIA_CD40_UP	3661	0.823844189699133	0.216512090918846	20	0.044941927427267	0.009172883007358	TUBA1B,DDX39A,CD99,DUT,MEST,RHEB,HMGB1,SMC4,NUSAP1,TMEM106C,TUBB2A,CDKN3,PEG10,HSPH1,NRGN,E2F1,HMGB3,EMP3,BASP1,TUBA1C
PID_HIF1_TFPATHWAY	1528	-0.747381546473483	-0.181682191814502	10	0.044941927427267	0.009177365995003	SERPINE1,FOS,ALDOA,ENO1,CITED2,CXCR4,ID2,PLIN2,JUN,LDHA
WHITFIELD_CELL_CYCLE_M_G1	3015	0.918921770584445	0.225056798108989	17	0.044980062784547	0.009196974729666	TSC22D1,NUCKS1,PBK,IFIT1,PTTG1,UBE2S,BAG3,ANP32E,TROAP,CDKN3,PRC1,RHEB,RAD21,PLIN3,PDGFA,PLK2,HSPA8
XU_HGF_SIGNALING_NOT_VIA_AKT1_48HR_DN	1529	0.900634289603099	0.293214377850339	10	0.045069210175731	0.009227047234401	DLGAP5,PLK1,GTSE1,MAD2L1,IGFBP7,CENPF,KIF20A,SCD5,HMMR,SPP1
HILLION_HMGA1B_TARGETS	2802	-0.80517172578497	-0.168081556147942	16	0.045231029174643	0.00927206379927	ANXA1,FOS,ID2,PLAUR,SLC25A5,CD44,CLU,ID3,TIMP2,PDGFA,TK1,ID1,NFKBIA,MIF,PCNA,RPS12
CHARAFE_BREAST_CANCER_LUMINAL_VS_MESENCHYMAL_DN	11003	-0.337658930503061	-0.051413214849787	55	0.045295154997224	0.009297113285895	SOCS3,PHLDA1,VIM,BIRC5,CD44,AKAP12,NDC80,PLAT,PTTG1,CDC20,PTRF,RGS2,MAP1B,CD99,TUBB6,AP1S2,HTRA1,PMP22,ACTG1,BUB1,TMEM158,DEPDC1,PLP2,GLIPR1,SPARC,ACTN1,GADD45A,GJA1,SERPINE2,EMP3,SRPX,PSMB9,NCAPG,CDK6,TYMS,SRGN,PLK1,ANXA2,TUBB,ANLN,IGFBP7,HJURP,PDGFA,UBE2S,TIMP2,SGK1,WLS,ANXA1,SERPINE1,CKAP2L,CSRP2,TIMP1,BASP1,DKK3,ITM2C
ZHAN_MULTIPLE_MYELOMA_DN	347	-1.67321732546413	-0.330981637656101	4	0.045302839057015	0.009310596620916	APOC1,CEBPD,APOE,CD99
WANG_HCP_PROSTATE_CANCER	2164	-0.676995478388515	-0.150377261340882	13	0.045709314454169	0.009406148020398	CDKN1C,E2F1,NAMPT,FTH1,DUSP1,SGK1,GADD45B,ATF3,CITED2,IGFBP3,TXNIP,RGS2,HTRA1
YAMASHITA_LIVER_CANCER_STEM_CELL_DN	176	-1.88435169743543	-0.395444700731177	3	0.045889607512115	0.009455309405913	GADD45A,GADD45B,C1R
GEISS_RESPONSE_TO_DSRNA_UP	1743	-0.775698967271896	-0.195417761204431	11	0.04594495260942	0.009478787857659	NFKBIA,IRF1,ATF3,HMGB2,PLAUR,TNFAIP6,CD44,ANXA1,KLF4,IFIT1,SAT1
FLECHNER_BIOPSY_KIDNEY_TRANSPLANT_REJECTED_VS_OK_DN	5611	-0.499260018231048	-0.096866871624252	29	0.045957589871992	0.009493473229799	HSPA8,MT1G,MSMO1,CA12,IGFBP5,MAOB,SLC3A2,HSPB1,IGFBP4,HDGF,TUBB2A,MT1X,CA2,RHOBTB3,TXN,GGH,H2AFV,HTRA1,WEE1,BAMBI,GATM,IGFBP2,CD9,RCAN1,CLIC4,CRYAB,MT1E,CDKN1C,TSC22D1
HWANG_PROSTATE_CANCER_MARKERS	922	-1.30828023389059	-0.275433450254284	7	0.045982843751837	0.009510774778632	MIF,TXN,LGALS3,CLU,LGALS1,HSPA6,CALR
MCBRYAN_PUBERTAL_TGFB1_TARGETS_DN	1957	-0.844571745015223	-0.17106777584731	12	0.046529946665222	0.009636162410564	PTTG1,CD9,MT2A,ID2,RGS2,ABCC3,HSPA1B,CHI3L1,SOD2,APOD,ID4,PHLDA1
KIM_LRRC3B_TARGETS	1126	-0.669271420947769	-0.201255134910979	8	0.046643318251163	0.009671899632107	IFIT1,HLA-B,CD74,HLA-A,HLA-C,FTH1,ISG15,B2M
SCHAEFFER_PROSTATE_DEVELOPMENT_48HR_DN	4972	-0.395594148876928	-0.08530485532129	26	0.046710120644539	0.009698027676527	SDC2,MFAP4,ZFP36L1,PPP1R14A,LMNA,CENPE,NRP2,ALDOC,IRF1,DUSP4,TNFAIP6,ID4,NTRK2,SLC16A3,SPARCL1,MIF,HSPA1A,CREB5,CCDC80,ARL4C,RND3,GAS1,GAS2L3,FAM46A,SLC1A3,IGFBP4
RASHI_RESPONSE_TO_IONIZING_RADIATION_1	1750	-0.804826496614183	-0.166490114026957	11	0.04726083109817	0.009824787752603	ZFP36,GADD45A,ATF3,FAM46A,DUSP1,JUN,SGK1,S100A1,IER2,FOS,EGR1
SENESE_HDAC1_TARGETS_UP	4978	-0.525164611795085	-0.101031337433817	26	0.04754448712394	0.009896250670739	IL13RA2,TRIB1,NFKBIA,SQSTM1,SOD2,PHLDA1,TM4SF1,CCL2,CD44,SRPX,BUB1,GLIPR1,PSAT1,MYC,CEBPD,TNFRSF12A,HMGA1,TMEM158,TMPO,SRGN,NAMPT,CDK6,ESCO2,ANP32E,CA2,PLIN2
REACTOME_E2F_ENABLED_INHIBITION_OF_PRE_REPLICATION_COMPLEX_FORMATION	181	1.69849352207698	0.464034143704823	3	0.047630717919477	0.009926717295702	ORC6,CCNB1,CDK1
REACTOME_UNFOLDED_PROTEIN_RESPONSE	1964	-0.686843362015352	-0.148301111668954	12	0.04778923262646	0.009972312931776	PDIA6,DDIT3,HDGF,HSPA5,LMNA,ATF3,ATF4,CCL2,TSPYL2,HSP90B1,CALR,HERPUD1
STOSSI_RESPONSE_TO_ESTRADIOL	933	-0.877416288222241	-0.205409810741428	7	0.048411803419696	0.010202237464847	IL13RA2,SEPP1,RHOBTB3,SPARCL1,CA12,AGT,GJA1
KORKOLA_CHORIOCARCINOMA_UP	358	-1.01869953878835	-0.286724605903673	4	0.048411803419696	0.010214994017477	CD9,TPI1,GAPDH,SLC2A3
KORKOLA_SEMINOMA_UP	358	-1.01869953878835	-0.286724605903673	4	0.048411803419696	0.010214994017477	CD9,TPI1,GAPDH,SLC2A3
WESTON_VEGFA_TARGETS_12HR	933	-0.953691863614661	-0.226967409279071	7	0.048411803419696	0.010202237464847	RHOB,VIM,BGN,SAT1,IGFBP3,CCL2,MEST
WESTON_VEGFA_TARGETS_6HR	933	-0.953691863614661	-0.226967409279071	7	0.048411803419696	0.010202237464847	RHOB,SAT1,CCL2,MEST,VIM,IGFBP3,BGN
VART_KSHV_INFECTION_ANGIOGENIC_MARKERS_DN	1548	-0.728609476493324	-0.157295430958917	10	0.048411803419696	0.010216735386601	RHOB,DLL3,CALR,TIMP3,ID1,CCL2,NRP2,ID3,RAMP1,TNFRSF12A
CHEN_ETV5_TARGETS_TESTIS	27	2.27486260298661	0.609534709048597	2	0.048411803419696	0.01015798291172	MKI67,MAD2L1
BERENJENO_TRANSFORMED_BY_RHOA_FOREVER_UP	357	-1.36039690842517	-0.284604847634867	4	0.048411803419696	0.010129722583346	GADD45A,TIMP3,DDIT3,PMP22
OXFORD_RALA_OR_RALB_TARGETS_DN	183	-1.76583125933965	-0.429957491652357	3	0.048411803419696	0.010120950448873	SLC16A3,CLU,CA12
ZWANG_DOWN_BY_2ND_EGF_PULSE	2399	0.723066702873121	0.245352464352143	14	0.049192964516708	0.010394518652151	CDCA8,BTG2,ID3,DEPDC1,PSRC1,KIF18A,TROAP,GAS2L3,SKA1,GTSE1,HMGB2,CDCA2,GADD45G,TSC22D3
PID_AURORA_A_PATHWAY	1553	0.82087019165518	0.28787274683247	10	0.049593062934003	0.01049209347224	BIRC5,AURKB,TPX2,DLGAP5,TACC3,NFKBIA,GADD45A,CDC25B,AURKA,CENPA
YAGI_AML_WITH_T_8_21_TRANSLOCATION	4996	-0.406412348850177	-0.078839371540799	26	0.049598837566503	0.010512295741118	DDX39A,CCND1,CALR,MKI67,SOCS3,HLA-DRA,CSRP2,PTGDS,SERPINE2,BASP1,PLP2,LIMS1,AURKA,TSC22D4,LGALS1,VAMP5,MFAP4,NUPR1,TGIF1,LYPD1,PLTP,MANF,PNRC1,CD74,SQSTM1,CD99
HARRIS_BRAIN_CANCER_PROGENITORS	187	-1.28170351857478	-0.338556199170803	3	0.049598837566503	0.010519385523303	BGN,S100A6,GJA1
DASU_IL6_SIGNALING_SCAR_DN	362	-1.36737080806442	-0.291972896895414	4	0.049739879485937	0.010562371254832	ID3,SERPINE1,SGK1,CYR61
SMID_BREAST_CANCER_BASAL_UP	19713	0.278277882655623	0.108570247509422	103	0.049750289190026	0.010577656755514	CEP55,CDC20,NES,SPP1,TPM2,CLIC4,RBP1,GTSE1,KIFC1,ARL4C,SOX11,SOCS3,CDK1,MYC,TM4SF1,DLGAP5,ID4,CRYAB,RAD51AP1,HSPA6,FOXM1,CALU,RAD21,PHLDA1,LYPD1,CCL2,CKAP2,PLIN2,S100A6,RGS2,HMGA1,RCAN1,SOD2,ANP32E,NEK2,CDCA8,MELK,PSAT1,BIRC5,SDC2,TPX2,KLF6,DCX,MKI67,MCM5,SOX9,CD44,FABP7,PROM1,SHCBP1,PTTG1,TMEM158,CENPA,CENPF,NUDT1,PEG10,CSRP2,ASPM,TYMS,MT1X,BTG3,ENO1,CCNB2,KHDRBS3,TUBB2B,SLC2A3,ODC1,MCM7,PHGDH,S…
BONOME_OVARIAN_CANCER_SURVIVAL_SUBOPTIMAL_DEBULKING	3266	-0.571993543028276	-0.110742621490225	18	0.049866539190888	0.01061547877651	MYBL2,PTRF,SEPP1,SOCS3,IGFBP3,EFEMP1,HMGA1,CAMK2N1,MAOB,IGFBP5,SPARCL1,SDC2,HMGB3,GATM,SOCS2,IGFBP4,BAMBI,RHOBTB3
WIERENGA_STAT5A_TARGETS_UP	4787	-0.377995192930638	-0.081818538389556	25	0.050542834406955	0.010772730277015	EGR1,SOCS2,BTG2,SPP1,TRIB3,HSPA6,HES6,PLIN2,IGFBP5,CA2,EMP1,TRIB1,SLC2A3,PHLDA1,PSAT1,IGFBP4,CDKN1C,GADD45B,TUBB2B,ENC1,PGM2L1,DDIT4,CCL2,SQSTM1,KLF6
GROSS_HIF1A_TARGETS_DN	365	-1.33920780318339	-0.335288539761583	4	0.050741828633052	0.010829615450678	LGALS3,ENO1,TPI1,GAPDH
JOSEPH_RESPONSE_TO_SODIUM_BUTYRATE_UP	551	-1.49574499570626	-0.298824536525857	5	0.050741828633052	0.010849214733351	CD82,CLU,SAT1,MT2A,TIMP1
KEGG_CELL_ADHESION_MOLECULES_CAMS	943	-0.966393976886621	-0.209006333362183	7	0.050741828633052	0.010868486290654	SDC2,HLA-DRA,HLA-C,HLA-B,HLA-A,CD99,CLDN11
YAMASHITA_METHYLATED_IN_PROSTATE_CANCER	943	-0.9708374882809	-0.206849904628044	7	0.050741828633052	0.010868486290654	SPARC,SERPINE1,TM4SF1,GPNMB,IGFBP5,TAGLN,SPP1
LEE_LIVER_CANCER_ACOX1_UP	1983	-0.723468663272051	-0.158937138269166	12	0.050998271066939	0.010936817132884	TAGLN2,RGS2,LGALS3BP,MT2A,LPL,SGK1,PLAT,IGFBP2,ANXA2,PLIN2,CD63,CD74
MARTINEZ_TP53_TARGETS_DN	6941	-0.498701303797393	-0.070640558569873	35	0.051094060607075	0.010970787783438	CLU,CXXC5,IGFBP4,UBC,ENC1,MBP,TIMP3,ZFP36,LGALS3BP,PLK1,SOX9,IGFBP2,CCND1,HJURP,JUNB,CENPA,CALR,MGLL,CEBPB,TIMP1,CD99,CDKN1A,HSPA8,GAS1,EGR2,MYBL2,BAMBI,BASP1,MT2A,PTGDS,APOE,S100A10,EIF4EBP1,MKI67,HOPX
CHANDRAN_METASTASIS_DN	2843	-0.502375021926802	-0.123346452680653	16	0.05132067915307	0.011032934440791	DUSP1,ATF3,FAM107A,KLF6,FOS,BTG2,PPP1R14A,IGFBP2,FOSB,B2M,SCD5,TUBB6,ZFP36,IER2,KLF4,EGR2
PID_CD8_TCR_DOWNSTREAM_PATHWAY	747	-0.996425536020494	-0.226515891954916	6	0.051382033659559	0.011059628269955	FOS,B2M,JUN,EGR1,JUNB,HLA-A
MISHRA_CARCINOMA_ASSOCIATED_FIBROBLAST_UP	748	-0.933908546833718	-0.230561477810456	6	0.051668524216761	0.01113487249875	CA12,CCL2,TNC,EGR1,FOS,PDGFA
AMIT_SERUM_RESPONSE_240_MCF10A	1151	-0.760805665014767	-0.187561072444148	8	0.051989805573817	0.011217774080448	GLIPR1,EMP1,CDKN1C,SERPINE1,TM4SF1,HERPUD1,PHLDA3,AKAP12
RICKMAN_HEAD_AND_NECK_CANCER_C	194	-1.71703545281478	-0.365280370948558	3	0.052048550075911	0.011249592916807	TNC,SOD2,MT1M
BURTON_ADIPOGENESIS_PEAK_AT_0HR	1989	-0.814349008950699	-0.167429221803844	12	0.052048550075911	0.011257807283173	TRIB3,PLAT,ISG15,GADD45A,NEAT1,SPP1,LPL,DDIT3,GAS1,CRYAB,PLIN2,TIMP3
CASORELLI_APL_SECONDARY_VS_DE_NOVO_UP	750	-1.35012375463303	-0.290232449591215	6	0.052055616315741	0.011286697361494	FOSB,CEBPD,CLU,ENC1,FOS,KLF4
WANG_NEOPLASTIC_TRANSFORMATION_BY_CCND1_MYC	949	-1.02013523950527	-0.205987553358308	7	0.052055616315741	0.011286152754589	IGFBP5,RGS2,TRIB3,ATF3,DDIT3,IGFBP4,IGFBP3
TONKS_TARGETS_OF_RUNX1_RUNX1T1_FUSION_HSC_UP	4585	-0.442226063363587	-0.091517141258651	24	0.052179232295919	0.011327213108129	TM4SF1,DUSP6,EMP1,CA2,PHLDA1,SOX4,APOE,GSN,ANXA2,TXNIP,SPARC,SOCS2,KLF6,MEG3,PLAT,RGS2,ENC1,SLC2A3,EGR2,PNRC1,BAMBI,TUBA1A,ID1,HSPB1
NOJIMA_SFRP2_TARGETS_UP	1360	-0.910158636250425	-0.203240784016506	9	0.052450097837799	0.011399797874339	JUN,GADD45A,HSPA5,BAG3,TRIB3,HSPA6,CLU,GADD45B,HSPA1A
REACTOME_TELOMERE_MAINTENANCE	1155	1.37562866055269	0.303577214526551	8	0.05277406173142	0.011484079661923	FEN1,H2AFX,H2AFZ,PCNA,RFC4,RPA3,HIST1H2AC,HIST1H4C
NADLER_OBESITY_DN	753	-0.918071546093516	-0.214348034718831	6	0.052801515603986	0.011517807608754	RASD1,B2M,AGT,DBI,ALDOA,APOE
GAVIN_FOXP3_TARGETS_CLUSTER_T7	559	-1.16212069507992	-0.289346323314442	5	0.052801515603986	0.011512164357627	NRGN,LGALS1,ENO1,VIM,FTL
CHIANG_LIVER_CANCER_SUBCLASS_UNANNOTATED_UP	561	-1.12204805288653	-0.257665095029671	5	0.053495731966898	0.01168329914967	NAMPT,ID2,FOSB,B2M,EGR1
DAZARD_UV_RESPONSE_CLUSTER_G28	955	-0.99107066479068	-0.212581193001096	7	0.053588760123608	0.011717699979722	MT1G,GADD45B,ANXA2,GADD45A,CITED2,ATF3,H1FX
PEART_HDAC_PROLIFERATION_CLUSTER_DN	2642	0.853701539969206	0.232385994913217	15	0.053634346878666	0.011753705847913	S100A11,MCM5,RAD21,AURKA,HDGF,MCM7,EMP3,MYC,MCM3,HMGA1,ZWINT,CCNB2,UBE2C,PLK1,DTYMK
KRIGE_AMINO_ACID_DEPRIVATION	1159	-0.859345291028257	-0.189711169382642	8	0.053634346878666	0.011755859473537	ATF3,GADD45A,DDIT4,DDIT3,PSAT1,CDKN1A,CEBPB,TRIB3
BIDUS_METASTASIS_DN	563	-1.19801047459607	-0.293440201186852	5	0.05402935020341	0.011856637955282	FBXO32,ACTN1,PHLDA3,HLA-DRA,CLU
FLECHNER_BIOPSY_KIDNEY_TRANSPLANT_REJECTED_VS_OK_UP	758	-0.807924114977019	-0.228050085985179	6	0.054217285955592	0.011912129056209	GLUL,ALDOC,CXCR4,GAPDH,APOC1,UBC
JIANG_AGING_HYPOTHALAMUS_DN	377	-1.22336929475338	-0.279174089420759	4	0.054362406694561	0.011958300763035	ATP1B2,PTGDS,APOE,UBC
BURTON_ADIPOGENESIS_5	959	-0.930043292435854	-0.207979741753455	7	0.054482212083089	0.012013291967861	AGT,PDIA6,PTRF,RASD1,DBI,SOD2,ALDOA
BASSO_B_LYMPHOCYTE_NETWORK	2647	0.817625769731217	0.219498393890929	15	0.054482212083089	0.012008283190952	FEN1,MAP1B,SAT1,TPX2,MAD2L1,UBE2S,RFC4,CCNA2,LGALS1,SRGN,DBF4,CD44,CCNB1,PCNA,CDK1
OSADA_ASCL1_TARGETS_DN	565	-1.19439110536854	-0.300292330600863	5	0.054503017349604	0.012032203567324	CD44,DKK3,SOCS3,DUSP1,PPP1R14A
PEREZ_TP53_AND_TP63_TARGETS	2865	-0.647569479028468	-0.133084889597369	16	0.054711728587963	0.012092658013792	CKB,CITED1,CDKN1C,CRYAB,EGR1,RHOB,IGFBP3,EGR2,ID4,ID2,CXCL14,BAMBI,GPR37,MAFB,SEPP1,TSC22D3
NEWMAN_ERCC6_TARGETS_DN	379	-1.35893564310979	-0.308347251402011	4	0.054867887761114	0.012156012978349	SERPINE1,CDKN1A,NEAT1,CCDC80
HUPER_BREAST_BASAL_VS_LUMINAL_DN	2434	-0.60058125707605	-0.130226840410928	14	0.054867887761114	0.012152372554461	EFEMP1,IGFBP3,IL32,METRN,PROM1,HLA-B,CYR61,HLA-C,IGFBP4,PSMB9,HMGA1,CNN3,TPM4,TM4SF1
MOOTHA_GLUCONEOGENESIS	567	-0.98285824110432	-0.25458450789474	5	0.05504635310865	0.012210018928699	ALDOA,ENO1,TPI1,LDHA,ALDOC
WANG_BARRETTS_ESOPHAGUS_AND_ESOPHAGUS_CANCER_DN	43	-2.2169291778725	-0.50705538761611	2	0.055151096217425	0.012247746728968	EMP1,ANXA1
BURTON_ADIPOGENESIS_7	2222	-0.686763857449158	-0.149425621364995	13	0.055251481536168	0.012320834012363	TPM4,CD44,PLP2,TIMP1,CCND1,IFITM3,TIMP2,RBP1,TAGLN2,SERPINE2,H2AFV,S100A6,VAMP5
WATANABE_RECTAL_CANCER_RADIOTHERAPY_RESPONSIVE_DN	764	-1.30816462072374	-0.27559240320613	6	0.055251481536168	0.01240072673637	RHOBTB3,ACTN1,TUBB2A,ANXA1,LGALS1,LGALS3
BIOCARTA_EPONFKB_PATHWAY	204	-1.81042420484844	-0.362364902968371	3	0.055251481536168	0.012369007528797	SOD2,CDKN1A,NFKBIA
MOOTHA_GLYCOLYSIS	381	-1.0776931812897	-0.284427247826919	4	0.055251481536168	0.01235655232404	ENO1,ALDOA,ALDOC,TPI1
XU_HGF_TARGETS_REPRESSED_BY_AKT1_UP	204	-1.58789074007364	-0.351696597362129	3	0.055251481536168	0.012369007528797	SOD2,CCL2,SAT1
BERENJENO_TRANSFORMED_BY_RHOA_REVERSIBLY_UP	44	-2.15276610817703	-0.437740363179232	2	0.055251481536168	0.012389917904416	SQSTM1,MT2A
JEON_SMAD6_TARGETS_UP	764	-0.878134230791521	-0.22472209172074	6	0.055251481536168	0.01240072673637	TIMP2,SERPINE1,SERPINH1,TRIB1,DKK3,JUN
REACTOME_PEPTIDE_LIGAND_BINDING_RECEPTORS	381	-1.45802431623387	-0.327803439745113	4	0.055251481536168	0.01235655232404	AGT,ANXA1,CCL2,CXCR4
LEE_CALORIE_RESTRICTION_MUSCLE_UP	381	-1.26576393854646	-0.283068419136107	4	0.055251481536168	0.01235655232404	PLIN2,GLUL,DDIT3,ALDOC
GENTILE_UV_RESPONSE_CLUSTER_D7	45	-2.28900584869427	-0.475493039127872	2	0.055768820447323	0.012533516272567	PMP22,CEBPD
CHASSOT_SKIN_WOUND	966	-1.02699902500728	-0.204897309644781	7	0.055768820447323	0.01254615251062	JUNB,EGR2,ID3,FOS,FOSB,EGR1,JUN
ZHOU_TNF_SIGNALING_30MIN	2658	-0.642665938774508	-0.119962893227194	15	0.055877276368805	0.012585236753763	CLIC1,HMGA1,EGR1,NFKBIA,ATF4,HSPB1,IGFBP5,PLP2,DUSP1,TAGLN2,TUBB4B,CYR61,IER2,JUNB,MCM7
REACTOME_ER_PHAGOSOME_PATHWAY	967	-0.863985694289917	-0.201350756145363	7	0.055918535665502	0.012623921717915	SEC61G,HLA-A,HLA-B,HLA-C,B2M,PSMB9,CALR
REACTOME_ANTIGEN_PROCESSING_CROSS_PRESENTATION	967	-0.863985694289917	-0.201350756145363	7	0.055918535665502	0.012623921717915	SEC61G,HLA-A,HLA-B,HLA-C,B2M,PSMB9,CALR
MARIADASON_RESPONSE_TO_BUTYRATE_SULINDAC_4	385	1.60931643069117	0.422400744546754	4	0.056483198647341	0.012766242007021	NUCKS1,GMNN,HMGB1,TYMS
PID_SMAD2_3NUCLEAR_PATHWAY	1591	-0.725236563251143	-0.163639902575599	10	0.056585974402718	0.012804342696647	CITED1,TGIF1,ATF3,SERPINE1,MYC,FOS,HSPA8,JUN,CDKN1A,CEBPB
YAN_ESCAPE_FROM_ANOIKIS	208	-1.6231047969822	-0.403019569222765	3	0.056691353191055	0.012843087109248	CD44,DDIT3,IRF1
TIAN_TNF_SIGNALING_VIA_NFKB	386	-1.33824752062258	-0.280015449308052	4	0.056721969359519	0.012870482199816	IRF1,PLK2,NFKBIA,ZFP36
KIM_WT1_TARGETS_8HR_UP	4187	-0.344002266023316	-0.089617617088782	22	0.056721969359519	0.01287983745772	ID4,DNAJB1,SERPINE1,JUN,CA12,HMGA1,HSPH1,TRIB1,SERPINH1,EMP1,HSPA1A,PLAUR,ACTN1,BTG3,TIMP3,HSPA6,TM4SF1,EIF5A,ARC,JUNB,SOX9,HSP90AA1
YUAN_ZNF143_PARTNERS	48	2.16800256832027	0.566380576332647	2	0.057066155571335	0.012972989374298	TPX2,NUSAP1
MIKKELSEN_IPS_ICP_WITH_H3K4ME3_AND_H327ME3	211	-1.45144056360193	-0.411008000318157	3	0.058036731933898	0.013208885638569	ABCC3,CD44,TPPP3
DANG_MYC_TARGETS_UP	3977	0.83154432010306	0.203235283548385	21	0.058174561113169	0.013255543885708	CDC25C,HMGA1,CCNB1,ODC1,LDHA,TXN,PCNA,HSPA8,TK1,GAPDH,CKS2,H2AFZ,CCT5,UBE2C,DBI,EMP1,ID2,E2F1,ENO1,TYMS,GGH
LANDIS_ERBB2_BREAST_TUMORS_324_DN	1388	-0.718739787889788	-0.171274757896431	9	0.058253273555488	0.013288788816337	KLF4,HTRA1,SRPX,EIF4EBP1,GJA1,TSC22D1,NPC2,S100A6,CCDC80
MAYBURD_RESPONSE_TO_L663536_DN	391	1.34181769552185	0.407581445762581	4	0.058650833751433	0.01340279609615	PEG10,CDK1,HMGB1,HMMR
REACTOME_NFKB_IS_ACTIVATED_AND_SIGNALS_SURVIVAL	51	-2.02204542903058	-0.411409103660441	2	0.058650833751433	0.013425723047963	NFKBIA,SQSTM1
REACTOME_P75NTR_SIGNALS_VIA_NFKB	51	-2.02204542903058	-0.411409103660441	2	0.058650833751433	0.013425723047963	NFKBIA,SQSTM1
SCHAEFFER_PROSTATE_DEVELOPMENT_12HR_UP	2027	-0.620044007484461	-0.153608195746146	12	0.058737428652994	0.013487154378364	EFEMP1,MAOB,GLUL,RGS2,GADD45G,NEAT1,CXCL14,CEBPD,HSPA1A,IGFBP2,SOX9,ARC
OUELLET_OVARIAN_CANCER_INVASIVE_VS_LMP_UP	4418	0.836850759504039	0.196412931316751	23	0.058737428652994	0.013472903882229	LDHA,BTG3,B2M,SPP1,HMGB2,MEST,TPM4,CDKN3,CKS1B,RHEB,MELK,TM4SF1,DDX39A,RAD21,HERPUD1,TUBB,RANBP1,H2AFZ,IFIT1,CKS2,RFC4,SLC25A5,CD9
BERENJENO_TRANSFORMED_BY_RHOA_REVERSIBLY_DN	978	-0.860763242686855	-0.198692955550196	7	0.058737428652994	0.013507293054237	TAGLN,CYR61,MYC,TMSB4X,TNC,DUSP6,SERPINE1
TAKAO_RESPONSE_TO_UVB_RADIATION_DN	1183	-1.00767357268721	-0.211128033167677	8	0.058737428652994	0.013506621453675	TXNIP,DNAJB1,ANXA2,PLIN2,RGS2,HIST1H2AC,CEBPD,ZFP36
PHONG_TNF_RESPONSE_VIA_P38_COMPLETE	3330	-0.555583437625214	-0.10638159360028	18	0.059242961869039	0.013639115531479	IGFBP5,ARL4C,ATF3,CYR61,FOS,ZFP36,CD82,PCNA,EGR2,MBP,SERPINE2,MSMO1,HLA-C,EGR1,GLIPR1,DHFR,DDIT3,TGIF1
TONKS_TARGETS_OF_RUNX1_RUNX1T1_FUSION_MONOCYTE_UP	5511	-0.40453413150188	-0.085163049091877	28	0.05934933993785	0.013694801699194	TM4SF1,CKB,MT2A,PHLDA1,PDGFA,HSPB1,PLTP,EIF4EBP1,TMEM158,SOX4,LPL,NES,EIF5A,CALU,APOE,IFIT1,TRIB3,SEPP1,PTRF,MT1X,IFI44L,DUSP6,TUBB6,PLIN2,HSPA5,RAB13,ISG15,LIMS1
SEITZ_NEOPLASTIC_TRANSFORMATION_BY_8P_DELETION_UP	1604	-0.808763903484379	-0.189419772630259	10	0.05934933993785	0.013690756811275	FAM46A,TIMP3,ZFP36L2,RARRES3,ID2,CLU,ISG15,KLF4,IFIT1,IFI44L
GLINSKY_CANCER_DEATH_UP	215	1.43156065218084	0.446138503680975	3	0.059350190656938	0.013710595949395	MKI67,BUB1,CCNB1
NAKAMURA_METASTASIS_MODEL_DN	394	-1.40792964428794	-0.331430735871425	4	0.059371944455415	0.013731224998887	ALDOC,CD44,PLAT,PMP22
BURTON_ADIPOGENESIS_1	2032	-0.763560619770825	-0.159103229892818	12	0.059632447856279	0.013807144956999	CEBPB,ID2,ARL4C,RHOB,SGK1,WEE1,BAG3,MYC,ID3,TSC22D1,CEBPD,PHLDA1
WIERENGA_STAT5A_TARGETS_GROUP2	2034	-0.629975679821109	-0.138171559051605	12	0.060056787572646	0.013936962792811	GADD45B,BTG2,KLF6,CA2,EMP1,SOCS2,CCL2,SQSTM1,SLC2A3,PSAT1,TUBB2B,SPP1
ICHIBA_GRAFT_VERSUS_HOST_DISEASE_D7_UP	2034	-0.56336139041246	-0.139178167847468	12	0.060056787572646	0.013936962792811	IRF1,IFIT1,NFKBIA,CCL2,PSMB9,ISG15,HLA-DRA,TMSB4X,CD74,TMSB10,LGALS3BP,NAMPT
KEGG_FRUCTOSE_AND_MANNOSE_METABOLISM	217	-1.23631330038476	-0.324792686270443	3	0.06012054213645	0.013967558278219	TPI1,ALDOA,ALDOC
THILLAINADESAN_ZNF217_TARGETS_UP	984	0.785633731814858	0.313583045153878	7	0.060172486635494	0.014011254443902	CDCA8,PRR11,CDC25C,LMNB1,CAMK2N1,MND1,RAD51AP1
REACTOME_ASSEMBLY_OF_THE_PRE_REPLICATIVE_COMPLEX	984	1.12716738615574	0.312674484548332	7	0.060172486635494	0.014011254443902	E2F1,ORC6,MCM3,MCM5,MCM7,GMNN,PSMB9
MIKKELSEN_MEF_HCP_WITH_H3K27ME3	1609	1.16770985623864	0.282848832478173	10	0.06018378658575	0.014045519707791	OLIG2,OLIG1,NTM,BCAN,TTC9B,GSX1,DLL3,KCNIP1,TTYH1,C1QL1
KARLSSON_TGFB1_TARGETS_DN	4430	-0.353194298970284	-0.073717024074419	23	0.06018378658575	0.014037150644753	CCDC80,HMGN2,H2AFV,ZFP36L1,CST3,GAS1,ID2,ID3,NEAT1,IGFBP4,ACTN1,ID1,PNRC1,PLAT,GSN,GLUL,NPC2,FTH1,DBI,TPI1,STMN1,HLA-C,PCNA
KEGG_BASE_EXCISION_REPAIR	219	1.65441779415123	0.44667952680699	3	0.060899952306208	0.014228661655774	HMGB1,PCNA,FEN1
HADDAD_T_LYMPHOCYTE_AND_NK_PROGENITOR_UP	987	-0.92176557904293	-0.200080014472887	7	0.061005080769224	0.014269256737085	MEG3,HSPA5,ID3,BAG3,TIMP3,HSPB1,PTRF
CERVERA_SDHB_TARGETS_2	1193	-0.873035590819792	-0.190203663122855	8	0.061068003227637	0.014300023883265	CREB5,WLS,CYR61,SERPINE2,DUSP1,METTL7B,GJA1,IGFBP7
NAKAMURA_ADIPOGENESIS_EARLY_DN	988	-0.839598843126701	-0.196530481673172	7	0.061239009533206	0.014356162024605	IGFBP3,TIMP3,GLIPR1,SERPINE2,CYR61,SERPINE1,IER2
SERVITJA_LIVER_HNF1A_TARGETS_UP	8101	0.438897899666154	0.161771455194037	40	0.061579783965702	0.014452233135709	MAD2L1,ANLN,ANXA2,KIF2C,RACGAP1,ESCO2,PLTP,AKAP12,SERPINE1,TNFRSF12A,NEK2,UBE2C,TXNIP,GADD45B,AURKB,CDCA8,RGS16,KIF11,CCNB2,LGALS1,BUB1,ENC1,RGS2,LPL,ABCC3,TPX2,KIF20A,ECT2,OLIG1,GAS2L3,CDKN1C,HMMR,CCNA2,WEE1,PSAT1,SPARCL1,CCL2,STMN1,CCNB1,CDC20
BACOLOD_RESISTANCE_TO_ALKYLATING_AGENTS_UP	1404	-1.01368677275302	-0.194081457279971	9	0.061619567790963	0.014485180514656	ID2,MT1X,HSPA6,CYR61,PEG10,HTRA1,ENC1,CA2,MT2A
JACKSON_DNMT1_TARGETS_DN	221	1.54179633988656	0.450769584159628	3	0.061619567790963	0.014493958783945	HMGB1,CKS1B,CENPA
GAZDA_DIAMOND_BLACKFAN_ANEMIA_PROGENITOR_UP	592	-0.762658349423616	-0.250889862566778	5	0.062068268671412	0.014632125360908	SLC2A3,FXYD6,NAMPT,PTRF,FTH1
KEGG_NITROGEN_METABOLISM	222	-1.26271992970495	-0.323427352690392	3	0.062068268671412	0.014628196583088	CA12,CA2,GLUL
VANTVEER_BREAST_CANCER_POOR_PROGNOSIS	1407	0.791040882893924	0.282998774847108	9	0.06216186740599	0.014719538116372	ORC6,SLC2A3,IGFBP5,PRC1,CENPA,NUSAP1,NDC80,RFC4,MELK
GRAHAM_CML_QUIESCENT_VS_NORMAL_DIVIDING_UP	1407	-0.842929164821945	-0.17520102088988	9	0.06216186740599	0.014719538116372	TUBB2A,JUN,APOC1,APOE,HIST1H2AC,HIST1H1C,GADD45B,SOD2,DDIT4
PID_HNF3B_PATHWAY	59	-2.19339950164245	-0.464508652116252	2	0.06216186740599	0.014700267804179	CEBPD,CEBPB
ZHANG_ANTIVIRAL_RESPONSE_TO_RIBAVIRIN_UP	1198	-0.857225216616207	-0.200306425416657	8	0.06216186740599	0.014711559649215	SOX9,HSPA1A,IFI6,IFIT1,IFITM3,C1R,GJA1,CD99
BERNARD_PPAPDC1B_TARGETS_DN	223	-2.2514828462675	-0.397884944431551	3	0.062278412435328	0.014763502763907	RCAN1,IGFBP5,MT1X
WESTON_VEGFA_TARGETS_3HR	1408	-0.628459380450714	-0.163970000976915	9	0.062356402193739	0.014798378759776	EFEMP1,IL32,GGH,CD9,SAT1,RHOB,CXCR4,BGN,CCL2
DAZARD_RESPONSE_TO_UV_NHEK_UP	7901	-0.2884671951136	-0.051865710106183	39	0.062690310087636	0.014894097324369	TUBB2A,ATF3,CITED2,TK1,TAGLN,PHLDA1,MAOB,CYR61,BAMBI,H2AFX,ID2,SGK1,GADD45A,IER2,RANBP1,TUBB4B,JUNB,SEC61G,PFN1,JUN,TAGLN3,ANXA2,DUSP1,DDIT3,H1FX,ZFP36,IGFBP2,APOE,ODC1,TM4SF1,TRIB1,MT1G,TXN,UBE2S,GADD45B,FOS,CDKN1C,TSC22D1,ATF4
MOHANKUMAR_TLX1_TARGETS_DN	3135	-0.543564023844532	-0.120290905360377	17	0.062779850693704	0.014931869875901	DKK3,EIF4EBP1,CA2,S100A6,APOD,KLF6,CKB,MAP1B,WLS,ANXA1,TXNIP,DDIT3,MGLL,TNC,MAFB,SGK1,DUSP6
ZHU_SKIL_TARGETS_UP	405	-1.24391512239587	-0.268245184852313	4	0.062977975764447	0.01499554429503	CDKN1A,GADD45A,SERPINE1,JUNB
TAKEDA_TARGETS_OF_NUP98_HOXA9_FUSION_8D_DN	2701	-0.701762616225023	-0.13209009370094	15	0.063249003278713	0.015076700650143	GPNMB,OLIG1,CREB5,CASC5,GLUL,S100B,JUN,EMP1,CHI3L1,CLU,SRPX,HTRA1,SGK1,CD9,ENC1
OLSSON_E2F3_TARGETS_DN	4234	0.61827103439722	0.181904997915031	22	0.063577289945881	0.015171663408899	KIAA0101,NFKBIA,UBE2C,LPL,TPX2,HMGB2,PLK1,VIM,CDK1,RRM2,MT1X,PTTG1,HIST1H1C,NUCKS1,MAD2L1,TIMP3,CD9,PCNA,TMPO,CCNA2,MT1F,MYBL2
KOKKINAKIS_METHIONINE_DEPRIVATION_96HR_UP	4454	-0.404641751317681	-0.079606186815125	23	0.0637388452339	0.015226967231962	PLAUR,BGN,IGFBP7,TYMS,CDKN1A,IGFBP5,WEE1,TIMP1,JUN,IGFBP3,RHOB,TIMP2,BTG2,CDC25B,IGFBP2,GADD45A,PLAT,DUT,HSPB1,BTG3,GJA1,IGFBP4,TIMP3
DAVICIONI_MOLECULAR_ARMS_VS_ERMS_UP	1626	1.12564966108074	0.290460258076763	10	0.064022676595978	0.015311599396147	OLIG2,PBK,GADD45G,GADD45A,TAGLN3,DHFR,DCX,CNR1,TXNIP,FAM64A
CHO_NR4A1_TARGETS	599	-1.12830105907418	-0.237573660542735	5	0.064239461383443	0.015380328336483	SLC3A2,ATF3,DDIT3,ATF4,HERPUD1
BROWNE_HCMV_INFECTION_30MIN_UP	1207	-0.909158882195304	-0.184294062866934	8	0.064441393033015	0.015478027620514	RHOB,SOCS3,FOS,DUSP1,JUNB,C1orf61,EGR2,ZFP36
BIOCARTA_MCM_PATHWAY	409	1.46355381020726	0.392224727692009	4	0.064441393033015	0.015479483109639	ORC6,MCM3,MCM5,MCM7
POOLA_INVASIVE_BREAST_CANCER_DN	1628	-0.736055042159949	-0.165720124685653	10	0.064441393033015	0.015466804795176	PDGFA,FABP7,PLAT,IGFBP2,CHI3L1,CITED1,DKK3,CA12,TPM2,HIST1H2AC
IVANOVA_HEMATOPOIESIS_MATURE_CELL	1843	0.7679649191583	0.24274484424569	11	0.064783262633356	0.0155786295163	CCNA2,GADD45A,TMPO,CDCA3,SGOL2,LIMS1,CDKN3,G2E3,ARL6IP1,MTHFD2,PRC1
HU_ANGIOGENESIS_DN	411	1.79152394457521	0.388662706969247	4	0.06532652973374	0.015726439221053	H2AFZ,CKS2,RPA3,H2AFV
DER_IFN_ALPHA_RESPONSE_UP	1420	-0.690265531581751	-0.166140142551008	9	0.065377823374206	0.015773151605131	PSMB9,IFIT1,IFI6,B2M,HLA-C,HLA-A,ZFP36L2,IRF1,ISG15
WHITFIELD_CELL_CYCLE_G1_S	1420	0.875822993809722	0.266477047605358	9	0.065377823374206	0.015773151605131	ATAD2,NEAT1,UHRF1,E2F1,PCNA,GMNN,MCM5,CLSPN,BARD1
CHICAS_RB1_TARGETS_SENESCENT	15649	0.43060802848358	0.128410729885802	78	0.065751786013726	0.015880654756009	PHF19,AKAP12,PLTP,RANBP1,ATAD2,TMPO,JUN,HLA-B,TGIF1,ODC1,RFC4,PHLDA1,CA12,USP1,RRM2,TSC22D1,TRIB3,DHFR,BTG3,BGN,GLUL,TYMS,FEN1,SOX11,C11orf96,CNN3,LMNB1,DIRAS3,EIF4EBP1,GMNN,WEE1,CD82,TXNIP,FANCI,IGFBP5,MCM5,UBE2T,CHI3L1,NAMPT,TMEM106C,MELK,MCM7,RRM1,ATP1B1,IFI6,NUCKS1,HEY1,SOD2,PRR11,PCNA,DUT,MCM3,NUSAP1,UHRF1,EGR1,TAGLN3,ISG15,RASD1,ENC1,RPA3,IGFBP3,LGALS3BP,KIAA0101,RHOBTB3,PHGDH,HMGN2,CENPK,D…
PETRETTO_CARDIAC_HYPERTROPHY	1422	-0.900383936805605	-0.197820241348062	9	0.065857715003344	0.015940855589508	LPL,IGFBP3,TUBA1C,EFEMP1,CD44,TM4SF1,ANXA1,TAGLN,TUBA1B
TOOKER_GEMCITABINE_RESISTANCE_DN	4029	-0.433660017665525	-0.103027011098237	21	0.065857715003344	0.015937749915937	AKAP12,CLU,RGS2,LGALS1,CLIC4,PLIN3,SOX9,HSPB1,PDIA6,TRIB3,CACYBP,SERPINH1,SMS,UBE2S,HSP90B1,PTRF,EIF4EBP1,CEBPB,PSAT1,SLC3A2,RHOB
GOTZMANN_EPITHELIAL_TO_MESENCHYMAL_TRANSITION_UP	2934	-0.699741847219001	-0.114916212489757	16	0.066063037600582	0.016007916075621	S100A6,PDGFA,MKI67,IGFBP7,TIMP3,CCL2,JUN,TIMP1,ODC1,SERPINE1,CENPA,MCM3,TNC,HMGB1,GADD45B,CLU
DASU_IL6_SIGNALING_UP	2499	-0.515322236382608	-0.114937038973502	14	0.0663996718693	0.016106937486298	ZFP36,CCL2,ZFP36L2,CKS2,HTRA1,HSPA1A,TMEM158,CDC25B,PDPN,TNFAIP6,HIST1H2AC,CEBPB,SOX4,SOD2
LEI_MYB_TARGETS	11442	-0.256356293896796	-0.044966164572249	56	0.066472735539553	0.016142130785426	PTGDS,CEBPB,MYC,HSPB1,TNFAIP6,HSPA1A,CDKN1A,SERPINE1,CCND1,SAT1,AURKA,MCM7,ANXA1,CDC25B,HSPA6,TSC22D3,TIMP3,TPX2,ISG15,CLIC4,UBE2C,GJA1,SPARC,CLU,NUPR1,CCL2,VIM,DNAJB1,CRYAB,S100A10,ZFP36L2,PCNA,SRGN,PTTG1,IGFBP7,KIAA0101,SERPINE2,MT1X,CA12,RGS2,TM4SF1,AURKB,TMEM158,SERPING1,TMEM106C,UBC,BASP1,SLC16A3,FEN1,TUBB2A,TUBB,LGALS3BP,CKS2,SLC2A3,PLK2,EZH2
ROSS_ACUTE_MYELOID_LEUKEMIA_CBF	606	-1.11273050585544	-0.233516625833164	5	0.066479096529426	0.0161611469881	SPARC,VAMP5,DUSP6,RHOB,JUNB
GRAESSMANN_RESPONSE_TO_MC_AND_SERUM_DEPRIVATION_DN	68	-1.86728153317265	-0.41491222750264	2	0.066658236304941	0.016257251850456	SERPINE1,MT2A
NING_CHRONIC_OBSTRUCTIVE_PULMONARY_DISEASE_DN	2067	-0.752677502057289	-0.143900774545912	12	0.066658236304941	0.016235783277205	CCDC80,MANF,ZFP36L1,LGALS3,HSPA8,RPS12,GAS1,IFITM3,TIMP2,CNN3,CALU,SPARCL1
BONOME_OVARIAN_CANCER_POOR_SURVIVAL_UP	68	-2.01540121617455	-0.391372075085973	2	0.066658236304941	0.016257251850456	IGFBP5,EFEMP1
LEE_LIVER_CANCER_DENA_UP	2068	-0.771795471007068	-0.155030403232573	12	0.066789277969827	0.016310237738775	PLAT,SPP1,SOX9,RGS2,ANXA1,ANXA2,GATM,LPL,KIF11,ID1,CD63,TAGLN2
ZERBINI_RESPONSE_TO_SULINDAC_UP	234	-1.46408899023349	-0.30903531940817	3	0.066789277969827	0.016324317611548	ATF3,CEBPB,GADD45A
REACTOME_BMAL1_CLOCK_NPAS2_ACTIVATES_CIRCADIAN_EXPRESSION	69	-1.73944581243209	-0.410666854086655	2	0.06711281051223	0.016438670012457	NAMPT,SERPINE1
REACTOME_CIRCADIAN_CLOCK	69	-1.73944581243209	-0.410666854086655	2	0.06711281051223	0.016438670012457	NAMPT,SERPINE1
MOHANKUMAR_TLX1_TARGETS_UP	7516	0.509987370915048	0.150179655811884	37	0.067593564085816	0.016574190615523	DNAJB1,H2AFX,TUBB4B,MEST,HSP90B1,RGS16,WEE1,PCNA,CDC20,PLK1,CLU,RRM1,PLK2,ANP32E,TIMP3,RHOB,CA12,KIAA0101,BAMBI,CALR,SHCBP1,BUB1,GATM,HSPA8,CDK1,HSPA1B,KPNA2,MCM3,ASF1B,TUBB,CCNB2,ZWINT,RRM2,HIST1H1C,LDHA,TUBA1C,SQSTM1
QI_HYPOXIA	1857	-0.747994706879599	-0.151293898952459	11	0.06778644877853	0.016657116848338	SOX9,DUSP1,IGFBP3,ALDOC,SQLE,DDIT4,ALDOA,HES6,CDKN1A,MT2A,CRYAB
WANG_ADIPOGENIC_GENES_REPRESSED_BY_SIRT1	809	-0.660606241309323	-0.21273255840822	6	0.06778644877853	0.016649726602587	TRIB3,ENO1,IGFBP4,GAPDH,ALDOA,TPI1
LEE_LIVER_CANCER_MYC_DN	1221	-0.832695705262646	-0.17797812452807	8	0.068044370081383	0.016738378553528	MT2A,RGS16,IGFBP2,HERPUD1,EFEMP1,HSPA5,C8orf4,HSPH1
ZHONG_SECRETOME_OF_LUNG_CANCER_AND_ENDOTHELIUM	2947	-0.61063442602378	-0.133669960235371	16	0.068450044824016	0.016856160841026	PCNA,ALDOA,BGN,TUBA1C,GAPDH,VIM,IGFBP7,IGFBP4,SPP1,LDHA,TUBB,CLU,ENO1,HMGB1,LGALS3BP,TPI1
PID_ATF2_PATHWAY	2079	-0.718946723734348	-0.12701313531291	12	0.069563844245813	0.017148721656392	JUNB,DDIT3,SOCS3,GADD45A,DUSP1,CCND1,CCNA2,ATF3,JUN,HES1,CSRP2,FOS
REACTOME_IRON_UPTAKE_AND_TRANSPORT	73	-0.9138525107127	-0.423622734473353	2	0.069623705164194	0.017181776386118	FTH1,FTL
SAGIV_CD24_TARGETS_DN	240	-1.57761780290802	-0.342841247194727	3	0.069685914488395	0.017233757039049	EMP3,CDKN1A,ATF3
KASLER_HDAC7_TARGETS_2_DN	240	-1.59398540964719	-0.315099357480472	3	0.069685914488395	0.017233757039049	CDKN1A,NFKBIA,GADD45B
DORN_ADENOVIRUS_INFECTION_32HR_DN	1227	-0.898707424398448	-0.171224090260156	8	0.069750936604407	0.017304831578071	RND3,CCND1,CYR61,SGK1,NFKBIA,JUNB,PLK2,TNFRSF12A
DORN_ADENOVIRUS_INFECTION_48HR_DN	1227	-0.898707424398448	-0.171224090260156	8	0.069750936604407	0.017304831578071	PLK2,TNFRSF12A,NFKBIA,CYR61,JUNB,RND3,SGK1,CCND1
OHASHI_AURKB_TARGETS	815	0.620076569976517	0.277018798545589	6	0.069750936604407	0.017301077581415	KIF2C,RACGAP1,CENPA,AURKB,CDCA8,VIM
REACTOME_TRANSCRIPTIONAL_REGULATION_OF_WHITE_ADIPOCYTE_DIFFERENTIATION	618	-1.12455130311871	-0.263411563018736	5	0.070630624268624	0.017578765093926	CEBPB,CEBPD,EGR2,LPL,KLF4
SHI_SPARC_TARGETS_DN	75	-1.99976357106592	-0.38382838419789	2	0.070630624268624	0.01756397094524	SPARCL1,SPARC
BIOCARTA_MPR_PATHWAY	242	1.46431826584717	0.434159698616655	3	0.070630624268624	0.017546369500062	CDK1,CDC25C,CCNB1
MARKEY_RB1_CHRONIC_LOF_UP	3180	0.833010477292116	0.218442246423302	17	0.071305300564028	0.017765420482181	EGR1,GJA1,PCNA,UHRF1,KIF20A,TOP2A,EZH2,NCAPH,KLF4,GATM,CDKN1A,TK1,STMN1,HSPA1A,PLTP,MCM7,SQLE
LOPEZ_MESOTHELIOMA_SURVIVAL_OVERALL_DN	620	1.29291386149455	0.349878230369127	5	0.071469317982683	0.017825067743907	PSRC1,CCND1,FAM64A,NEK2,HN1
DACOSTA_UV_RESPONSE_VIA_ERCC3_DN	9236	0.384858482172812	0.14806577647234	45	0.07166201512206	0.017895142057574	KIF23,TGIF1,BUB1B,KLF6,NDC80,CENPE,CREB5,DUSP4,DUSP1,KIF20B,MELK,PLAUR,ARHGAP11A,MYC,TOP2A,ID3,CYR61,HMMR,SERPINE1,MAP1B,ID1,MGLL,DLGAP5,ZFP36L2,SOX9,DBF4,TTK,BASP1,VRK1,KIF14,RHOBTB3,LMNB1,BARD1,SPC25,NAMPT,CCND1,GJA1,KIF11,CENPA,ENC1,DEK,CENPF,JUN,LSM5,AURKA
VALK_AML_CLUSTER_9	428	-1.58094258276144	-0.298265219218053	4	0.07166201512206	0.017965377671269	SPARC,MGLL,TPPP3,CHI3L1
REACTOME_CONVERSION_FROM_APC_C_CDC20_TO_APC_C_CDH1_IN_LATE_ANAPHASE	77	2.16938104947233	0.519400378824081	2	0.07166201512206	0.017953399015907	UBE2C,CDC20
SANA_TNF_SIGNALING_DN	1873	-0.85471941045952	-0.185109794495447	11	0.07166201512206	0.0179672963013	TM4SF1,TXNIP,BGN,EFEMP1,PHLDA1,ANXA1,ANXA2,ARL6IP1,IGFBP4,CLU,TMSB4X
KEGG_PENTOSE_PHOSPHATE_PATHWAY	77	-1.51701741456748	-0.38562785912916	2	0.07166201512206	0.017953399015907	ALDOA,ALDOC
CHANDRAN_METASTASIS_TOP50_UP	823	1.32632461188669	0.323655321473062	6	0.072527315532457	0.018203307840604	TUBA1B,HN1,NUCKS1,HSP90AA1,BASP1,H2AFV
LUI_THYROID_CANCER_CLUSTER_5	79	-2.49593848550718	-0.481467848746451	2	0.072731647841384	0.018350166078247	LGALS1,CRYAB
CHAUHAN_RESPONSE_TO_METHOXYESTRADIOL_UP	2311	0.97799836628687	0.23291007820347	13	0.072731647841384	0.018305972848233	HMGN2,CKS2,CKB,HDGF,ATF4,SLC3A2,MYC,HSPA8,UBE2S,C1QL1,PTTG1,CCNB1,HSP90AA1
GROSS_ELK3_TARGETS_DN	79	-1.107666235959	-0.414913447972809	2	0.072731647841384	0.018350166078247	SOCS3,FTH1
YU_BAP1_TARGETS	824	1.27434885845163	0.335594051480036	6	0.072731647841384	0.018318857210581	GMNN,CA2,USP1,CDC45,CDK1,BIRC5
TAKEDA_TARGETS_OF_NUP98_HOXA9_FUSION_3D_UP	2968	-0.541800448165743	-0.116256108800905	16	0.072731647841384	0.018307557467584	LGALS3BP,IFIT1,CDKN1C,NEAT1,S100A10,HIST1H2AC,IFI44L,SOX4,BAMBI,IFI6,SERPING1,HEY1,ISG15,ATP1B1,IGFBP4,HOPX
OLSSON_E2F3_TARGETS_UP	433	-1.23867597726208	-0.289497594958276	4	0.073880725162837	0.018673529026176	NEAT1,CA12,FAM46A,SERPINH1
RICKMAN_TUMOR_DIFFERENTIATED_MODERATELY_VS_POORLY_DN	249	1.97770986636704	0.433560292629009	3	0.073880725162837	0.018678911328949	CENPF,HIST1H4C,MCM3
GAVIN_FOXP3_TARGETS_CLUSTER_P3	2099	-0.505400105224032	-0.128159030339709	12	0.074078160273746	0.018767765178421	ALDOC,CD74,MBP,PRDX6,SOX4,CAMK2N1,SYTL2,SLC2A3,ID2,TGIF1,S100A6,IGFBP4
KAMIKUBO_MYELOID_CEBPA_NETWORK	81	-2.14198207226213	-0.466773058064409	2	0.074078160273746	0.018754378426893	LGALS1,ANXA1
ABRAMSON_INTERACT_WITH_AIRE	828	1.42038807449938	0.336425136229131	6	0.074078514171679	0.01878732356785	RAD21,HIST1H2AC,PCNA,TOP2A,LMNB1,MCM5
SMIRNOV_RESPONSE_TO_IR_2HR_UP	2100	-0.624174715013478	-0.13457007458225	12	0.074256671819333	0.018852022333108	PLK2,ATF3,CDKN1A,SGK1,RGS16,GADD45A,ID2,JUN,SOX9,ZFP36L2,IER5,PHLDA3
ONDER_CDH1_TARGETS_1_UP	2537	-0.509809739137174	-0.127178704405227	14	0.074348376897759	0.018894843747735	FTL,C1QL1,PNRC1,CD44,TXNIP,TSC22D3,H1FX,APOE,CSRP2,BTG2,IGFBP2,PHGDH,ATF3,NUPR1
PID_RAS_PATHWAY	82	-2.3398691140934	-0.460648506063378	2	0.07438724017014	0.018959310020876	LGALS1,LGALS3
BIOCARTA_PTC1_PATHWAY	435	1.31885177784466	0.380472483299702	4	0.07438724017014	0.018963370030233	CDC25B,CDC25C,CCNB1,CDK1
BIOCARTA_SRCRPTP_PATHWAY	435	1.31885177784466	0.380472483299702	4	0.07438724017014	0.018963370030233	CDC25B,CDC25C,CCNB1,CDK1
LIEN_BREAST_CARCINOMA_METAPLASTIC_VS_DUCTAL_UP	1458	-0.954433308574075	-0.18281682334103	9	0.075360190946387	0.019231207729026	VIM,CALU,MYC,TMEM158,S100B,SOD2,KIF14,TNFRSF12A,CEBPB
DOANE_RESPONSE_TO_ANDROGEN_UP	832	-1.0992082088212	-0.230765178651526	6	0.075418644145679	0.01926594536389	TRIB1,GADD45B,HSPH1,MAFB,CALR,LGALS3
REACTOME_CASPASE_MEDIATED_CLEAVAGE_OF_CYTOSKELETAL_PROTEINS	84	-2.05849877795671	-0.468288468025289	2	0.075611755504829	0.019374891358005	GSN,VIM
ZIRN_TRETINOIN_RESPONSE_UP	632	-0.823099582672624	-0.226186394228353	5	0.075611755504829	0.019365526861156	PLK2,AKAP12,CCL2,PLAUR,RARRES3
NAM_FXYD5_TARGETS_DN	84	-1.00917300648135	-0.410740460192026	2	0.075611755504829	0.019374891358005	CCL2,FTH1
LIU_VAV3_PROSTATE_CARCINOGENESIS_DN	438	-1.6158960406364	-0.352696785682618	4	0.075652840114245	0.019405301432721	PSAT1,C1R,HSPA5,CLU
SENGUPTA_EBNA1_ANTICORRELATED	254	-1.19800923290075	-0.294886869066926	3	0.076043358297575	0.019525456256697	HLA-A,GADD45B,FAM107A
TSAI_RESPONSE_TO_RADIATION_THERAPY	1463	-0.810646196090025	-0.157126038652081	9	0.076765192941968	0.019730974690472	IGFBP5,CYR61,SERPINE1,LGALS3BP,IFI6,PLAT,TSC22D1,EGR1,ISG15
KEGG_COMPLEMENT_AND_COAGULATION_CASCADES	635	-0.973004335876587	-0.252691797947943	5	0.076830128324558	0.019767856932915	PLAT,PLAUR,SERPINE1,C1R,SERPING1
UZONYI_RESPONSE_TO_LEUKOTRIENE_AND_THROMBIN	1894	-0.71088868137916	-0.140133080128614	11	0.076951987095817	0.019819434258581	EGR2,APOLD1,DUSP1,RCAN1,ZFP36,RGS2,EGR1,CYR61,ATF3,KLF4,CITED2
FLECHNER_BIOPSY_KIDNEY_TRANSPLANT_OK_VS_DONOR_UP	8653	-0.261340749983726	-0.058466034875439	42	0.077786071139473	0.020054700601268	CD74,HSPA8,WEE1,RCAN1,SPARC,ACTN1,RARRES3,MSMO1,CA12,GSN,DEK,HLA-A,ID1,BAMBI,CITED2,CALU,RHOBTB3,HSPA5,TUBA1B,SPARCL1,TSC22D1,SRGN,H2AFZ,HDGF,SERPINE2,KPNA2,CRYAB,TUBA1A,DUT,HMGB2,HLA-DRA,IL32,H2AFV,VIM,LGALS1,CD9,PSMB9,HERPUD1,ACTG1,CD44,IGFBP4,CLU
REACTOME_UNWINDING_OF_DNA	443	1.34355245708929	0.379007077440999	4	0.07811988538221	0.020161294992202	MCM3,MCM5,MCM7,CDC45
SMID_BREAST_CANCER_RELAPSE_IN_PLEURA_UP	258	-1.02947755228603	-0.305477389653977	3	0.078224097361254	0.020225950887687	CXCL14,TPPP3,GJA1
WOO_LIVER_CANCER_RECURRENCE_DN	88	-1.53501610314989	-0.375184926812281	2	0.078224097361254	0.020229306650059	GLUL,SERPING1
KEGG_ADIPOCYTOKINE_SIGNALING_PATHWAY	89	-1.74082811865291	-0.373027649190937	2	0.078914434901288	0.020447834502627	NFKBIA,SOCS3
WAKABAYASHI_ADIPOGENESIS_PPARG_RXRA_BOUND_8D	8024	-0.230007810206947	-0.044794460015453	39	0.078914434901288	0.02044931217153	PTRF,LGALS3BP,MSMO1,S100A13,FTH1,CST3,MCM7,PDIA4,CDKN1A,CENPK,TUBB4B,UBC,LPL,GADD45A,ANXA1,GSN,GAPDH,EIF4EBP1,CDCA3,H2AFX,HSP90B1,TXNIP,SERPINE1,DDIT3,TGIF1,PNRC1,LMNA,CCDC80,NEK6,MND1,S100A1,SEPP1,METTL7B,CKS1B,BUB1B,HSPA5,FAM64A,CALU,HJURP
KEGG_TGF_BETA_SIGNALING_PATHWAY	641	-1.09986676629235	-0.220886265965052	5	0.07931125891019	0.020593830171687	ID1,ID2,ID4,MYC,ID3
ABRAHAM_ALPC_VS_MULTIPLE_MYELOMA_UP	1049	-1.03524002818227	-0.200772311365052	7	0.07931125891019	0.020592340320032	CDC25B,IGFBP5,IGFBP3,APOE,CCND1,JUN,CD44
AMUNDSON_POOR_SURVIVAL_AFTER_GAMMA_RADIATION_2G	2340	-0.615368357147589	-0.121498717365404	13	0.079648787653962	0.020728134282497	CNN3,TNFRSF12A,CCND1,RAB13,S100A10,PLK2,DUT,ANXA2,CD63,TMPO,S100A13,MYC,LMNA
HUMMERICH_SKIN_CANCER_PROGRESSION_DN	2340	-0.310583337776303	-0.102799591187168	13	0.079648787653962	0.020728134282497	GPNMB,LGALS1,NRP2,CDC25B,SERPING1,MFAP4,CXCL14,STMN1,ID2,TXNIP,B2M,TPM2,GJA1
MIKKELSEN_ES_ICP_WITH_H3K4ME3_AND_H3K27ME3	261	-1.30144100542422	-0.381108547065485	3	0.079648787653962	0.020765202983635	GPNMB,ABCC3,CD44
KEGG_ALZHEIMERS_DISEASE	261	-1.12335150437159	-0.299679733690006	3	0.079648787653962	0.020765202983635	APOE,LPL,GAPDH
NADLER_OBESITY_UP	2122	-0.835343602635752	-0.15890898329572	12	0.079658720588365	0.02078872786971	CKB,MIF,TPM4,DUSP1,PLIN2,PFN1,CRYAB,MT2A,PLTP,BASP1,LGALS3,BGN
PID_NCADHERIN_PATHWAY	448	-0.947129425837526	-0.24562748585692	4	0.080085182768788	0.020942117438882	GAP43,GJA1,GSN,CNR1
REACTOME_G_ALPHA_I_SIGNALLING_EVENTS	448	-1.3647602825864	-0.299241888266124	4	0.080085182768788	0.020942117438882	CNR1,AGT,ANXA1,CXCR4
PLASARI_TGFB1_TARGETS_10HR_UP	5652	-0.262143931011655	-0.067578344129033	28	0.080109364438503	0.020969494607293	TIMP3,FBXO32,IER2,TNC,KLHDC8A,OLFM2,STMN4,FXYD6,HEY1,SOCS2,MGLL,DUSP4,JUNB,DUSP6,EGR2,GADD45B,SERPINE1,ARC,PLAUR,CXCL14,NES,KHDRBS3,MFSD2A,PDGFA,RGS16,TNFRSF12A,GATM,LMO1
BIOCARTA_ATM_PATHWAY	449	-1.23953106315553	-0.251735135390038	4	0.080532101402866	0.021101315400436	JUN,CDKN1A,GADD45A,NFKBIA
LINDSTEDT_DENDRITIC_CELL_MATURATION_B	1054	-0.893933608109811	-0.182828894417229	7	0.080557042927779	0.021192536128964	NFKBIA,GADD45A,CXCR4,ID2,PNRC1,PDGFA,DUSP4
KONG_E2F1_TARGETS	263	1.71075352481765	0.444071219346525	3	0.080557042927779	0.021131427532493	H2AFX,E2F1,NUSAP1
RIGGINS_TAMOXIFEN_RESISTANCE_UP	645	-1.04864623908163	-0.219762156171985	5	0.080557042927779	0.021160570913146	CITED1,PMP22,HIST1H1C,SRPX,IGFBP3
ZHONG_RESPONSE_TO_AZACITIDINE_AND_TSA_UP	4112	-0.408780317765306	-0.079461825166981	21	0.080557042927779	0.021179788862704	TMEM158,NRGN,TIMP2,HIST1H1C,HN1,CD9,ODC1,MAFB,AKAP12,TUBB2A,PTRF,PLIN3,TIMP1,EGR2,ATF3,CSRP2,CDKN1A,JUN,APOLD1,MT3,TUBB2B
PELLICCIOTTA_HDAC_IN_ANTIGEN_PRESENTATION_DN	849	-0.925658300568697	-0.196122934933565	6	0.081330237918217	0.021417318894627	ATF4,PDIA6,PSMB9,HLA-B,HLA-A,HLA-C
LEI_HOXC8_TARGETS_UP	265	-1.18864722538577	-0.295756242022645	3	0.081499302300609	0.021503101502355	SLC16A3,PMP22,CCL2
YAO_TEMPORAL_RESPONSE_TO_PROGESTERONE_CLUSTER_9	1695	-0.791732400473169	-0.159958949394483	10	0.081499302300609	0.021504677926363	PON2,CD99,H2AFV,ISG15,LGALS3,PSMB9,EMP1,HES1,IFIT1,S100A13
DANG_MYC_TARGETS_DN	453	-1.14638120308218	-0.250208759089184	4	0.08234089637716	0.021748383931418	ZFP36L1,ID3,MYC,SERPINE1
KEGG_CYTOKINE_CYTOKINE_RECEPTOR_INTERACTION	650	-0.906021591517708	-0.224141821965453	5	0.082785223254847	0.021887499236367	CCL2,CXCR4,CXCL14,PDGFA,TNFRSF12A
HASINA_NOL7_TARGETS_UP	454	-1.3115707774509	-0.259770683627123	4	0.082798406484604	0.021912745159	TIMP1,CD99,PLAUR,TIMP2
NIELSEN_SYNOVIAL_SARCOMA_DN	96	-1.40425446165564	-0.366666096481854	2	0.083174838723546	0.022034227971967	NUPR1,RARRES3
GROSS_HYPOXIA_VIA_ELK3_ONLY_DN	1061	0.993577815116244	0.297591911267681	7	0.083180617385113	0.022057619695553	KIF23,MAFB,CDC25B,RACGAP1,STMN1,CENPA,IGFBP4
BIOCARTA_CELLCYCLE_PATHWAY	855	1.16061512581281	0.307817351861392	6	0.083723606129924	0.022223611613988	CCND1,E2F1,CDKN1A,CDK1,CDK6,CCNB1
YAO_TEMPORAL_RESPONSE_TO_PROGESTERONE_CLUSTER_6	2138	-0.693921047257782	-0.14838693631827	12	0.083931418864027	0.022300831661375	CXCR4,DDIT4,TMEM106C,ID2,WLS,TGIF1,ARL4C,NUPR1,LPL,CLU,ZFP36L2,CDKN1C
CHIARADONNA_NEOPLASTIC_TRANSFORMATION_KRAS_CDC25_UP	2799	-0.385899704924166	-0.095467348619477	15	0.084142004333388	0.022378898393006	GJA1,RGS16,VAMP5,GAPDH,SPP1,CD9,PLP2,TMSB4X,CCND1,NUPR1,CSRP2,PDGFA,CDKN1A,GADD45A,KIAA0101
MULLIGHAN_MLL_SIGNATURE_2_DN	2579	-0.633281413181405	-0.115959380416431	14	0.084302219013942	0.022443665666524	LGALS3BP,CD99,TM4SF1,SPARC,CKB,SPRY1,ATP1B1,SERPINE2,BTG3,PTRF,NTRK2,CLIC4,IER2,CHI3L1
XU_HGF_SIGNALING_NOT_VIA_AKT1_48HR_UP	654	-1.15981481278054	-0.264229114640645	5	0.084370896094817	0.022484123164296	CD44,HMGA1,TIMP1,AKAP12,PHLDA1
JAATINEN_HEMATOPOIETIC_STEM_CELL_DN	2360	-0.707751108266159	-0.142580880109219	13	0.084456760464905	0.02255233648072	CEBPD,LGALS3,LRRN3,TXNIP,CHI3L1,OLIG1,TUBB2A,ARL4C,KLF4,SLC2A3,CITED2,SGK1,ZFP36L1
SESTO_RESPONSE_TO_UV_C8	1065	-0.892277184471155	-0.188712745065182	7	0.084456760464905	0.02256520390371	ID3,MYC,MTHFD2,PRDX6,MT2A,PON2,SERPINE1
SHIPP_DLBCL_VS_FOLLICULAR_LYMPHOMA_DN	1276	-0.814230662435481	-0.189703044818436	8	0.084456760464905	0.022573594058557	TSC22D3,HES1,GLIPR1,CSRP2,TXNIP,CLU,SEPP1,HLA-A
RODRIGUES_THYROID_CARCINOMA_DN	1277	-0.783929129333835	-0.191636884438324	8	0.084823292746617	0.022693853355074	CD44,CDK6,NAMPT,S100A10,IRF1,SRGN,SYTL2,CREB5
OXFORD_RALA_AND_RALB_TARGETS_DN	99	-2.32271112949932	-0.482841390571124	2	0.084931988911502	0.022745255374723	CLU,IGFBP3
KIM_WT1_TARGETS_12HR_UP	3913	-0.389389554882431	-0.085662905391273	20	0.085266551754431	0.022857262231148	HSPA1A,DDIT4,HTRA1,CA12,IFIT1,CXCL14,TM4SF1,SERPINE1,DLGAP5,JUNB,HSPA6,TIMP3,PLAT,DNAJB1,SERPINH1,SOX9,RAB13,ATP1B1,HSPH1,ID4
JACKSON_DNMT1_TARGETS_UP	3692	-0.553923726595581	-0.100406361847429	19	0.08545622449735	0.022930566415715	ISG15,CRYAB,PDGFA,ECT2,CDKN1A,HMGA1,RGS16,ZFP36,HSPB1,PLIN2,JUNB,TK1,PHLDA1,CCL2,HSPH1,CYR61,KLF4,IFIT1,SOCS3
KANG_IMMORTALIZED_BY_TERT_DN	1927	-0.666130423628988	-0.146892498188094	11	0.085615456694877	0.023056270456273	NTRK2,CNR1,CKB,E2F1,PMP22,CD44,MAFB,GLUL,CXCR4,CCL2,MGLL
KEGG_ARRHYTHMOGENIC_RIGHT_VENTRICULAR_CARDIOMYOPATHY_ARVC	461	-0.89072301968426	-0.24063515444471	4	0.085615456694877	0.023092889960582	LMNA,ACTN1,ACTG1,GJA1
HELLER_SILENCED_BY_METHYLATION_DN	4803	-0.350545675661857	-0.077809386200068	24	0.085615456694877	0.023108298035648	MAP1B,PHGDH,HSPH1,DDIT3,TRIB3,PLTP,CEBPB,BAG3,SERPINH1,MYC,ATF3,HSPA1B,DDIT4,DNAJB1,HSPA1A,EIF4EBP1,HSPA6,SLC3A2,CA2,PSAT1,ATF4,RRM2,NEAT1,RGS16
WANG_ESOPHAGUS_CANCER_VS_NORMAL_DN	1280	-0.951601785050471	-0.189518235674869	8	0.085615456694877	0.023057875740418	CNN3,SLC1A3,S100A11,ARL4C,PRDX6,DNAJB1,CRYAB,IGFBP2
RICKMAN_TUMOR_DIFFERENTIATED_WELL_VS_MODERATELY_DN	461	-1.31517364607499	-0.271200662609803	4	0.085615456694877	0.023092889960582	PDPN,TUBB6,SOD2,CDKN1A
HERNANDEZ_MITOTIC_ARREST_BY_DOCETAXEL_2_UP	2807	-0.601185265818866	-0.118907376135858	15	0.085615456694877	0.023088660461133	PLAT,MT1X,SEPP1,HMGA1,HIST1H2AC,SOD2,PHLDA1,MT2A,PLK1,SQSTM1,TMEM158,CKS2,HIST1H4C,GADD45A,IL32
ROVERSI_GLIOMA_LOH_REGIONS	101	-1.61316513418253	-0.360029386815519	2	0.0858863642407	0.023229938125266	PDPN,EMP1
LEIN_MIDBRAIN_MARKERS	1070	-0.810222349654452	-0.174845186091309	7	0.0858863642407	0.023213499487115	AGT,PTGDS,TSC22D3,ALDOC,HMGA1,PHLDA3,PLP1
ZERBINI_RESPONSE_TO_SULINDAC_DN	659	1.07230817695035	0.326768925021746	5	0.0858863642407	0.023249134078297	CDC25C,CDK1,CCNB2,CCNB1,CDKN1A
LEE_AGING_MUSCLE_UP	1496	-0.768266027549913	-0.150867392400532	9	0.08604070163167	0.023313525199015	HSPB1,HSPA8,TGIF1,NAMPT,FOS,HTRA1,ATF3,RHOB,GADD45A
CHIN_BREAST_CANCER_COPY_NUMBER_UP	660	1.18232085843772	0.333432766975599	5	0.086293627410885	0.023404736790548	AURKA,CCND1,MYBL2,TOP2A,MYC
BHATI_G2M_ARREST_BY_2METHOXYESTRADIOL_DN	1497	-0.608976631140296	-0.146639039296493	9	0.086303589757337	0.023430120425579	TRIB3,ATF4,NUPR1,PSAT1,DDIT3,MTHFD2,HERPUD1,MT1F,SCRG1
BIOCARTA_G1_PATHWAY	866	1.12505860978047	0.303215336327611	6	0.087464882424802	0.023768380664191	E2F1,CDKN1A,CDK1,CCND1,CDK6,DHFR
IVANOVA_HEMATOPOIESIS_STEM_CELL_AND_PROGENITOR	4147	-0.305696251178192	-0.080002319231124	21	0.08746920639365	0.023792543657668	SMS,ASCL1,TMEM106C,GJA1,TMSB10,TUBB6,GPNMB,TGIF1,CALR,GADD45B,KLF4,SOX4,TPPP3,NEK6,KHDRBS3,LGALS3BP,PTGDS,RHOBTB3,SOD2,CCDC80,NRGN
GARCIA_TARGETS_OF_FLI1_AND_DAX1_UP	277	-1.51068005821785	-0.285814378973612	3	0.08759957991755	0.023851028855343	PLIN3,LGALS1,IGFBP5
STEARMAN_TUMOR_FIELD_EFFECT_UP	867	-1.06198883876729	-0.211102033161963	6	0.087743174623151	0.023913185830278	SPP1,LPL,SOCS3,SAT1,APOC1,CHI3L1
XU_HGF_SIGNALING_NOT_VIA_AKT1_6HR	466	-1.23176909518585	-0.303775250026005	4	0.087860459198379	0.023968240906154	SAT1,JUN,CD44,PLAUR
KOINUMA_COLON_CANCER_MSI_UP	278	1.64846015427543	0.431724716368363	3	0.08801281123924	0.024056064044365	TYMS,ANP32E,NCAPG
COWLING_MYCN_TARGETS	664	-1.32717401429865	-0.250061123930025	5	0.08801281123924	0.02403593817899	TAGLN,TUBB2A,SPP1,IGFBP5,CRYAB
YORDY_RECIPROCAL_REGULATION_BY_ETS1_AND_SP100_DN	2378	-0.430546078692243	-0.11380249186384	13	0.0888494273372	0.024308082485683	BAG3,PMP22,HSPA8,DNAJB1,FAM46A,SYTL2,CA2,KLF4,HSPH1,IFI6,TNC,CACYBP,SOCS3
ZWANG_TRANSIENTLY_UP_BY_1ST_EGF_PULSE_ONLY	16426	0.260459122449001	0.116236401147578	81	0.088928728022734	0.024353149697684	PDPN,KIF2C,NUF2,BTG2,CENPF,ID3,PSRC1,ASPM,KIF14,NEK2,IFIT1,KIF11,NAMPT,CD82,RARRES3,KIF18A,CCND1,SYTL2,RAD51AP1,C12orf75,CDCA3,C1R,SLC2A3,CPM,CKAP2,NFKBIA,DLGAP5,BUB1B,NUSAP1,CCNB2,KIF23,PLK1,NUPR1,FAM64A,TK1,NDC80,APOE,APOC1,SPC24,ID2,RAMP1,FAM83D,CEBPB,MAFB,S100B,TIMP3,KIF15,TAGLN3,CCDC80,H1FX,TACC3,NCAPG,HOPX,SCD5,CENPE,HMGB2,SLC1A3,RHOBTB3,KIF20A,CXXC5,CDC25C,CD74,MXD3,TUBB2A,KIFC1,TTK,PNRC1,…
WU_HBX_TARGETS_2_UP	280	1.85004406590879	0.407313356630356	3	0.089049579903553	0.024470578942216	HMGB2,SLC25A5,CDKN3
WU_HBX_TARGETS_1_UP	280	1.85004406590879	0.407313356630356	3	0.089049579903553	0.024470578942216	HMGB2,SLC25A5,CDKN3
DITTMER_PTHLH_TARGETS_UP	3266	0.81411757451179	0.198407549941481	17	0.089049579903553	0.024466636623276	USP1,TPI1,TSC22D1,TIMP3,CDC25B,H2AFZ,UBE2C,ANXA1,CDK1,LSM5,RHEB,TYMS,RFC4,RAB13,CKS2,CDCA3,PEG10
SMID_BREAST_CANCER_RELAPSE_IN_BONE_DN	7882	-0.266256868033299	-0.054715908034669	38	0.089049579903553	0.024479858233671	IL32,FABP7,TUBB2B,ZFP36L2,ID4,MCM5,SCRG1,ARL4C,TM4SF1,ENO1,CXCR4,CD44,SLC2A3,TAGLN2,KHDRBS3,ANP32E,RBP1,SOX11,TMEM158,CKAP2,S100A1,TTYH1,S100B,KLF6,EIF5A,SOD2,CRYAB,RHEB,PDPN,BGN,PSAT1,CALU,SOX9,CLIC4,SLC16A3,ITM2C,PHGDH,PEG10
PARK_HSC_VS_MULTIPOTENT_PROGENITORS_DN	470	1.571503479207	0.364275576867384	4	0.089722578183642	0.024688446611898	RAD21,KPNA2,EZH2,SLC25A5
ICHIBA_GRAFT_VERSUS_HOST_DISEASE_35D_UP	2825	-0.557861179059935	-0.108395828374091	15	0.089879159438492	0.024755153506318	S100A11,PLK1,BIRC5,TMSB10,CD74,PROM1,CCL2,LPL,S100A6,BTG2,MT2A,TMSB4X,PSMB9,LGALS3,NAMPT
BECKER_TAMOXIFEN_RESISTANCE_UP	1944	-0.582867647784605	-0.11948965863479	11	0.090284680879239	0.02489057299404	LGALS3BP,B2M,ID1,TAGLN,SEPP1,IFIT1,BTG3,IFI6,ISG15,ID3,E2F1
REACTOME_MEIOSIS	1510	1.11404135443149	0.264053077106842	9	0.090562740678946	0.024991032250432	H2AFX,H2AFZ,LMNA,LMNB1,RAD21,RPA3,HIST1H2AC,HIST1H4C,MND1
KORKOLA_YOLK_SAC_TUMOR_UP	283	-0.887039256266837	-0.282648155118916	3	0.090884041830972	0.025103581593785	GAPDH,TPI1,SLC2A3
SABATES_COLORECTAL_ADENOMA_SIZE_UP	109	-1.83863351903365	-0.396504304008163	2	0.09135065080304	0.02525647428247	NEAT1,TIMP3
PEDERSEN_TARGETS_OF_611CTF_ISOFORM_OF_ERBB2	1086	-0.808769361522094	-0.209848509787114	7	0.091761973748655	0.025394312314674	PLAUR,CD44,PTRF,RGS2,MGLL,ENC1,ACTN1
SAGIV_CD24_TARGETS_UP	110	1.64957458320342	0.447481453432754	2	0.091838349113392	0.025519908675803	ASPM,SMC4
DANG_REGULATED_BY_MYC_UP	1087	1.16347705755912	0.289552810355378	7	0.091838349113392	0.02553612966149	UBE2C,TXN,TK1,VRK1,TYMS,SERPINE1,GGH
NAKAMURA_LUNG_CANCER	110	2.00047444440383	0.515614492054241	2	0.091838349113392	0.025519908675803	AURKA,TOP2A
KOHOUTEK_CCNT2_TARGETS	110	1.6739234287288	0.471919814595907	2	0.091838349113392	0.025519908675803	SMC2,CENPM
GESERICK_TERT_TARGETS_DN	1731	-0.646186168040179	-0.13485186747874	10	0.091838349113392	0.025501507812414	BTG2,DUSP6,HEY1,KLF4,GADD45G,EGR2,ZFP36,GADD45B,FOSB,JUNB
BENPORATH_MYC_MAX_TARGETS	9390	0.47642145967064	0.141621732803308	45	0.092189357747654	0.025657957911896	CALR,MANF,HSP90B1,CDC25B,KIF20B,RGS16,HIST1H2AC,SDF2L1,LDHA,CKS2,GGH,VGF,ATF4,MT3,H2AFX,RHEB,HMMR,HLA-A,BARD1,H2AFZ,KIF11,TMSB4X,CDK6,TMPO,TRIB1,TAGLN2,DBI,NCAPG,KIF20A,PFN1,FBXO5,USP1,CACYBP,MT2A,IER5,RAD51AP1,SQSTM1,MCM5,KIF15,MCM3,MAD2L1,IER2,FTH1,PCNA,TUBA1B
REACTOME_RECRUITMENT_OF_NUMA_TO_MITOTIC_CENTROSOMES	111	1.87163719571824	0.479779340181656	2	0.092333845075673	0.02578564010498	CCNB1,CDK1
BIOCARTA_STATHMIN_PATHWAY	111	1.87163719571824	0.479779340181656	2	0.092333845075673	0.02578564010498	CDK1,CCNB1
AMIT_EGF_RESPONSE_120_HELA	1952	-0.561915596652703	-0.126429013482678	11	0.092333845075673	0.025795237139406	TAGLN,CDKN1A,SAT1,IER5,PHLDA1,C8orf4,PLAUR,DUSP6,ZFP36L2,DUSP4,GADD45A
BIOCARTA_AKAP95_PATHWAY	111	1.87163719571824	0.479779340181656	2	0.092333845075673	0.02578564010498	CCNB1,CDK1
RIZ_ERYTHROID_DIFFERENTIATION_HBZ	1518	1.00962165586598	0.256691712152529	9	0.092610596600231	0.025994248927476	HMGB1,TMPO,SOX4,BASP1,MCM5,FOSB,BARD1,TSC22D3,MCM7
REACTOME_PYRIMIDINE_METABOLISM	287	1.6559822558143	0.422575599779901	3	0.092610596600231	0.025968883380008	DUT,TK1,TYMS
VART_KSHV_INFECTION_ANGIOGENIC_MARKERS_UP	2837	-0.483037868721019	-0.098686124575625	15	0.092610596600231	0.025921298104265	DLL3,PROM1,PLAUR,PDGFA,CXCR4,NRP2,TIMP2,CYR61,SPARC,CALR,TIMP3,PLAT,TIMP1,HEY1,SPP1
REACTOME_LIPOPROTEIN_METABOLISM	477	-1.11127119817454	-0.239933389933106	4	0.092610596600231	0.025992485357187	APOE,LPL,P4HB,PLTP
CLASPER_LYMPHATIC_VESSELS_DURING_METASTASIS_DN	287	-1.2227859703838	-0.280505054441933	3	0.092610596600231	0.025968883380008	TIMP1,BGN,SDC2
GENTILE_UV_HIGH_DOSE_UP	881	-0.85081091905898	-0.183240313537889	6	0.092613925330249	0.02601952330566	TSC22D3,NUPR1,SAT1,GADD45A,ATF3,ISG15
DORMOY_ELAVL1_TARGETS	112	1.49511022827965	0.461724734416425	2	0.092648845725961	0.026053683292189	CCNA2,CDKN3
MARTINEZ_RB1_TARGETS_DN	7260	-0.248507596694422	-0.055806250870448	35	0.092718435979441	0.02610549790459	BAMBI,SRGN,GAS1,IGFBP4,CYR61,CLU,HSPA8,TNFAIP6,UBC,MBP,EGR2,CDKN1A,CDKN1C,IGFBP2,APOE,CXXC5,S100B,PDGFA,MYBL2,TSC22D1,ATF3,B2M,PTGDS,CXCL14,BASP1,TMEM106C,CALR,MGLL,SOX11,SOX9,TRIB1,PTTG1,FOS,CEBPB,HIST1H1C
LEE_LIVER_CANCER_CIPROFIBRATE_UP	1519	-0.677911848717832	-0.151314330479991	9	0.092718435979441	0.026121987745062	CDKN1A,PLIN2,CD63,PLTP,IGFBP2,GATM,PLAT,LPL,MT2A
BENPORATH_PRC2_TARGETS	4622	-0.375607971666673	-0.072568356277098	23	0.093010658764987	0.026228761328471	PMP22,CITED1,MT1M,ATF3,KLF4,BTG2,NTRK2,HEY1,DUSP4,LGALS3,CAMK2N1,TPPP3,JUN,OLIG2,FAM84A,MAFB,SCD5,ASCL1,TTYH1,GSX1,LPL,CXCL14,HSPA6
REACTOME_HDL_MEDIATED_LIPID_TRANSPORT	113	-1.67192159740676	-0.348078418725532	2	0.093261658890918	0.026324052995754	APOE,PLTP
CHIARADONNA_NEOPLASTIC_TRANSFORMATION_CDC25_UP	1958	-0.738057658024723	-0.136096184563151	11	0.093680989805048	0.026491654410048	TNC,PDPN,CCNB2,HSP90B1,CEBPB,ANP32E,CEBPD,H2AFX,PHLDA1,CHI3L1,CCL2
TSENG_ADIPOGENIC_POTENTIAL_DN	884	-0.700064277608851	-0.179356809138973	6	0.093680989805048	0.026490518471075	SMS,CST3,SPARCL1,GJA1,DKK3,TSC22D1
MARTORIATI_MDM4_TARGETS_NEUROEPITHELIUM_UP	5071	-0.342907713094201	-0.066451658940041	25	0.094011883011962	0.026609933772374	SLC2A3,MEG3,EIF4EBP1,PSRC1,CCND1,SERPINE2,PLK2,DDIT4,CDKN1A,S100A10,GTSE1,MYC,LDHA,HSPA1B,LYPD1,ID1,ALDOA,TNC,MT2A,CDK6,ACTN1,PHLDA3,C12orf75,CKAP2,TPI1
LEIN_MEDULLA_MARKERS	885	-0.949560358293107	-0.206080190167367	6	0.094062887653224	0.026649091429744	ANXA2,PHLDA3,HMGA1,SPP1,PMP22,MYC
PID_P73PATHWAY	1741	0.768801643716268	0.235656455156383	10	0.09421260599182	0.026716268558521	CCNB1,CDK6,SERPINE1,CCNA2,MYC,CDK1,PLK1,BUB1,TUBA1A,CDKN1A
LUI_THYROID_CANCER_CLUSTER_2	886	-0.622789235316347	-0.183380115158927	6	0.094450163814897	0.026808456483598	TPM2,SLC16A3,ABCC3,ID1,CNR1,BASP1
BOYAULT_LIVER_CANCER_SUBCLASS_G5_DN	291	-1.45569378377099	-0.306881995812564	3	0.094498445077195	0.026858997146133	ARL4C,EMP3,S100A11
PID_A6B1_A6B4_INTEGRIN_PATHWAY	115	-1.6180066576337	-0.341736870404	2	0.094498445077195	0.026871831162556	CD9,PMP22
LU_EZH2_TARGETS_UP	4187	-0.36595734857947	-0.077912217476847	21	0.09523092542842	0.027105149077261	DDIT4,PHGDH,PHF19,LINC00152,NUDT1,S100A13,S100A6,ISG15,RARRES3,NES,TM4SF1,SOD2,DDIT3,CPM,IFIT1,PSMB9,TRIM47,HES4,TPM4,TRIB3,LMNA
ITO_PTTG1_TARGETS_UP	685	-0.760089159075737	-0.208840438166467	5	0.096841265421342	0.027588943946579	CXCL14,CALU,GPNMB,SLC2A3,DKK3
REACTOME_EXTENSION_OF_TELOMERES	486	1.46375216974239	0.352862702778355	4	0.097133958373302	0.027753301441994	FEN1,PCNA,RFC4,RPA3
NAISHIRO_CTNNB1_TARGETS_WITH_LEF1_MOTIF	486	-1.32774970496797	-0.298803545092317	4	0.097133958373302	0.027753301441994	IGFBP2,CLU,SGK1,TNC
REACTOME_LAGGING_STRAND_SYNTHESIS	486	1.46375216974239	0.352862702778355	4	0.097133958373302	0.027753301441994	FEN1,PCNA,RFC4,RPA3
TOMIDA_METASTASIS_UP	295	1.59483857074837	0.387271988930002	3	0.097133958373302	0.027774440659699	PTTG1,TUBB,TMSB4X
OHASHI_AURKA_TARGETS	487	1.03935047448105	0.348322444344205	4	0.09767544721046	0.027954944024229	CDC25B,DLGAP5,AURKA,CENPA
URS_ADIPOCYTE_DIFFERENTIATION_DN	119	-1.65277794782171	-0.343816456767777	2	0.097729012616693	0.027995958936188	SPARC,PTGDS
DAVIES_MULTIPLE_MYELOMA_VS_MGUS_DN	688	-0.97193139909229	-0.201390391562011	5	0.097980059977146	0.028130582794056	SAT1,NPC2,TMSB4X,GLUL,ACTN1
CHUANG_OXIDATIVE_STRESS_RESPONSE_UP	688	-1.30226681720717	-0.248600645222427	5	0.097980059977146	0.028130582794056	MT1X,DDIT3,HSPA1B,EGR1,JUN
HAMAI_APOPTOSIS_VIA_TRAIL_DN	2636	-0.414601730469671	-0.099616737963411	14	0.097980059977146	0.028145126295669	ALDOC,H1FX,PPP1R14A,TAGLN2,SOX4,APOE,SERPINH1,JUN,PLAUR,TXNIP,PLTP,ISG15,TSC22D4,TIMP3
CAMPS_COLON_CANCER_COPY_NUMBER_DN	120	-1.72752041477333	-0.344084652837463	2	0.098370137733587	0.028283030402245	HLA-B,HLA-C
CHARAFE_BREAST_CANCER_BASAL_VS_MESENCHYMAL_UP	489	-1.10495718027117	-0.22621207717488	4	0.098554332853599	0.028361890794925	GSN,ZFP36,TSC22D3,FOSB
KRIEG_KDM3A_TARGETS_NOT_HYPOXIA	1107	-0.669448586718287	-0.152485837507533	7	0.098994809696757	0.02851466791791	NEAT1,CDKN1C,ACTN1,B2M,NUPR1,HMGN2,IRF1
SWEET_KRAS_ONCOGENIC_SIGNATURE	3534	-0.493172673930152	-0.096669911689987	18	0.099506283323865	0.028688145284173	LGALS3,CCND1,ID2,PLIN2,CDKN1A,CITED2,PHLDA1,MANF,PON2,MT2A,SLC25A5,S100A1,DUSP6,ATP1B1,NPC2,EEF1B2,GADD45A,CST3
MCBRYAN_PUBERTAL_BREAST_5_6WK_DN	299	-1.3095548126827	-0.306271946419232	3	0.099511269379528	0.028715735552883	NEAT1,PTRF,SOX9
YAO_TEMPORAL_RESPONSE_TO_PROGESTERONE_CLUSTER_3	300	-1.29120182135977	-0.272850803171361	3	0.100158530840658	0.028955160032779	CA2,NFKBIA,GADD45A
BENPORATH_ES_2	300	1.16073414045882	0.384427348275781	3	0.100158530840658	0.028955160032779	DTYMK,NCAPH,MYBL2
REACTOME_LIPID_DIGESTION_MOBILIZATION_AND_TRANSPORT	693	-0.955060248588639	-0.20789869605272	5	0.100405605184035	0.029052975376511	MGLL,APOE,LPL,P4HB,PLTP
LINDVALL_IMMORTALIZED_BY_TERT_UP	900	-0.900387143824361	-0.187262627744184	6	0.100560982797846	0.02912436348048	CITED2,HMGA1,NES,EFEMP1,IGFBP7,CD9
BOUDOUKHA_BOUND_BY_IGF2BP2	1760	-0.634745806154407	-0.148936838920736	10	0.100584295857828	0.029157550152742	S100A6,SERPINE2,CCND1,HSPA1B,PDPN,FTH1,PHLDA3,CRYAB,PSRC1,LSM5
LEIN_OLIGODENDROCYTE_MARKERS	3093	-0.423748612044547	-0.091244361045624	16	0.101065754357014	0.02932367747967	GPR37,APOD,CRYAB,CA2,SEPP1,ANLN,TPPP3,S100A16,MBP,CLIC4,OLIG1,PTGDS,GSN,OLIG2,GATM,SGK1
PASQUALUCCI_LYMPHOMA_BY_GC_STAGE_UP	3989	-0.403498030925553	-0.089646014383813	20	0.101329720885464	0.029426896604057	CD44,PON2,TRIB1,SLC1A3,IFITM3,CEBPB,PDIA4,MANF,PHLDA3,DLL3,HSP90B1,CITED2,P4HB,RHOB,MT2A,BTG2,RHOBTB3,PDIA6,BASP1,PHLDA1
EBAUER_TARGETS_OF_PAX3_FOXO1_FUSION_UP	3542	-0.402479160654414	-0.096855334230462	18	0.101444010484945	0.029486747857122	GADD45B,KLF6,CRYAB,BCAN,RANBP1,IGFBP4,C1R,ISG15,TXNIP,HLA-A,H2AFX,TAGLN,RGS2,PTRF,IL32,C21orf62,GPR37,DCX
KAN_RESPONSE_TO_ARSENIC_TRIOXIDE	8390	-0.340625697044154	-0.043862262343096	40	0.101732574701401	0.029597361417727	MT1X,HSPA6,FAM64A,MT1E,SPC25,DDIT3,FABP7,KIF20A,PSAT1,SCG2,TOP2A,IGFBP5,LMNB1,NUPR1,SERPINE1,ARL4C,TRIB3,MT1F,MT2A,HEY1,DLGAP5,ATF3,JUN,DIRAS3,MCM7,TSC22D3,PHLDA1,CRYAB,DDIT4,FBXO5,ID2,PHGDH,TMEM158,CXCL14,PLK2,RRM2,SOCS2,NES,GPNMB,MT1G
FARDIN_HYPOXIA_11	903	-0.748387040079326	-0.177840108241989	6	0.101792917626774	0.029641669574367	TPI1,ALDOC,IGFBP3,SLC2A3,TXNIP,DDIT4
LIU_VAV3_PROSTATE_CARCINOGENESIS_UP	2205	-0.571693703342926	-0.130100093206367	12	0.101804601318795	0.029677130682488	SPP1,TIMP2,GPNMB,CD74,IRF1,SAT1,LGALS3,APOD,TNC,PLAT,PSMB9,MBP
KOKKINAKIS_METHIONINE_DEPRIVATION_96HR_DN	2873	0.671934496268153	0.209618664613858	15	0.101804601318795	0.029698582776311	PDGFA,MYC,DDIT3,AURKB,CDK1,NFKBIA,BIRC5,CCNB2,TNFRSF12A,HSP90AA1,FEN1,CCNB1,TK1,RRM1,DTYMK
PELLICCIOTTA_HDAC_IN_ANTIGEN_PRESENTATION_UP	1115	-0.707147090720335	-0.163082496704011	7	0.102006947710985	0.029784420212064	PDIA4,HSPA5,CALR,B2M,DDIT3,HSP90B1,HERPUD1
OSADA_ASCL1_TARGETS_UP	904	-0.870224036385552	-0.178069450012442	6	0.102022556211756	0.029815790409323	RGS16,SCG2,ATF3,SYTL2,RHOBTB3,IGFBP5
HOOI_ST7_TARGETS_UP	1330	-0.508353839431501	-0.141810720907409	8	0.10216906484168	0.029885458388644	ID3,MEST,ATF3,SERPINE1,IL32,ZNF385D,GLIPR1,PEG10
GROSS_HYPOXIA_VIA_HIF1A_UP	304	1.64855842594678	0.393998521829661	3	0.102227808584815	0.029929508216421	RRM2,CACYBP,KPNA2
KORKOLA_TERATOMA_UP	126	-1.3678759097395	-0.33599145501846	2	0.102572389461655	0.030057349342903	SLC2A3,EMP1
PID_SYNDECAN_4_PATHWAY	305	-1.13502376392791	-0.275124448058306	3	0.102797335220341	0.03017729919609	CXCR4,ACTN1,TNC
SUZUKI_RESPONSE_TO_TSA_AND_DECITABINE_1A	305	-1.40138111456532	-0.281913731025783	3	0.102797335220341	0.03017729919609	TIMP3,TIMP2,S100A10
CAFFAREL_RESPONSE_TO_THC_24HR_5_DN	2878	0.691858764065121	0.205745093149891	15	0.102978867248768	0.030257654029993	RANBP1,SLC3A2,IGFBP5,NUSAP1,MT2A,UBE2C,KIAA0101,FOXM1,DUT,HERPUD1,TUBA1A,HIST1H4C,CDK1,RRM2,NEAT1
NIELSEN_LEIOMYOSARCOMA_CNN1_DN	127	-1.50750849838565	-0.333972965796893	2	0.103148993315696	0.030361858742071	PDPN,SOCS3
LY_AGING_OLD_UP	127	-2.34426685276878	-0.439892215241554	2	0.103148993315696	0.030361858742071	CRYAB,HTRA1
VANDESLUIS_COMMD1_TARGETS_GROUP_3_UP	908	-0.694813224623122	-0.182931591854398	6	0.1035964028193	0.030520779910758	TPI1,SLC16A3,LDHA,TAGLN2,APOC1,ALDOA
WAMUNYOKOLI_OVARIAN_CANCER_LMP_DN	2658	-0.460346165799665	-0.098542176782147	14	0.103838942468387	0.030646815346123	HTRA1,GPNMB,SPRY1,AP1S2,SOD2,SDC2,ANP32E,EFEMP1,BASP1,GAS1,PMP22,NUCKS1,TIMP3,CCDC80
TSUNODA_CISPLATIN_RESISTANCE_DN	1552	-0.745054639358895	-0.16709308232561	9	0.103838942468387	0.030641158861147	SGK1,ID1,TSC22D1,SLC3A2,RHOB,CD74,C8orf4,CLU,IGFBP4
KORKOLA_TERATOMA	3331	0.576907638337434	0.192088670269016	17	0.104401225815627	0.030840204419649	CKS2,TM4SF1,ZFP36,EMP1,MCM5,ZWINT,NUF2,AURKA,CDC20,CENPA,DLGAP5,EGR1,MFAP4,CCNB1,JUN,PLAT,FEN1
SCHLINGEMANN_SKIN_CARCINOGENESIS_TPA_UP	501	-1.17010258019676	-0.224341063979349	4	0.104405116173168	0.030908348934456	MT2A,ODC1,JUNB,PDPN
VANDESLUIS_COMMD1_TARGETS_GROUP_4_UP	129	-1.52863456853761	-0.332234921922855	2	0.104405116173168	0.030978548267939	APOE,SLC2A3
GENTILE_UV_RESPONSE_CLUSTER_D4	1122	1.1447522087227	0.275835636213809	7	0.104405116173168	0.030933603590407	KPNA2,USP1,AURKA,HMGB2,RAD21,CCNB1,ZFP36
TOMIDA_METASTASIS_DN	129	-2.13380736941558	-0.419208054625104	2	0.104405116173168	0.030978548267939	SAT1,LGALS3
CAFFAREL_RESPONSE_TO_THC_8HR_5_UP	308	-1.46905231929905	-0.300274837067329	3	0.104405116173168	0.030930894395314	ID2,ZFP36L1,NEAT1
BENNETT_SYSTEMIC_LUPUS_ERYTHEMATOSUS	704	-0.88075087252034	-0.197158587730393	5	0.104960407377433	0.031170896277661	ISG15,IFITM3,LGALS3BP,IFI44L,SERPING1
FOSTER_TOLERANT_MACROPHAGE_UP	1124	-0.771781807478694	-0.167488861597534	7	0.105196313169405	0.031268601890827	FABP7,ID2,MTHFD2,SLC16A3,ID3,NUPR1,SGK1
KEGG_NEUROTROPHIN_SIGNALING_PATHWAY	706	-0.859219337357736	-0.193569494676089	5	0.106114365658251	0.031569372385057	JUN,NFKBIA,PLCG2,ATF4,NTRK2
ACEVEDO_LIVER_CANCER_WITH_H3K9ME3_DN	1126	0.972301343410667	0.281284552853196	7	0.106145713966854	0.031606594986714	TUBB4B,KIF20B,SQSTM1,HIST1H4C,NUSAP1,KIF15,CDCA2
SA_REG_CASCADE_OF_CYCLIN_EXPR	311	1.21717241551945	0.386969743784375	3	0.106365513522702	0.031699997985478	E2F1,CCNA2,CCND1
BRACHAT_RESPONSE_TO_METHOTREXATE_DN	916	-0.666104423947003	-0.157826446321202	6	0.107184354767878	0.031972205692915	IFITM3,STMN1,GAPDH,MT1E,ALDOA,ENO1
SIMBULAN_UV_RESPONSE_NORMAL_DN	917	-0.826079825175368	-0.177905179264879	6	0.107616167807003	0.032157577607507	GADD45B,EMP1,ID1,MYC,PHLDA1,ENC1
REACTOME_MEIOTIC_RECOMBINATION	917	1.27998816312783	0.289568086211367	6	0.107616167807003	0.032157577607507	H2AFX,H2AFZ,RPA3,HIST1H2AC,HIST1H4C,MND1
BOYLAN_MULTIPLE_MYELOMA_C_D_DN	2448	-0.581352028876597	-0.113494435948462	13	0.107873395822511	0.032262792232856	RHOB,PLIN3,ANXA2,ID2,IFITM3,FOS,BASP1,ARL4C,GGH,GATM,OLFM1,CD9,SEPP1
LE_SKI_TARGETS_DN	509	-0.989138199881736	-0.218399494506347	4	0.109111203965563	0.03270894606472	ID4,SOCS2,TIMP3,EFEMP1
PATTERSON_DOCETAXEL_RESISTANCE	509	-1.39495364752738	-0.282649327833349	4	0.109111203965563	0.03270894606472	CDKN1C,CLU,ITM2C,LGALS3BP
WUNDER_INFLAMMATORY_RESPONSE_AND_CHOLESTEROL_UP	920	-0.780890463113385	-0.177140351041425	6	0.109111203965563	0.032719023317926	PDIA4,GATM,PSMB9,HLA-B,HLA-C,B2M
REACTOME_ORC1_REMOVAL_FROM_CHROMATIN	1133	0.91274216477698	0.264662198143438	7	0.109330208562208	0.032813429218933	CDKN1A,ORC6,MCM3,MCM5,MCM7,PSMB9,CCNA2
BURTON_ADIPOGENESIS_12	135	1.30674724628028	0.458536566465903	2	0.109453480952297	0.032891084090599	MKI67,BUB1
PID_FANCONI_PATHWAY	921	1.07130762465811	0.302761044102398	6	0.109453480952297	0.03290795853073	UBE2T,FANCI,RFC4,H2AFX,HES1,USP1
ROZANOV_MMP14_TARGETS_SUBSET	316	-1.16969494100765	-0.267265472652678	3	0.109719962787878	0.033016913900689	SERPINH1,TIMP3,EFEMP1
WANG_RESPONSE_TO_PACLITAXEL_VIA_MAPK8_UP	317	-1.1102834166735	-0.26949536106054	3	0.110516437970624	0.033285634143058	MT1F,EMP1,PLK2
PENG_GLUTAMINE_DEPRIVATION_UP	512	1.38930844693972	0.365230219485208	4	0.110693721270623	0.033406093831583	BARD1,H1FX,TOP2A,CDC25C
DANG_BOUND_BY_MYC	15124	0.385346605329318	0.121165210644227	73	0.110693721270623	0.033389058834588	CDC25C,ACTG1,UBE2C,FBXO5,LMNA,TSC22D3,ODC1,MYC,PFN1,SERPINE1,CDK6,E2F1,ZFP36L2,IER2,CKS2,ID2,MYBL2,CCNB1,CCT5,TRIB1,MCM7,VGF,HMMR,GAPDH,EMP1,HMGN2,TYMS,DBI,TXN,ATF4,GGH,HIST1H2AC,HERPUD1,TAGLN2,USP1,MANF,SERPINE2,JUNB,CDC25B,STMN1,MAD2L1,SDF2L1,MCM3,ENO1,HSP90B1,MT3,HSPA8,RAD51AP1,FOXM1,H2AFX,MCM5,CD63,RGS2,ZFP36L1,ID3,CALR,BUB1,H2AFZ,IER5,KIF20B,CACYBP,MT2A,BARD1,KIF15,HMGA1,NCAPG,KIF20A,PCNA,HE…
UDAYAKUMAR_MED1_TARGETS_UP	2457	0.83095987100193	0.204267559962911	13	0.110693721270623	0.03342630374243	SRGN,DTYMK,SLC16A3,DHFR,EIF4EBP1,KIAA0101,METRN,ANP32E,AP1S2,SDF2L1,AURKA,TMPO,PSAT1
PID_IL3_PATHWAY	137	-1.48187270051695	-0.326152124118397	2	0.11100617037385	0.033549828102478	ID1,CEBPB
CROMER_TUMORIGENESIS_DN	513	-1.35533657868667	-0.288448087713604	4	0.111211712508653	0.033641177686586	CLU,EMP1,HOPX,APOD
KEGG_GAP_JUNCTION	2014	0.867102153022671	0.225071326641735	11	0.111574844785216	0.03378034722538	TUBA1A,CDK1,TUBB4B,TUBB2A,TUBA1B,TUBB2B,GJA1,TUBA1C,PDGFA,TUBB6,TUBB
LABBE_TGFB1_TARGETS_UP	3584	-0.400772253705344	-0.083347681679479	18	0.112162687237007	0.033987799838178	ELAVL4,SOX11,SAT1,NUPR1,TMSB4X,TSC22D1,GADD45G,CYR61,JUNB,CITED2,VIM,SERPINE1,GADD45A,SGK1,HSPA8,PLIN2,TGIF1,PDGFA
MANTOVANI_VIRAL_GPCR_SIGNALING_UP	927	-0.820794102018784	-0.186751458287047	6	0.11220809843225	0.034060539734362	CA2,MYC,CCL2,SOCS2,IGFBP7,SPP1
MURAKAMI_UV_RESPONSE_6HR_UP	927	-0.865784284155359	-0.16839459105956	6	0.11220809843225	0.034060539734362	RND3,TIMP1,GADD45A,PLAT,CD9,CDKN1A
CHEOK_RESPONSE_TO_HD_MTX_UP	320	-1.2943907996547	-0.301436225180518	3	0.112249542836592	0.034102620635769	ANXA2,ARL4C,IL32
ISHIDA_TARGETS_OF_SYT_SSX_FUSIONS	139	-1.4612511843844	-0.324839718902433	2	0.112503544221328	0.034219393840846	DDIT3,NUPR1
WEINMANN_ADAPTATION_TO_HYPOXIA_UP	1141	-0.699015616267667	-0.157016602216506	7	0.112503544221328	0.034238923576425	SLC16A3,HSPA1B,MEST,ID3,GPR37,IGFBP7,LPL
WINNEPENNINCKX_MELANOMA_METASTASIS_DN	516	-0.876150218687393	-0.218104810784898	4	0.112767690112624	0.034354610019881	PTGDS,CXCL14,CST3,TXNIP
GALE_APL_WITH_FLT3_MUTATED_DN	321	-1.30266026386311	-0.262237258618789	3	0.112767690112624	0.034378586210419	P4HB,HLA-C,HLA-B
TURASHVILI_BREAST_LOBULAR_CARCINOMA_VS_LOBULAR_NORMAL_UP	517	-0.939397757498114	-0.218299715311244	4	0.113282794255876	0.034595166077616	NTRK2,CA2,ID4,WLS
REACTOME_G2_M_DNA_DAMAGE_CHECKPOINT	517	1.13320825672016	0.334202030184106	4	0.113282794255876	0.034595166077616	WEE1,CCNB1,CDK1,CDC25C
LIANG_HEMATOPOIESIS_STEM_CELL_NUMBER_LARGE_VS_TINY_UP	1579	0.83425919299422	0.236048976289271	9	0.113868291386555	0.034803895632737	TUBA1A,MANF,SLC25A5,CDKN3,SERPINE2,BUB1,KIAA0101,PTTG1,S100A6
ONKEN_UVEAL_MELANOMA_DN	5611	-0.214639989678914	-0.05472636570637	27	0.114166491152091	0.034925044862295	GPR37,HIST1H2AC,CD44,PHLDA1,ID2,TXNIP,PMP22,H1FX,MEST,RHOBTB3,GLUL,BAMBI,CCND1,SPP1,TIMP3,SPRY1,PEG10,H2AFZ,NRP2,PLIN2,ID4,GAS1,APOE,HIST1H1C,LSM5,SOX9,CNN3
WOOD_EBV_EBNA1_TARGETS_UP	2469	-0.643782182378291	-0.139364912563994	13	0.114415128811231	0.035031176101205	BAG3,CLU,SERPINH1,HSPA1A,CD44,MYC,TUBA1A,DNAJB1,H1FX,LGALS3BP,HSPA1B,GLUL,ID2
KEGG_PATHOGENIC_ESCHERICHIA_COLI_INFECTION	1581	0.887008621190161	0.238502341994038	9	0.11463911434233	0.035129883659174	TUBA1A,TUBB4B,TUBB2A,TUBA1B,ACTG1,TUBB2B,TUBA1C,TUBB6,TUBB
MANTOVANI_NFKB_TARGETS_UP	933	-0.805696896259219	-0.184115260336748	6	0.11484114815117	0.035246110562975	CCL2,MYC,SPP1,CA2,IGFBP7,DUSP6
SMITH_TERT_TARGETS_DN	1363	-0.511337880491954	-0.137506916620783	8	0.11484114815117	0.035252157960727	SERPING1,DKK3,PCNA,DUSP6,TAGLN,FOSB,GSN,PON2
HOFFMAN_CLOCK_TARGETS_UP	325	-1.43449186725359	-0.326260990499792	3	0.115552407593797	0.03550085794406	JUN,ANXA1,MIF
WOTTON_RUNX_TARGETS_DN	522	-1.29284485943992	-0.251190554849757	4	0.116487584743527	0.035818784270677	CEBPD,RGS2,ID3,ID2
BIOCARTA_DEATH_PATHWAY	144	-1.62078409742881	-0.320563136837378	2	0.116786747677387	0.035941466893619	LMNA,NFKBIA
PAPASPYRIDONOS_UNSTABLE_ATEROSCLEROTIC_PLAQUE_UP	937	-0.884615712849327	-0.183110033917932	6	0.117056152422643	0.036055140772494	SGK1,GLUL,DUSP6,SOD2,SAT1,SRGN
LIAO_METASTASIS	9333	0.38746283842679	0.131317182398049	44	0.117286286282967	0.036156849884342	FOXM1,NUF2,SERPINE2,TMSB10,SOX9,BUB1B,HES4,HMGA1,PSMC3IP,TPM2,CA12,GAS2L3,PLP2,HJURP,TACC3,E2F1,NUPR1,MAP1B,PDIA4,MYBL2,DTYMK,ALDOA,NEAT1,GTSE1,BAMBI,BARD1,BIRC5,ATAD2,EZH2,ANXA2,MTHFD2,CENPM,CDKN1C,PDGFA,AP1S2,DDIT4,HMGB3,SOX4,SERPINH1,PRR11,PHF19,ECT2,TUBB2A,KIAA0101
SENESE_HDAC2_TARGETS_UP	524	-0.88434291120471	-0.228886467298842	4	0.117608693531838	0.036318059106415	HMGA1,FBXO32,CA2,NAMPT
JOHANSSON_BRAIN_CANCER_EARLY_VS_LATE_UP	524	0.940241309516398	0.318134406105135	4	0.117608693531838	0.036318059106415	RRM2,RACGAP1,FOS,TACC3
ZHANG_RESPONSE_TO_CANTHARIDIN_DN	525	1.27709525107464	0.327524486172073	4	0.118122396023602	0.036569824577084	RRM2,RRM1,MCM7,MYC
BIOCARTA_MAPK_PATHWAY	525	-1.09822522878131	-0.22699156829261	4	0.118122396023602	0.036569824577084	JUN,NFKBIA,MYC,FOS
BIOCARTA_CDMAC_PATHWAY	525	-1.09822522878131	-0.22699156829261	4	0.118122396023602	0.036569824577084	JUN,FOS,NFKBIA,MYC
GOTZMANN_EPITHELIAL_TO_MESENCHYMAL_TRANSITION_DN	4283	-0.373034606352882	-0.071117113383129	21	0.118190368577281	0.036647796799283	MYC,S100A13,SEPP1,IER2,ZFP36L1,CDKN1A,KLF4,FOS,NFKBIA,CD82,EGR1,TOP2A,HMMR,PFN1,MTHFD2,TM4SF1,SERPINE2,ID2,SLC3A2,GJA1,LGALS3
WENG_POR_DOSAGE	329	-1.19584031667503	-0.254553057717902	3	0.118190368577281	0.036652992094926	ACTG1,GADD45B,LGALS1
NGO_MALIGNANT_GLIOMA_1P_LOH	1372	-0.669885752730904	-0.157232337462987	8	0.118711477016627	0.036845796151547	HSPA5,ANXA2,TPM4,VIM,ENO1,GAPDH,STMN1,P4HB
BASSO_CD40_SIGNALING_DN	731	-0.891880967921963	-0.186965207337705	5	0.118833675864862	0.036914955288375	ID1,ID3,BTG2,ARL4C,CNR1
GHANDHI_DIRECT_IRRADIATION_DN	147	-1.09467925813003	-0.314915691171757	2	0.119033637773123	0.03700835571238	IRF1,C10orf10
KEGG_PURINE_METABOLISM	148	1.60842234827058	0.44879127934747	2	0.119689946539853	0.037369686330971	RRM1,RRM2
LI_CYTIDINE_ANALOG_PATHWAY	148	1.60842234827058	0.44879127934747	2	0.119689946539853	0.037369686330971	RRM1,RRM2
KEGG_FOLATE_BIOSYNTHESIS	148	1.72716317949447	0.420052532869873	2	0.119689946539853	0.037369686330971	DHFR,GGH
KEGG_NATURAL_KILLER_CELL_MEDIATED_CYTOTOXICITY	528	-0.914878468980899	-0.207949057905964	4	0.119689946539853	0.037333699749941	PLCG2,HLA-C,HLA-B,HLA-A
KUROKAWA_LIVER_CANCER_EARLY_RECURRENCE_DN	148	-1.47325251786438	-0.31847608448354	2	0.119689946539853	0.037369686330971	HLA-B,HLA-A
MARIADASON_REGULATED_BY_HISTONE_ACETYLATION_UP	1376	-0.924476617950971	-0.159396260364195	8	0.120239116510734	0.037572748891265	DUSP1,ISG15,ID2,CDKN1C,HIST1H1C,ZFP36L2,CHI3L1,ID3
AKL_HTLV1_INFECTION_DN	1159	-0.945364138520977	-0.188453054199448	7	0.120249132916091	0.037632854289805	HOPX,DUSP6,KHDRBS3,DUSP4,JUN,ANXA1,IGFBP7
PID_P38_GAMMA_DELTA_PATHWAY	149	2.02414727063839	0.512054255583821	2	0.120249132916091	0.037733893482737	STMN1,CCND1
TURASHVILI_BREAST_CARCINOMA_DUCTAL_VS_LOBULAR_DN	149	-1.64959482968825	-0.365215035117235	2	0.120249132916091	0.037733893482737	MAOB,NEAT1
FORTSCHEGGER_PHF8_TARGETS_DN	6085	-0.296927437827145	-0.036685220309499	29	0.120249132916091	0.037721218564725	KLF6,MGLL,ISG15,IFIT1,S100A16,TIMP3,CD9,HSPA6,CD82,SPC24,LGALS1,KIAA0101,SQLE,ECT2,MAFB,EMP1,SPARC,DKK3,S100A6,TMEM158,PHLDA1,CAMK2N1,MZT1,JUN,HMGN2,IGFBP7,AKAP12,AP1S2,TUBB
OXFORD_RALB_TARGETS_UP	149	-1.85531661570066	-0.446816891869815	2	0.120249132916091	0.037733893482737	IL32,CLU
ROPERO_HDAC2_TARGETS	946	-0.860116521843467	-0.187477691464446	6	0.120776532217062	0.037931131668696	AP1S2,AQP4,IGFBP7,EMP3,EIF4EBP1,TXNIP
ONGUSAHA_TP53_TARGETS	1161	-0.697456421668502	-0.154290986766242	7	0.120978491043093	0.038026353557829	PLTP,CSRP2,PHLDA3,SAT1,CDKN1A,DDIT4,SERPINE2
ZWANG_CLASS_2_TRANSIENTLY_INDUCED_BY_EGF	947	-0.621618141712107	-0.177812698399288	6	0.121252680465107	0.038144404340797	SPOCD1,TAGLN,GLIPR1,EGR1,ENC1,CITED2
BIOCARTA_TCR_PATHWAY	335	-1.2957992550651	-0.259391358993959	3	0.121603792721605	0.038438376580171	JUN,NFKBIA,FOS
KEGG_T_CELL_RECEPTOR_SIGNALING_PATHWAY	335	-1.2957992550651	-0.259391358993959	3	0.121603792721605	0.038438376580171	JUN,NFKBIA,FOS
SHI_SPARC_TARGETS_UP	151	-1.60405496533968	-0.315847293871627	2	0.121603792721605	0.038470999921825	GADD45B,DDIT3
BIOCARTA_KERATINOCYTE_PATHWAY	335	-1.2957992550651	-0.259391358993959	3	0.121603792721605	0.038438376580171	JUN,FOS,NFKBIA
PID_LYSOPHOSPHOLIPID_PATHWAY	335	-1.2957992550651	-0.259391358993959	3	0.121603792721605	0.038438376580171	NFKBIA,FOS,JUN
BIOCARTA_TOLL_PATHWAY	335	-1.2957992550651	-0.259391358993959	3	0.121603792721605	0.038438376580171	JUN,FOS,NFKBIA
TONKS_TARGETS_OF_RUNX1_RUNX1T1_FUSION_SUSTAINDED_IN_ERYTHROCYTE_UP	2045	-0.529899970240745	-0.114908387735643	11	0.121603792721605	0.038478571993906	ANXA2,PHLDA1,PLAT,TM4SF1,DUSP6,ID1,SOX4,PNRC1,EMP1,KLF6,HSPB1
BHATI_G2M_ARREST_BY_2METHOXYESTRADIOL_UP	5649	0.343451047447933	0.149764719158295	27	0.122254431866537	0.038716580919626	EGR1,PBK,SPC25,MYBL2,CYR61,GMNN,TUBB6,CDC20,NUF2,HIST1H1C,DLGAP5,HSP90AA1,ASPM,PIF1,MAD2L1,ANXA1,HSPA5,PCNA,CCNB1,SPARC,RAMP1,BUB1,SOD2,AURKA,NEK2,FOS,CALR
MILI_PSEUDOPODIA_HAPTOTAXIS_UP	1824	0.799284924010726	0.228614615080493	10	0.122351438996236	0.038779457405903	PSMC3IP,CENPK,BUB1,RAB13,CACYBP,DEK,LIMS1,NAMPT,NUSAP1,CCDC34
KEGG_TYPE_I_DIABETES_MELLITUS	535	-0.943607500218868	-0.205183984187299	4	0.123165116599167	0.039166830771352	HLA-C,HLA-B,HLA-A,HLA-DRA
KEGG_ALLOGRAFT_REJECTION	535	-0.943607500218868	-0.205183984187299	4	0.123165116599167	0.039166830771352	HLA-C,HLA-B,HLA-A,HLA-DRA
KEGG_AUTOIMMUNE_THYROID_DISEASE	535	-0.943607500218868	-0.205183984187299	4	0.123165116599167	0.039166830771352	HLA-C,HLA-B,HLA-A,HLA-DRA
KEGG_GRAFT_VERSUS_HOST_DISEASE	535	-0.943607500218868	-0.205183984187299	4	0.123165116599167	0.039166830771352	HLA-C,HLA-B,HLA-A,HLA-DRA
GAZIN_EPIGENETIC_SILENCING_BY_KRAS	153	1.47846918162314	0.440751386249134	2	0.123229842870122	0.039219800188099	EZH2,E2F1
GEORGANTAS_HSC_MARKERS	953	-0.77745260272196	-0.172364462303378	6	0.123426765191459	0.039444663987599	HSPB1,HIST1H1C,KLF4,HOPX,FOSB,CEBPB
GREGORY_SYNTHETIC_LETHAL_WITH_IMATINIB	1606	-0.410269567803387	-0.12446714661696	9	0.123426765191459	0.039420068831115	DBF4,GLIPR1,CNR1,CA2,ALDOC,SAT1,CXCR4,HLA-DRA,GAPDH
TURASHVILI_BREAST_LOBULAR_CARCINOMA_VS_DUCTAL_NORMAL_DN	953	-0.711708636748341	-0.166935407618772	6	0.123426765191459	0.039444663987599	ID4,NTRK2,CITED1,WLS,SOCS2,CA2
MA_MYELOID_DIFFERENTIATION_DN	536	-0.846133648846203	-0.214329483601622	4	0.123426765191459	0.039434588842828	CD63,CITED2,CCL2,FOS
FUJII_YBX1_TARGETS_UP	1168	-0.593797486823528	-0.144487000718992	7	0.123426765191459	0.03943011020427	RARRES3,MAOB,CDKN1A,SLC16A3,S100A6,ASCL1,SEPP1
TAVOR_CEBPA_TARGETS_UP	2052	-0.51166008040664	-0.130306934583687	11	0.123740665705239	0.039610021242833	CXCR4,GGH,GLIPR1,RGS2,AKAP12,TRIB1,ANXA1,SOD2,BTG2,CA2,ARC
GOLUB_ALL_VS_AML_UP	154	2.01356113339676	0.508362610667722	2	0.123740665705239	0.039598624651691	STMN1,MCM3
LIANG_SILENCED_BY_METHYLATION_UP	537	-1.23761729346898	-0.236629313931246	4	0.123931984423527	0.039703834168799	TIMP3,HIST1H2AC,SRGN,CHI3L1
FLECHNER_PBL_KIDNEY_TRANSPLANT_OK_VS_DONOR_UP	2053	-0.454216104871289	-0.133506596998298	11	0.124048749802265	0.039773843563407	CLU,SAT1,RGS2,VAMP5,LMO1,EEF1B2,FTH1,KLF6,PLIN3,TXN,HIST1H4C
LA_MEN1_TARGETS	340	-1.29139889189343	-0.248243009198604	3	0.124184078711178	0.039979788125726	IGFBP5,RGS16,NUPR1
REACTOME_PROCESSIVE_SYNTHESIS_ON_THE_LAGGING_STRAND	340	1.57843424629333	0.366008249313821	3	0.124184078711178	0.039979788125726	FEN1,PCNA,RPA3
REACTOME_FANCONI_ANEMIA_PATHWAY	155	1.89023868312111	0.476704440288491	2	0.124184078711178	0.039980419558789	UBE2T,USP1
REACTOME_REMOVAL_OF_THE_FLAP_INTERMEDIATE_FROM_THE_C_STRAND	340	1.57843424629333	0.366008249313821	3	0.124184078711178	0.039979788125726	FEN1,PCNA,RPA3
TIEN_INTESTINE_PROBIOTICS_2HR_UP	955	-0.391202842666671	-0.158478080823726	6	0.124184078711178	0.039886013611439	EIF5A,GAPDH,UBC,HSPA8,CA12,B2M
DOUGLAS_BMI1_TARGETS_DN	2280	-0.537906905404113	-0.125763206972424	12	0.124847033196309	0.04022666562383	ARL6IP1,IL32,SGK1,IFI6,SQSTM1,CLU,PGM2L1,PSMB9,WEE1,IFIT1,GADD45G,RPS12
HERNANDEZ_ABERRANT_MITOSIS_BY_DOCETACEL_2NM_UP	746	-0.901988700970165	-0.191759244484291	5	0.125478335898839	0.040463053389718	TIMP2,SGK1,AGT,MIF,DDIT3
MOROSETTI_FACIOSCAPULOHUMERAL_MUSCULAR_DISTROPHY_UP	342	-1.26482338986742	-0.2460813146176	3	0.125832259089533	0.040610253393416	ID2,ID3,ID1
BOYLAN_MULTIPLE_MYELOMA_D_CLUSTER_DN	157	-1.34598793574793	-0.299508027342339	2	0.125848149473657	0.040752983401784	GSN,LGALS1
MORI_MATURE_B_LYMPHOCYTE_UP	959	-0.845015125731649	-0.164307639581182	6	0.125848149473657	0.040780753824184	CD74,ID3,APOE,ZFP36L1,NEAT1,C19orf48
WONG_PROTEASOME_GENE_MODULE	747	1.23864615496762	0.316644034225228	5	0.125848149473657	0.040709115338949	UBE2C,SQSTM1,CDC20,USP1,UBE2T
MULLIGHAN_NPM1_SIGNATURE_3_UP	4092	0.589274488371057	0.169918428076751	20	0.125848149473657	0.040761365752879	SEPP1,SRGN,CNR1,RHEB,HMGB1,TXNIP,GTSE1,HSP90AA1,TMPO,SMC4,KIF22,DHFR,ARHGAP11A,CA12,CLSPN,HTRA1,LIMS1,HIST1H4C,ORC6,TNC
WALLACE_PROSTATE_CANCER_DN	157	-1.01650571299811	-0.300276591187534	2	0.125848149473657	0.040752983401784	GJA1,AKAP12
CHICAS_RB1_TARGETS_LOW_SERUM	3187	0.594899423912505	0.180972462250372	16	0.125926916956505	0.040839373330966	DEPDC1,HIST1H4C,MT1E,MT1X,MCM5,MT2A,EIF4EBP1,SOX4,LMNB1,TYMS,RPA3,CENPW,MT1F,MCM3,KIAA0101,RNASEH2A
PID_IFNG_PATHWAY	158	-1.26145103230132	-0.306601136563822	2	0.126660272622856	0.041143783695624	IRF1,CEBPB
SENESE_HDAC1_TARGETS_DN	4321	-0.384454125198125	-0.064565215406893	21	0.126660272622856	0.041116154304906	ABCC3,DKK3,GSN,CXXC5,CSRP2,VGF,LYPD1,C11orf96,FOS,S100A10,PTRF,ID4,IFI6,CDC25C,TTYH1,FXYD6,RHOBTB3,CRISPLD1,TUBA1A,TUBB2B,IGFBP5
CHANG_POU5F1_TARGETS_DN	159	-1.27634517920139	-0.303139509974721	2	0.126846735035399	0.041537617147041	SOCS3,CST3
REACTOME_REPAIR_SYNTHESIS_FOR_GAP_FILLING_BY_DNA_POL_IN_TC_NER	345	1.57670361339668	0.363316938452662	3	0.126846735035399	0.04157105876193	PCNA,RFC4,RPA3
REACTOME_NUCLEOTIDE_EXCISION_REPAIR	345	1.57670361339668	0.363316938452662	3	0.126846735035399	0.04157105876193	PCNA,RFC4,RPA3
KEGG_MISMATCH_REPAIR	345	1.57670361339668	0.363316938452662	3	0.126846735035399	0.04157105876193	RFC4,RPA3,PCNA
TOOKER_GEMCITABINE_RESISTANCE_UP	2288	-0.539092238897963	-0.132447894724775	12	0.126846735035399	0.041512717243295	PEG10,RRM1,TPI1,IFI6,BAMBI,ISG15,LGALS3,PON2,SAT1,ANXA1,ODC1,FTH1
MORI_PRE_BI_LYMPHOCYTE_DN	750	-0.933644776570135	-0.194147482701312	5	0.126846735035399	0.041454594651514	BTG2,ZFP36,SAT1,NEAT1,CD74
KEGG_NUCLEOTIDE_EXCISION_REPAIR	345	1.57670361339668	0.363316938452662	3	0.126846735035399	0.04157105876193	RFC4,RPA3,PCNA
REACTOME_APOPTOSIS_INDUCED_DNA_FRAGMENTATION	345	1.53574603140316	0.365926809802768	3	0.126846735035399	0.04157105876193	HIST1H1C,HMGB1,HMGB2
REACTOME_GLOBAL_GENOMIC_NER_GG_NER	345	1.57670361339668	0.363316938452662	3	0.126846735035399	0.04157105876193	PCNA,RFC4,RPA3
REACTOME_TRANSCRIPTION_COUPLED_NER_TC_NER	345	1.57670361339668	0.363316938452662	3	0.126846735035399	0.04157105876193	PCNA,RFC4,RPA3
FONTAINE_FOLLICULAR_THYROID_ADENOMA_UP	159	-1.4404041376782	-0.301044773726801	2	0.126846735035399	0.041537617147041	ID1,LGALS3BP
COLLIS_PRKDC_REGULATORS	0	-3.26577614844911	-0.699555309424448	1	0.127604308292018	0.042194695195187	CLU
SPIELMAN_LYMPHOBLAST_EUROPEAN_VS_ASIAN_DN	3876	-0.280575062928594	-0.06965047273381	19	0.127604308292018	0.042099171503559	ANXA2,ARL4C,BTG2,SLC16A3,SLC25A5,JUN,IL32,GATM,USP1,GPNMB,KLF6,ODC1,CD63,SQSTM1,PSMB9,HSPA8,GLIPR1,RPA3,RHOB
HOSHIDA_LIVER_CANCER_SUBCLASS_S2	545	1.50143309859194	0.319440905214047	4	0.127604308292018	0.041912006651612	CDK6,DEK,BTG3,MEST
REACTOME_FORMATION_OF_TUBULIN_FOLDING_INTERMEDIATES_BY_CCT_TRIC	1400	0.916357635950037	0.242687781027929	8	0.127604308292018	0.042183961787251	TUBA1B,TUBB4B,CCT5,TUBB2B,TUBB2A,TUBA1A,TUBB6,TUBA1C
IVANOVA_HEMATOPOIESIS_EARLY_PROGENITOR	2970	0.67184843635059	0.190649270638242	15	0.127604308292018	0.04219705013326	MANF,MCM3,CDK6,S100A1,TAGLN2,CDCA2,H2AFV,HSPA1A,ZWINT,MIS18BP1,TIMP2,C19orf48,TAGLN3,WEE1,CENPM
HANN_RESISTANCE_TO_BCL2_INHIBITOR_DN	964	-0.8651189003656	-0.184188283194728	6	0.127604308292018	0.041922007593011	TRIB3,CEBPD,HSPB1,BAMBI,HSPA1A,IGFBP5
VALK_AML_CLUSTER_2	0	-3.26577614844911	-0.699555309424448	1	0.127604308292018	0.042194695195187	CLU
SCIBETTA_KDM5B_TARGETS_UP	347	-1.14934716824751	-0.235096001254459	3	0.127604308292018	0.042221767185191	SAT1,GADD45A,DDIT3
PLASARI_NFIC_TARGETS_BASAL_UP	0	-3.26577614844911	-0.699555309424448	1	0.127604308292018	0.042194695195187	CLU
BUSA_SAM68_TARGETS_DN	0	-3.26577614844911	-0.699555309424448	1	0.127604308292018	0.042194695195187	CLU
REACTOME_PROTEIN_FOLDING	1400	0.916357635950037	0.242687781027929	8	0.127604308292018	0.042183961787251	TUBA1B,TUBB4B,CCT5,TUBB2B,TUBB2A,TUBA1A,TUBB6,TUBA1C
NGUYEN_NOTCH1_TARGETS_DN	1842	-0.568728678068231	-0.123163801937303	10	0.127604308292018	0.041909335134281	HERPUD1,CYR61,BASP1,PSMB9,SERPINH1,MTHFD2,RGS2,KLF4,GADD45B,MYC
BIOCARTA_IL1R_PATHWAY	162	-1.5335941289703	-0.311385815768895	2	0.127719944967918	0.042737473283677	JUN,NFKBIA
WANG_TNF_TARGETS	162	-1.5335941289703	-0.311385815768895	2	0.127719944967918	0.042737473283677	NFKBIA,JUN
BIOCARTA_MONOCYTE_PATHWAY	1	-2.70432121384371	-0.695231590131181	1	0.127719944967918	0.04276352428098	CD44
LI_PROSTATE_CANCER_EPIGENETIC	1	-2.70432121384371	-0.695231590131181	1	0.127719944967918	0.04276352428098	CD44
BIOCARTA_STRESS_PATHWAY	162	-1.5335941289703	-0.311385815768895	2	0.127719944967918	0.042737473283677	JUN,NFKBIA
ZHENG_FOXP3_TARGETS_UP	1	-2.70432121384371	-0.695231590131181	1	0.127719944967918	0.04276352428098	CD44
TSAI_DNAJB4_TARGETS_DN	1	-2.70432121384371	-0.695231590131181	1	0.127719944967918	0.04276352428098	CD44
SA_MMP_CYTOKINE_CONNECTION	1	-2.70432121384371	-0.695231590131181	1	0.127719944967918	0.04276352428098	CD44
ST_TUMOR_NECROSIS_FACTOR_PATHWAY	162	-1.5335941289703	-0.311385815768895	2	0.127719944967918	0.042737473283677	NFKBIA,JUN
ZHANG_GATA6_TARGETS_UP	162	-1.19082812362857	-0.311152976946766	2	0.127719944967918	0.042737473283677	AQP4,MAOB
LEE_LIVER_CANCER_MYC_TGFA_UP	2519	-0.498701190504904	-0.099316773882789	13	0.127719944967918	0.042412070489443	MT3,CD63,CCND1,MT2A,BTG2,BTG3,PSRC1,LPL,ACTG1,ANXA2,TAGLN2,MTHFD2,PLAT
BIOCARTA_41BB_PATHWAY	162	-1.5335941289703	-0.311385815768895	2	0.127719944967918	0.042737473283677	JUN,NFKBIA
PROVENZANI_METASTASIS_UP	3652	0.675094337211866	0.176481266907782	18	0.127719944967918	0.042461574015451	PROM1,TXNIP,TUBB,PLIN2,FXYD6,PDIA4,CENPN,TM4SF1,PEG10,CDK1,JUN,SAT1,HIST1H4C,TPM2,MCM3,EZH2,CNN3,ZWINT
CHENG_RESPONSE_TO_NICKEL_ACETATE	966	-0.79429966037315	-0.182422178290935	6	0.127719944967918	0.042385689622844	MAP1B,ATP1B1,ABCC3,HSP90AA1,JUN,CEBPD
STARK_PREFRONTAL_CORTEX_22Q11_DELETION_UP	1402	-0.625482566117588	-0.137553828677705	8	0.127719944967918	0.042588053502555	SLC1A3,ACTN1,TIMP2,PGM2L1,MEG3,CNR1,OLFM1,NTM
REACTOME_ACTIVATION_OF_CHAPERONES_BY_ATF6_ALPHA	756	-0.870651366489137	-0.180598631952165	5	0.127910086214132	0.042978733899366	DDIT3,HSPA5,ATF4,HSP90B1,CALR
REACTOME_ACTIVATION_OF_CHAPERONE_GENES_BY_ATF6_ALPHA	756	-0.870651366489137	-0.180598631952165	5	0.127910086214132	0.042978733899366	DDIT3,HSPA5,ATF4,HSP90B1,CALR
BENPORATH_ES_CORE_NINE	349	1.22028138720138	0.337409785103761	3	0.127910086214132	0.042880692714354	HMGA1,HMGB3,MYBL2
STAMBOLSKY_TARGETS_OF_MUTATED_TP53_DN	1404	-0.645540639893156	-0.135725842043605	8	0.127910086214132	0.042995269452792	IFI6,SOCS2,HLA-B,ISG15,TSC22D4,CD9,IFIT1,TAGLN
KATSANOU_ELAVL1_TARGETS_UP	2975	-0.297846684628793	-0.079683445540071	15	0.127910086214132	0.042942209573522	NUPR1,C21orf62,SERPING1,DUSP6,APOE,NES,FXYD6,SYTL2,PPP1R14A,GATM,MEST,IGFBP2,TXNIP,SAT1,GADD45A
CAIRO_LIVER_DEVELOPMENT_UP	3657	-0.350628312754678	-0.071199267953784	18	0.128260482752721	0.043146758981204	PDPN,GAS1,TGIF1,SERPINE2,CPM,ID3,MEST,PLK2,GJA1,BASP1,CSRP2,RHOB,DUSP4,JUN,NES,IGFBP5,SERPINH1,WLS
ABE_VEGFA_TARGETS_30MIN	1186	-0.710733645214118	-0.142990334407606	7	0.128419593473594	0.043234033965749	EGR1,TRIB1,APOE,ELAVL4,EGR2,RCAN1,CYR61
BAKER_HEMATOPOIESIS_STAT3_TARGETS	550	1.22689423436045	0.332948479749035	4	0.128639568872946	0.04334189942053	CCNA2,CCND1,BIRC5,MYC
PID_IL1_PATHWAY	164	-1.43755739028851	-0.308966179207454	2	0.129164864189038	0.043552830684504	SQSTM1,JUN
FIGUEROA_AML_METHYLATION_CLUSTER_4_UP	551	-0.855848311908705	-0.203170687721196	4	0.12930051298694	0.043632551557222	CCDC34,VAMP5,MT2A,NRP2
BOYLAN_MULTIPLE_MYELOMA_C_UP	165	1.90363587123203	0.463395257150859	2	0.130184869364454	0.043965192413489	TYMS,MCM3
REACTOME_MEMBRANE_TRAFFICKING	760	-0.329973188485649	-0.182048444956642	5	0.130237806698456	0.044019751634588	FTH1,FTL,GJA1,HSPA8,AP1S2
PRAMOONJAGO_SOX4_TARGETS_DN	2078	0.799520656127734	0.220203341690778	11	0.130237806698456	0.044051526207862	DLGAP5,HSPA8,EFEMP1,GLUL,CCNB1,BIRC5,KIF20A,PEG10,CDKN3,UBE2S,METRN
CHEMELLO_SOLEUS_VS_EDL_MYOFIBERS_UP	353	-1.59301875603358	-0.316041262889521	3	0.130495927427205	0.04422346896284	CRYAB,HSPB1,TPM2
HELLER_HDAC_TARGETS_SILENCED_BY_METHYLATION_DN	5924	-0.208420474703263	-0.044960232774236	28	0.130495927427205	0.044310312282772	S100A11,TRIB3,HSPB1,CCND1,CEBPB,SERPINH1,GADD45A,TRIB1,BAG3,HSPA1A,MYBL2,HSPA6,MYC,HERPUD1,HSPH1,DDIT3,DUSP6,HDGF,DDIT4,GJA1,ATF4,HSPA1B,PSAT1,SLC3A2,PDIA6,TYMS,DNAJB1,ATF3
PID_CD40_PATHWAY	353	-1.19089713595684	-0.250854609242117	3	0.130495927427205	0.04422346896284	JUN,MYC,NFKBIA
AMIT_SERUM_RESPONSE_60_MCF10A	2984	-0.352716503565646	-0.083138435207243	15	0.130495927427205	0.044310267357493	GAS1,CYR61,PNRC1,PLK2,RCAN1,TGIF1,TM4SF1,TRIB1,SOX4,SGK1,RHOB,MAFB,EGR1,IER2,TNC
TURASHVILI_BREAST_DUCTAL_CARCINOMA_VS_DUCTAL_NORMAL_UP	761	1.14941271041217	0.261940300163001	5	0.130495927427205	0.044283158335014	SGOL2,CKS2,CENPF,TOP2A,CD44
AZARE_STAT3_TARGETS	166	-1.29325936945254	-0.302866311484609	2	0.13060212861857	0.044380697057506	TNC,CLIC4
CALVET_IRINOTECAN_SENSITIVE_VS_REVERTED_UP	4	-2.85001481438402	-0.641335622459745	1	0.130772366200751	0.044507283634684	VIM
HOFMANN_CELL_LYMPHOMA_DN	4	2.8047141263501	0.672561547476897	1	0.130772366200751	0.044507283634684	MAD2L1
ASTON_MAJOR_DEPRESSIVE_DISORDER_UP	555	-1.05808027992545	-0.218017410546961	4	0.131461501567214	0.044810924450112	IGFBP7,TPM2,MTHFD2,JUN
XU_CREBBP_TARGETS_DN	167	-1.45170496200313	-0.292340407529464	2	0.131461501567214	0.04479936028193	GSN,ID3
STAMBOLSKY_TARGETS_OF_MUTATED_TP53_UP	5	-2.85897101455779	-0.629771375034974	1	0.132031997326702	0.045101108136051	ANXA1
XU_RESPONSE_TO_TRETINOIN_AND_NSC682994_UP	5	-2.85897101455779	-0.629771375034974	1	0.132031997326702	0.045101108136051	ANXA1
HOFFMANN_LARGE_TO_SMALL_PRE_BII_LYMPHOCYTE_DN	556	-1.20522122785182	-0.242652515035896	4	0.132031997326702	0.045109486603078	SEPP1,JUN,PSAT1,LGALS3
SCHWAB_TARGETS_OF_BMYB_POLYMORPHIC_VARIANTS_UP	168	1.78600447161766	0.442450838926498	2	0.132257230916438	0.045221197745673	CCND1,CENPF
KAAB_HEART_ATRIUM_VS_VENTRICLE_DN	2085	-0.514487820938165	-0.110313249619488	11	0.132425618138347	0.045313575510152	CDKN1C,RCAN1,MAOB,LPL,APOD,ALDOC,SLC1A3,CSRP2,ATP1B1,GADD45A,HIST1H1C
WATTEL_AUTONOMOUS_THYROID_ADENOMA_UP	557	1.30603182787663	0.342487860549183	4	0.132604534599334	0.045409647459378	BIRC5,MKI67,CKB,SERPING1
WINZEN_DEGRADED_VIA_KHSRP	1638	-0.603586014579618	-0.125801989084691	9	0.132834626233516	0.045523351539686	PDGFA,PLAUR,IFIT1,ID2,SDC2,CYR61,SERPINE2,DUSP6,ZFP36
MEDINA_SMARCA4_TARGETS	169	-1.35105426374278	-0.295292613749904	2	0.133091100771091	0.045646225100203	PGM2L1,CEBPB
PID_HEDGEHOG_GLI_PATHWAY	6	-3.25474509822033	-0.617522271032912	1	0.133149629298497	0.045701291948446	LGALS3
PID_RHOA_PATHWAY	358	-1.20968826391989	-0.244843979248661	3	0.133769999521835	0.045949379599222	FOS,CYR61,JUN
PECE_MAMMARY_STEM_CELL_DN	1864	-0.451651584804646	-0.112849648642566	10	0.133841629303716	0.046009159298098	NEAT1,HEY1,EMP1,CA12,SQLE,TPM4,TXNIP,P4HB,ANP32E,BGN
HALMOS_CEBPA_TARGETS_DN	1641	-0.622165353815477	-0.123087196531368	9	0.134097946249935	0.046132512914892	GADD45A,C1orf61,CYR61,ARL4C,ID2,RHOB,HES1,TSC22D3,IFIT1
JAZAG_TGFB1_SIGNALING_DN	7	2.85868760195898	0.649143547923031	1	0.134197624027806	0.046307879198031	TOP2A
BIOCARTA_CLASSIC_PATHWAY	7	-2.55619599211755	-0.596597054776775	1	0.134197624027806	0.046307879198031	C1R
KUMAR_AUTOPHAGY_NETWORK	7	2.85868760195898	0.649143547923031	1	0.134197624027806	0.046307879198031	TOP2A
BIOCARTA_COMP_PATHWAY	7	-2.55619599211755	-0.596597054776775	1	0.134197624027806	0.046307879198031	C1R
BILBAN_B_CLL_LPL_DN	1643	-0.613688265348588	-0.139016460816001	9	0.134282313558834	0.046542245389833	SAT1,ANXA1,KLF4,FOS,HMGB2,RGS2,DUSP1,ID2,JUNB
KYNG_DNA_DAMAGE_BY_4NQO_OR_UV	561	1.17535323208103	0.292933179452461	4	0.134282313558834	0.046626389129352	BTG3,KIFC1,C1orf61,PCNA
BARRIER_CANCER_RELAPSE_TUMOR_SAMPLE_UP	171	1.83790162490919	0.419288660817349	2	0.134282313558834	0.046505912044333	CKS1B,H2AFZ
MARSON_FOXP3_TARGETS_STIMULATED_UP	561	-1.13662993191274	-0.24865458073126	4	0.134282313558834	0.046626389129352	ZFP36L1,ANXA1,TGIF1,MBP
WORSCHECH_TUMOR_EVASION_AND_TOLEROGENICITY_DN	171	-1.12767794969259	-0.291438911380409	2	0.134282313558834	0.046505912044333	IRF1,SOCS3
HEIDENBLAD_AMPLICON_8Q24_UP	360	1.04011119571862	0.359630146115835	3	0.134282313558834	0.04665472234554	CDC25C,TROAP,KIF22
FARMER_BREAST_CANCER_CLUSTER_4	171	-1.48778856425196	-0.295744192366309	2	0.134282313558834	0.046505912044333	HTRA1,SPARC
ZHOU_CELL_CYCLE_GENES_IN_IR_RESPONSE_2HR	360	1.07580378661072	0.356597107516221	3	0.134282313558834	0.04665472234554	E2F1,CENPA,MCM5
VARELA_ZMPSTE24_TARGETS_UP	2543	-0.439941775079399	-0.091879908048093	13	0.134282313558834	0.046377226814632	DDIT4,MYC,TXNIP,ATF4,ZFP36L2,GADD45B,GADD45G,CDKN1A,GADD45A,RGS16,ATF3,HIST1H1C,BTG2
LEE_LIVER_CANCER_E2F1_UP	2319	-0.568725316116651	-0.114614471418904	12	0.134435724915094	0.046814017217477	SHCBP1,PLAT,CD63,ACTG1,TAGLN2,GGH,LPL,ANXA1,ANXA2,SPARC,CD74,RHOB
STEGER_ADIPOGENESIS_DN	984	-0.82154106307995	-0.193877163241219	6	0.134435724915094	0.046748045189581	RBP1,PLAT,CD44,TIMP3,TIMP2,PDPN
MARCHINI_TRABECTEDIN_RESISTANCE_UP	1422	-0.60616007588311	-0.127595343225943	8	0.134435724915094	0.046803432235651	DNAJB1,GLUL,IFIT1,DUT,AGT,IFI6,MIF,AKAP12
PID_ERBB1_DOWNSTREAM_PATHWAY	987	-0.841123328899987	-0.160768858999597	6	0.13553372246092	0.047508953123703	DUSP6,JUN,DUSP1,ZFP36,EGR1,FOS
LOPEZ_MESOTHELIOMA_SURVIVAL_WORST_VS_BEST_DN	9	-3.42799034270973	-0.562534238916622	1	0.13553372246092	0.047540440317252	CHI3L1
WALLACE_JAK2_TARGETS_UP	564	1.30529518695309	0.317642604593428	4	0.13553372246092	0.047556004076041	KIF22,H1FX,CDC25B,TMPO
BIOCARTA_GLYCOLYSIS_PATHWAY	362	-0.700695371504403	-0.241210629337807	3	0.13553372246092	0.047368726596418	TPI1,GAPDH,ENO1
KUMAR_TARGETS_OF_MLL_AF9_FUSION	4596	-0.310753535262716	-0.072225963407265	22	0.13553372246092	0.047378196448105	IFIT1,ATP1B1,C1R,EEF1B2,ANXA1,CITED2,SOX4,RAMP1,LGALS3BP,ODC1,BASP1,GAPDH,CD9,OLFM1,RHOB,TXN,SPP1,CXXC5,SHD,ISG15,TPI1,LIMS1
GARGALOVIC_RESPONSE_TO_OXIDIZED_PHOSPHOLIPIDS_BLUE_UP	2550	-0.383677693612745	-0.094614678373762	13	0.13553372246092	0.047588187439629	TRIB1,HSPH1,DNAJB1,ATF3,HERPUD1,DDIT3,SLC3A2,RCAN1,HSPA1A,PLAUR,TSC22D3,HSPA6,BAG3
PID_TCR_CALCIUM_PATHWAY	564	-1.04648559579669	-0.206434919751881	4	0.13553372246092	0.047556004076041	FOS,RCAN1,JUNB,JUN
BIOCARTA_IL6_PATHWAY	362	-1.13347861076461	-0.242298781762271	3	0.13553372246092	0.047368726596418	JUN,CEBPB,FOS
CHOW_RASSF1_TARGETS_UP	564	1.13712275027391	0.322558015534327	4	0.13553372246092	0.047556004076041	KIAA0101,RRM2,RFC4,ID2
RIZ_ERYTHROID_DIFFERENTIATION_12HR	986	-0.721095910485521	-0.16002826284252	6	0.13553372246092	0.047254222310782	EGR1,TSC22D1,JUN,PTRF,KLF6,FOS
PID_HNF3A_PATHWAY	362	-1.13347861076461	-0.242298781762271	3	0.13553372246092	0.047368726596418	FOS,CEBPB,JUN
ACEVEDO_LIVER_CANCER_UP	14371	0.381232047207887	0.110132903161482	68	0.135569038924626	0.047636216831071	HLA-DRA,MAFB,TYMS,SPARC,RHEB,RAMP1,FAM83D,IL32,PHLDA3,GMNN,CCNA2,HIST1H2AC,RHOBTB3,HES1,TUBA1A,HIST1H1C,PON2,HN1,TAGLN2,CDC20,HSPA1B,TK1,VIM,DNAJB1,HMGB2,HLA-B,VAMP5,CENPN,SLC1A3,AURKA,B2M,HSPA1A,APOLD1,BAG3,CD9,NUSAP1,ZFP36L1,AP1S2,MCM3,CD74,HLA-C,UBE2S,PRC1,CKS2,CKS1B,CKB,SRGN,SERPINH1,HSPB1,CALU,DTYMK,ASPM,S100A10,BTG3,PDIA6,H2AFZ,H2AFX,GGH,UBE2T,MAOB,IGFBP7,RNASEH2A,DSN1,RPA3,SPARCL1,RFC4,HEY…
MCGARVEY_SILENCED_BY_METHYLATION_IN_COLON_CANCER	363	-0.929144876425578	-0.238127673623296	3	0.135731567787445	0.047728998081367	PPP1R14A,DKK3,EFEMP1
ENK_UV_RESPONSE_EPIDERMIS_UP	3006	-0.219237237424844	-0.070198557747755	15	0.135799791581674	0.047802545187655	FTH1,DKK3,IFITM3,EIF4EBP1,ACTN1,SMS,PHLDA3,TNC,CDC20,CA2,TMSB10,HMGB1,NUPR1,MANF,TYMS
PARK_APL_PATHOGENESIS_DN	774	-0.742291358620562	-0.174540154505084	5	0.135799791581674	0.047824368126004	GPNMB,JUNB,GLUL,IL32,SRGN
PIONTEK_PKD1_TARGETS_UP	565	-1.01681974647601	-0.209875394826853	4	0.135825602700211	0.047869154591586	SGK1,GGCT,GLUL,MT2A
VISALA_AGING_LYMPHOCYTE_DN	364	-1.37699964733232	-0.299703929317702	3	0.13617865724091	0.048091460485256	PLIN2,LGALS3,GLIPR1
YAUCH_HEDGEHOG_SIGNALING_PARACRINE_DN	1208	0.98982189728872	0.24034573623278	7	0.13617865724091	0.048279897140076	AP1S2,CCDC34,SOCS2,ASCL1,SCRG1,PSRC1,CENPH
BIOCARTA_CTL_PATHWAY	175	-0.972169457227942	-0.287167719398146	2	0.13617865724091	0.048264252227389	B2M,HLA-A
AMUNDSON_GAMMA_RADIATION_RESISTANCE	10	2.23081211921337	0.630102699390314	1	0.13617865724091	0.048166502226006	TUBA1B
DORN_ADENOVIRUS_INFECTION_12HR_UP	1207	-0.704687483391596	-0.143102472226003	7	0.13617865724091	0.048040744085236	TSC22D3,JUNB,ATF4,RND3,CYR61,PLK2,IFIT1
BIOCARTA_NKCELLS_PATHWAY	175	-0.972169457227942	-0.287167719398146	2	0.13617865724091	0.048264252227389	B2M,HLA-A
ZHAN_VARIABLE_EARLY_DIFFERENTIATION_GENES_UP	10	-2.62978090731264	-0.539661910390952	1	0.13617865724091	0.048166502226006	ANXA2
PID_CD8_TCR_PATHWAY	175	-0.972169457227942	-0.287167719398146	2	0.13617865724091	0.048264252227389	HLA-A,B2M
GROSS_HYPOXIA_VIA_ELK3_AND_HIF1A_DN	2556	0.782989464862968	0.202745066738477	13	0.137110202599564	0.048646195403262	UBE2C,SGOL1,CCNB1,CCND1,LGALS3BP,CACYBP,IFIT1,TXNIP,PMP22,ARL4C,RRM2,KPNA2,GADD45G
REACTOME_DOWNSTREAM_SIGNALING_EVENTS_OF_B_CELL_RECEPTOR_BCR	568	-0.912707967310617	-0.205381293403	4	0.137494056030345	0.048818520288304	CDKN1A,NFKBIA,PSMB9,TRIB3
ZHANG_TARGETS_OF_EWSR1_FLI1_FUSION	2105	-0.543863263315715	-0.104970289284936	11	0.137528183336492	0.049080257827603	EGR2,MYC,CCND1,IGFBP4,ID2,OLFM1,HES1,CITED2,FOS,CEBPB,CD99
REACTOME_SIGNALING_BY_TGF_BETA_RECEPTOR_COMPLEX	569	-0.883519284634198	-0.201384379009038	4	0.137528183336492	0.049138298676505	JUNB,MYC,SERPINE1,TGIF1
RICKMAN_HEAD_AND_NECK_CANCER_E	367	-1.31274889149335	-0.293016219862652	3	0.137528183336492	0.049192078192107	ANXA1,NTRK2,SOCS2
LINDGREN_BLADDER_CANCER_CLUSTER_3_DN	1879	-0.498396954809361	-0.132693767518362	10	0.137528183336492	0.048984849963464	CD44,RND3,ITM2C,RPS12,LIMS1,PLCG2,CCND1,MYC,SYTL2,ATF4
REACTOME_TRANSCRIPTIONAL_ACTIVITY_OF_SMAD2_SMAD3_SMAD4_HETEROTRIMER	569	-0.883519284634198	-0.201384379009038	4	0.137528183336492	0.049138298676505	JUNB,MYC,SERPINE1,TGIF1
TIAN_TNF_SIGNALING_NOT_VIA_NFKB	1211	-0.647192176122987	-0.135870255129878	7	0.137528183336492	0.04900307456806	JUNB,KLF6,FOSB,JUN,EGR1,RGS16,HSPA1A
REACTOME_SMAD2_SMAD3_SMAD4_HETEROTRIMER_REGULATES_TRANSCRIPTION	569	-0.883519284634198	-0.201384379009038	4	0.137528183336492	0.049138298676505	JUNB,MYC,SERPINE1,TGIF1
JAZAG_TGFB1_SIGNALING_UP	1211	-0.693866351007476	-0.123417890271378	7	0.137528183336492	0.04900307456806	PLP1,LSM5,KIF4A,HLA-A,MT3,PMP22,ALDOC
REACTOME_GENERIC_TRANSCRIPTION_PATHWAY	569	-0.883519284634198	-0.201384379009038	4	0.137528183336492	0.049138298676505	JUNB,MYC,SERPINE1,TGIF1
VALK_AML_CLUSTER_11	177	-1.42210320380652	-0.293550642162526	2	0.137528183336492	0.049163154934449	SPARC,CLIC4
MIKKELSEN_IPS_LCP_WITH_H3K4ME3	12	-2.40469171179401	-0.522236507083709	1	0.137871311778175	0.049438408433865	EMP3
KEGG_TOLL_LIKE_RECEPTOR_SIGNALING_PATHWAY	570	-1.01917024281949	-0.203207013731152	4	0.137871311778175	0.049459747852092	JUN,SPP1,NFKBIA,FOS
HEIDENBLAD_AMPLIFIED_IN_PANCREATIC_CANCER	12	2.54460763026719	0.62103747500286	1	0.137871311778175	0.049438408433865	DLL3
MIKKELSEN_ES_LCP_WITH_H3K4ME3	12	-2.40469171179401	-0.522236507083709	1	0.137871311778175	0.049438408433865	EMP3
NADERI_BREAST_CANCER_PROGNOSIS_DN	368	-1.36416798817082	-0.266813403913377	3	0.137958080449524	0.049563389218003	SPARCL1,TXNIP,CEBPD
TURASHVILI_BREAST_NORMAL_DUCTAL_VS_LOBULAR_UP	368	-1.10785888653699	-0.236429919671556	3	0.137958080449524	0.049563389218003	FOSB,ATF3,GATM
VILIMAS_NOTCH1_TARGETS_UP	1214	-0.708705102800538	-0.144110412771516	7	0.138334223801902	0.049734879937189	ID2,EGR2,EGR1,JUNB,NFKBIA,HEY1,CD74
VALK_AML_CLUSTER_4	572	-0.98885892453428	-0.212734944926581	4	0.138460221368761	0.050107680637263	TRIB1,IGFBP7,TUBB6,RAB13
RUAN_RESPONSE_TO_TNF_UP	13	-2.58421496897195	-0.510315371270662	1	0.138460221368761	0.05008434042306	SOD2
KEGG_PEROXISOME	13	-2.58421496897195	-0.510315371270662	1	0.138460221368761	0.05008434042306	SOD2
FERRANDO_LYL1_NEIGHBORS	13	-2.58421496897195	-0.510315371270662	1	0.138460221368761	0.05008434042306	SOD2
RUAN_RESPONSE_TO_TNF_TROGLITAZONE_UP	13	-2.58421496897195	-0.510315371270662	1	0.138460221368761	0.05008434042306	SOD2
BIOCARTA_LONGEVITY_PATHWAY	13	-2.58421496897195	-0.510315371270662	1	0.138460221368761	0.05008434042306	SOD2
BARIS_THYROID_CANCER_UP	179	-1.35996300442239	-0.292675868693188	2	0.138460221368761	0.050075378637949	ATF4,GLUL
SAKAI_CHRONIC_HEPATITIS_VS_LIVER_CANCER_DN	572	-1.26727992896673	-0.247419111622007	4	0.138460221368761	0.050107680637263	CEBPB,CLU,FOXM1,SOCS3
MARTINELLI_IMMATURE_NEUTROPHIL_DN	13	-2.58421496897195	-0.510315371270662	1	0.138460221368761	0.05008434042306	SOD2
PEREZ_TP53_TARGETS	7313	-0.203481881931288	-0.036734379840612	34	0.139199092112736	0.050411655435309	CRYAB,VAMP5,JUNB,ID4,TSC22D3,PLIN2,MEG3,CDKN1C,IGFBP3,CST3,ID2,GPR37,MAFB,ASCL1,ARC,HES6,C11orf96,EGR2,IRF1,EGR1,CXXC5,GATM,WEE1,CXCL14,FAM83D,RHOB,BTG2,CKB,SPRY1,IFIT1,CITED1,HMGB3,CDKN1A,ISG15
STEIN_ESRRA_TARGETS_UP	3479	-0.434197273491443	-0.077858544336429	17	0.139273700343353	0.050548483620019	CA12,DDIT3,CALU,DUSP1,SOD2,AURKA,SLC16A3,SMC2,PLIN3,MAP1B,MT1E,ALDOC,SOCS2,ATP1B1,MANF,CKB,MAFB
REACTOME_REVERSIBLE_HYDRATION_OF_CARBON_DIOXIDE	180	-1.0241296362558	-0.297477080647791	2	0.139273700343353	0.050536524655024	CA2,CA12
VANLOO_SP3_TARGETS_UP	180	-1.13024314635677	-0.29455162257704	2	0.139273700343353	0.050536524655024	TRIB3,NUPR1
RAY_TUMORIGENESIS_BY_ERBB2_CDC25A_DN	2113	-0.410211230337279	-0.103108279808828	11	0.139466916086918	0.050655263608967	PRDX6,ITM2C,HERPUD1,HEY1,CST3,MBP,TXNIP,PTRF,TSC22D3,SDC2,HSPH1
PAL_PRMT5_TARGETS_DN	784	-0.727844415294176	-0.15823426925453	5	0.139488598849983	0.050699798215382	NUPR1,CYR61,CNR1,CKB,SERPINE1
BORCZUK_MALIGNANT_MESOTHELIOMA_DN	1219	-0.67422338189684	-0.150167489371038	7	0.14014140773009	0.050973904940459	CCL2,APOD,HSPA1B,MEG3,SAT1,NEAT1,RGS16
MARTINEZ_RB1_AND_TP53_TARGETS_DN	7541	-0.321001567374847	-0.038922659691324	35	0.140729138660654	0.051224666766099	CXXC5,MYBL2,CLU,BAMBI,CXCL14,TIMP3,CCND1,GAS1,CDKN1C,BASP1,JUNB,MKI67,SOX9,EIF4EBP1,MBP,IGFBP4,CENPA,MGLL,ENC1,IGFBP2,ZFP36,HOPX,CEBPB,UBC,CD99,CDKN1A,EGR2,SOX11,CALR,MT2A,HJURP,PTGDS,APOE,HSPA8,PLK1
LABBE_WNT3A_TARGETS_DN	1221	-0.64459210560909	-0.141833505191657	7	0.14081055768676	0.051476343164858	SCG2,EMP1,S100A6,HEY1,HIST1H1C,CLDN11,TXNIP
PID_PDGFRB_PATHWAY	576	-0.868637242960625	-0.199912967852302	4	0.14081055768676	0.051423838177404	FOS,JUN,MYC,TAGLN
KEGG_PORPHYRIN_AND_CHLOROPHYLL_METABOLISM	15	-0.851758402324561	-0.497600337785626	1	0.14081055768676	0.051396380859629	FTH1
ZHAN_LATE_DIFFERENTIATION_GENES_UP	373	-1.2408705789666	-0.255714887289175	3	0.14081055768676	0.051453613826268	S100A6,EMP3,RHEB
HERNANDEZ_MITOTIC_ARREST_BY_DOCETAXEL_1_UP	1221	-0.827450574238319	-0.146981953761959	7	0.14081055768676	0.051476343164858	NEK2,EMP3,TIMP3,SPP1,DUSP1,SGK1,AGT
KANG_GIST_WITH_PDGFRA_UP	2117	-0.364970936002598	-0.104451093520051	11	0.14081055768676	0.051457725233713	CPM,S100A1,IGFBP2,IFIT1,ISG15,GLIPR1,DKK3,IGFBP4,TNC,RHOBTB3,CXCL14
LEE_AGING_MUSCLE_DN	577	-0.985210370502151	-0.189263549036897	4	0.141476944520534	0.051757137128143	S100A10,HSPA8,ENO1,PMP22
KEGG_PANCREATIC_CANCER	374	1.31646394710046	0.350098676072536	3	0.141495917479829	0.051838451765278	E2F1,CCND1,CDK6
AMUNDSON_POOR_SURVIVAL_AFTER_GAMMA_RADIATION_8G	1444	-0.639112907990456	-0.14549919766113	8	0.141495917479829	0.05182017584586	TNFRSF12A,CD44,CCND1,PLK2,AKAP12,CDK6,SGK1,PMP22
LEE_TARGETS_OF_PTCH1_AND_SUFU_DN	788	-0.666677117759171	-0.170281132628554	5	0.141529191688239	0.051887837688592	GJA1,ATP1B1,PTGDS,MEG3,NTM
MARIADASON_RESPONSE_TO_BUTYRATE_CURCUMIN_SULINDAC_TSA_2	183	-1.52515938564818	-0.289924044714507	2	0.141570762750263	0.051940285098388	NPC2,ZFP36
REACTOME_G_ALPHA_Q_SIGNALLING_EVENTS	578	-1.16209028562039	-0.243196241661111	4	0.141781569453347	0.052092150879311	MGLL,AGT,ANXA1,RGS2
GARGALOVIC_RESPONSE_TO_OXIDIZED_PHOSPHOLIPIDS_LIGHTYELLOW_DN	16	-1.43589097822895	-0.485516890370364	1	0.141781569453347	0.052062576541946	SPOCD1
SERVITJA_ISLET_HNF1A_TARGETS_DN	579	-0.929161893964078	-0.201638770349323	4	0.142596073676948	0.052428884907766	GLUL,HOPX,TPI1,GATM
MARSON_FOXP3_CORE_DIRECT_TARGETS	792	-0.861079019495932	-0.175510951570532	5	0.144312490977732	0.05309789418366	S100A6,MYC,TGIF1,GADD45B,DUSP6
LUDWICZEK_TREATING_IRON_OVERLOAD	18	-2.37952352600528	-0.466491259259463	1	0.144762190475866	0.053415536249176	MT2A
TUOMISTO_TUMOR_SUPPRESSION_BY_COL13A1_UP	18	-2.37952352600528	-0.466491259259463	1	0.144762190475866	0.053415536249176	MT2A
GRADE_COLON_CANCER_DN	378	-1.03707932024203	-0.226574572181432	3	0.144762190475866	0.053400727541708	SGK1,SRPX,SEPP1
PARK_HSC_VS_MULTIPOTENT_PROGENITORS_UP	18	1.80207949009959	0.577309890009056	1	0.144762190475866	0.053415536249176	HMGB1
ROSS_AML_WITH_PML_RARA_FUSION	1901	-0.480173442905083	-0.106610916559959	10	0.14522675104338	0.053625120950315	CDKN1C,SERPING1,CALR,MANF,PTGDS,IGFBP2,P4HB,HSPA5,S100B,MEG3
PAPASPYRIDONOS_UNSTABLE_ATEROSCLEROTIC_PLAQUE_DN	794	-0.694304202643308	-0.168266924055192	5	0.145356567575624	0.053711257296013	ID4,HSPB1,CSRP2,MAP1B,GJA1
HEDENFALK_BREAST_CANCER_BRACX_UP	379	-1.13043187707497	-0.226418077346673	3	0.14548532281982	0.053797069436922	CHPF,SPRY1,JUNB
BOYAULT_LIVER_CANCER_SUBCLASS_G56_DN	187	-1.16633402855861	-0.273653676944906	2	0.145551952560634	0.053859960369349	TRIB1,LGALS3BP
YOKOE_CANCER_TESTIS_ANTIGENS	19	2.40632196467578	0.57214792842415	1	0.145689725637656	0.054102386945074	CENPF
FARMER_BREAST_CANCER_CLUSTER_3	19	-2.12385208452417	-0.458000512427494	1	0.145689725637656	0.054102386945074	NAMPT
KANG_GIST_WITH_PDGFRA_DN	19	-2.12385208452417	-0.458000512427494	1	0.145689725637656	0.054102386945074	NAMPT
KEGG_NICOTINATE_AND_NICOTINAMIDE_METABOLISM	19	-2.12385208452417	-0.458000512427494	1	0.145689725637656	0.054102386945074	NAMPT
XU_GH1_EXOGENOUS_TARGETS_DN	795	1.20302201360419	0.276898190509887	5	0.145689725637656	0.054020036262587	ELAVL4,SGK1,HMGB2,DTYMK,DBF4
HOELZEL_NF1_TARGETS_DN	380	-1.11535234837769	-0.222733025271729	3	0.145734827021717	0.054195737249863	BGN,IGFBP5,TGIF1
MALIK_REPRESSED_BY_ESTROGEN	380	-1.0294957524369	-0.229060938523009	3	0.145734827021717	0.054195737249863	CXCR4,EFEMP1,KLF6
REACTOME_POST_CHAPERONIN_TUBULIN_FOLDING_PATHWAY	1232	0.872002359194081	0.238654715766602	7	0.145939478327889	0.054310523133906	TUBA1B,TUBB4B,TUBB2B,TUBB2A,TUBA1A,TUBB6,TUBA1C
CHANGOLKAR_H2AFY_TARGETS_UP	188	-1.47958668633797	-0.297199419688691	2	0.145939478327889	0.054348552113172	CD99,LPL
XU_GH1_EXOGENOUS_TARGETS_UP	381	-1.3215354471068	-0.230348822352192	3	0.146502533949996	0.054596739327489	PEG10,SPARCL1,IGFBP7
KOKKINAKIS_METHIONINE_DEPRIVATION_48HR_UP	5557	-0.266184236459115	-0.039251106277607	26	0.146554540280604	0.054847218228536	TNFRSF12A,BTG2,BGN,HSPB1,CDKN1A,IGFBP2,CDK1,CCNB2,PLAT,RHOB,JUN,TIMP2,GJA1,WEE1,CCNB1,IGFBP7,DUT,TIMP3,TIMP1,BTG3,FEN1,PLAUR,GADD45A,HSP90AA1,NFKBIA,IGFBP3
BANDRES_RESPONSE_TO_CARMUSTIN_MGMT_48HR_UP	20	2.10669031304329	0.567303764833028	1	0.146554540280604	0.054796209138269	TUBB
MEINHOLD_OVARIAN_CANCER_LOW_GRADE_UP	189	-1.56564382363699	-0.301007712309722	2	0.146554540280604	0.054840643641539	S100A10,CDKN1A
WATTEL_AUTONOMOUS_THYROID_ADENOMA_DN	1906	-0.587696766736205	-0.105636652202674	10	0.146554540280604	0.05472682506262	RGS2,PROM1,FAM46A,DUSP1,HMGB3,CYR61,RCAN1,ATF3,KLF6,JUNB
KIM_ALL_DISORDERS_DURATION_CORR_DN	1456	-0.680895029095014	-0.135871992336453	8	0.146554540280604	0.054731545344743	NRGN,CKB,GPR37,PMP22,CRYAB,PTGDS,HDGF,TPI1
SCHAEFFER_PROSTATE_DEVELOPMENT_AND_CANCER_BOX2_UP	189	-1.47994138112099	-0.286125240867969	2	0.146554540280604	0.054840643641539	CALR,SPARCL1
FONTAINE_FOLLICULAR_THYROID_ADENOMA_DN	1458	-0.464803537756929	-0.125257793076215	8	0.147406303226541	0.055229109566042	PLCG2,S100A6,KPNA2,CITED1,FAM107A,S100A10,KLF4,MYC
GRAESSMANN_RESPONSE_TO_MC_AND_SERUM_DEPRIVATION_UP	3278	-0.332696440257387	-0.067889687111262	16	0.147406303226541	0.055243466071235	IFIT1,SEPP1,CDCA3,CCL2,ENC1,IGFBP7,ISG15,SOD2,TMPO,TUBB4B,DKK3,IRF1,BGN,LGALS3BP,MEST,TXNIP
CHEN_LIVER_METABOLISM_QTL_CIS	190	2.07057049370136	0.469401912825258	2	0.147550407885408	0.055336250210901	HES6,DBI
FOURNIER_ACINAR_DEVELOPMENT_EARLY_UP	588	-0.824593317046355	-0.185927314850778	4	0.147984134940094	0.055537804124693	GSN,EFEMP1,IGFBP2,EGR1
REACTOME_CDC6_ASSOCIATION_WITH_THE_ORC_ORIGIN_COMPLEX	191	1.19075104995463	0.395932991667395	2	0.148568984415286	0.055835387047006	E2F1,ORC6
BAE_BRCA1_TARGETS_DN	384	-0.895447253714089	-0.222705451128918	3	0.148568984415286	0.055813834419963	MT1F,TNFAIP6,AQP4
KIM_RESPONSE_TO_TSA_AND_DECITABINE_UP	1018	-0.826480567734074	-0.182218290855729	6	0.148811453159138	0.055965621411492	PLIN2,CLU,ATF3,HN1,CDKN1A,SAT1
WILLIAMS_ESR2_TARGETS_DN	22	-2.10407867417259	-0.432731849309887	1	0.149290507304781	0.056204940129799	S100A6
KEGG_ONE_CARBON_POOL_BY_FOLATE	385	1.39782971729788	0.343058062049891	3	0.149290507304781	0.056224256758936	MTHFD2,TYMS,DHFR
YOSHIOKA_LIVER_CANCER_EARLY_RECURRENCE_DN	192	1.92415611917022	0.450718271519867	2	0.14948839180826	0.05633806934377	PHGDH,BIRC5
MODY_HIPPOCAMPUS_POSTNATAL	1240	-0.541923571106829	-0.137037934802424	7	0.149676321489879	0.056448231626275	ALDOA,PRDX6,NRGN,ENO1,EGR1,RHOB,TPI1
BIOCARTA_CCR5_PATHWAY	591	-0.809280959022073	-0.193084817294426	4	0.149885382944154	0.056605859471945	JUN,CCL2,CXCR4,FOS
REACTOME_SYNTHESIS_AND_INTERCONVERSION_OF_NUCLEOTIDE_DI_AND_TRIPHOSPHATES	591	1.146763741793	0.300413949906842	4	0.149885382944154	0.056605859471945	DTYMK,RRM1,RRM2,TXN
SHAFFER_IRF4_TARGETS_IN_ACTIVATED_B_LYMPHOCYTE	1915	-0.547900025786528	-0.103816076125311	10	0.150071179667924	0.056754908683875	TIMP2,MSMO1,TAGLN2,SQLE,SLC3A2,TNFRSF12A,LDHA,AURKA,MYC,ALDOC
ZHU_CMV_8_HR_DN	1915	-0.583246906351859	-0.107026960117795	10	0.150071179667924	0.056754908683875	CEBPD,ID2,IGFBP2,DDIT4,ZFP36L1,LMNA,WEE1,APOE,GAS1,CDC25B
MAGRANGEAS_MULTIPLE_MYELOMA_IGLL_VS_IGLK_UP	193	1.52973122495574	0.412871216794251	2	0.150147439409521	0.056844312262143	ELAVL4,CDK1
BERENJENO_ROCK_SIGNALING_NOT_VIA_RHOA_DN	804	-0.845164702321823	-0.163909397879248	5	0.150147439409521	0.056862670220531	SPARC,KLF6,IER2,EGR1,HSPA5
NAKAYAMA_FGF2_TARGETS	387	-0.95639778656308	-0.237072724931465	3	0.15033501531435	0.057052237086445	METTL7B,MSMO1,CXCL14
SIMBULAN_PARP1_TARGETS_UP	1465	-0.58620284176659	-0.119031801065926	8	0.15033501531435	0.056998767600071	ID1,TIMP3,CDKN1A,CCND1,SERPINE2,TIMP2,IGFBP4,S100A6
LIN_MELANOMA_COPY_NUMBER_DN	387	-0.864690489564332	-0.220763337843208	3	0.15033501531435	0.057052237086445	KLF6,B2M,MBP
ROME_INSULIN_TARGETS_IN_MUSCLE_UP	4206	-0.362431399357911	-0.069763145055016	20	0.150591846671115	0.057189282112947	LGALS3,IFIT1,VIM,HERPUD1,TIMP2,MAOB,TUBB,HLA-C,PRDX6,TIMP3,SPARCL1,ALDOA,HDGF,RHEB,HEY1,PLIN2,BAG3,H2AFZ,H2AFV,ODC1
BIOCARTA_NFKB_PATHWAY	25	-2.11808216771238	-0.413828740221881	1	0.150680569069837	0.05837139521917	NFKBIA
YAO_TEMPORAL_RESPONSE_TO_PROGESTERONE_CLUSTER_8	1469	-0.562873613962767	-0.125326401657837	8	0.150680569069837	0.058029867850952	SGK1,RHOB,SLC2A3,MYC,HSPH1,ID1,HOPX,MTHFD2
REACTOME_DOWNSTREAM_TCR_SIGNALING	25	-2.11808216771238	-0.413828740221881	1	0.150680569069837	0.05837139521917	NFKBIA
GAVIN_IL2_RESPONSIVE_FOXP3_TARGETS_UP	25	2.39703945768734	0.542307582181914	1	0.150680569069837	0.05837139521917	MCM7
REACTOME_AQUAPORIN_MEDIATED_TRANSPORT	24	-1.57565078529347	-0.415379049232057	1	0.150680569069837	0.05764207219238	AQP4
REACTOME_TCR_SIGNALING	25	-2.11808216771238	-0.413828740221881	1	0.150680569069837	0.05837139521917	NFKBIA
BIOCARTA_RELA_PATHWAY	25	-2.11808216771238	-0.413828740221881	1	0.150680569069837	0.05837139521917	NFKBIA
PID_HDAC_CLASSI_PATHWAY	25	-2.11808216771238	-0.413828740221881	1	0.150680569069837	0.05837139521917	NFKBIA
PEDERSEN_METASTASIS_BY_ERBB2_ISOFORM_5	195	-1.61126083833385	-0.297233636325482	2	0.150680569069837	0.057867540435874	S100A10,FOS
YAO_TEMPORAL_RESPONSE_TO_PROGESTERONE_CLUSTER_7	195	-1.67677220706152	-0.32747270578303	2	0.150680569069837	0.057867540435874	SOD2,RAMP1
ISSAEVA_MLL2_TARGETS	595	-0.819847629211783	-0.168653483437529	4	0.150680569069837	0.058055030071344	CD9,GSN,TAGLN2,LMO1
BIOCARTA_INTEGRIN_PATHWAY	195	-1.22835857936921	-0.280353318189406	2	0.150680569069837	0.057867540435874	JUN,ACTN1
REACTOME_PASSIVE_TRANSPORT_BY_AQUAPORINS	24	-1.57565078529347	-0.415379049232057	1	0.150680569069837	0.05764207219238	AQP4
ST_GA13_PATHWAY	25	-2.11808216771238	-0.413828740221881	1	0.150680569069837	0.05837139521917	NFKBIA
ST_GAQ_PATHWAY	25	-2.11808216771238	-0.413828740221881	1	0.150680569069837	0.05837139521917	NFKBIA
KEGG_APOPTOSIS	25	-2.11808216771238	-0.413828740221881	1	0.150680569069837	0.05837139521917	NFKBIA
PID_NFKAPPAB_ATYPICAL_PATHWAY	25	-2.11808216771238	-0.413828740221881	1	0.150680569069837	0.05837139521917	NFKBIA
REACTOME_REGULATION_OF_WATER_BALANCE_BY_RENAL_AQUAPORINS	24	-1.57565078529347	-0.415379049232057	1	0.150680569069837	0.05764207219238	AQP4
KEGG_CYTOSOLIC_DNA_SENSING_PATHWAY	25	-2.11808216771238	-0.413828740221881	1	0.150680569069837	0.05837139521917	NFKBIA
LIU_IL13_PRIMING_MODEL	389	-1.25337165622363	-0.257524965019977	3	0.150680569069837	0.057889786619121	EGR1,EMP3,FOS
BIOCARTA_FMLP_PATHWAY	25	-2.11808216771238	-0.413828740221881	1	0.150680569069837	0.05837139521917	NFKBIA
GRANDVAUX_IFN_RESPONSE_NOT_VIA_IRF3	390	-1.018943175609	-0.219507790788613	3	0.150680569069837	0.058312170404814	IRF1,IFITM3,IFI6
BIOCARTA_RNA_PATHWAY	25	-2.11808216771238	-0.413828740221881	1	0.150680569069837	0.05837139521917	NFKBIA
MATZUK_MEIOTIC_AND_DNA_REPAIR	389	1.3562758377023	0.334350817315951	3	0.150680569069837	0.057889786619121	CKS2,CDC25B,SGOL2
KONDO_PROSTATE_CANCER_WITH_H3K27ME3	388	-0.966903050880651	-0.228337670065184	3	0.150680569069837	0.057469811584587	GAP43,AQP4,CXCR4
PID_NFKAPPAB_CANONICAL_PATHWAY	25	-2.11808216771238	-0.413828740221881	1	0.150680569069837	0.05837139521917	NFKBIA
PID_HIV_NEF_PATHWAY	25	-2.11808216771238	-0.413828740221881	1	0.150680569069837	0.05837139521917	NFKBIA
SASSON_FSH_RESPONSE	194	-1.58080507810779	-0.309206707056267	2	0.150680569069837	0.057354130928976	DUSP1,MT2A
GILMORE_CORE_NFKB_PATHWAY	25	-2.11808216771238	-0.413828740221881	1	0.150680569069837	0.05837139521917	NFKBIA
PHONG_TNF_TARGETS_DN	596	-0.898992441129698	-0.187617877361593	4	0.150708543317418	0.058421840050773	HEY1,HES1,ID2,ID1
SATO_SILENCED_BY_DEACETYLATION_IN_PANCREATIC_CANCER	809	-0.849624870867045	-0.163546054195885	5	0.150714915761336	0.058492073746165	CDKN1C,ID2,HIST1H1C,ATF3,GADD45B
TARTE_PLASMA_CELL_VS_B_LYMPHOCYTE_UP	1696	-0.623463710887948	-0.129026027643157	9	0.150714915761336	0.058503529718658	PDIA6,TRIB1,HSPA5,MANF,HSP90B1,P4HB,LGALS3,SRGN,CITED2
WATANABE_COLON_CANCER_MSI_VS_MSS_DN	391	-0.90434215205848	-0.223566777916371	3	0.151147114459308	0.058736971139663	CXCL14,CD9,EIF5A
REACTOME_FATTY_ACID_TRIACYLGLYCEROL_AND_KETONE_BODY_METABOLISM	597	-0.748191781701212	-0.189409407183367	4	0.151147114459308	0.058790467647773	GLIPR1,PLIN2,AGT,TRIB3
REACTOME_PPARA_ACTIVATES_GENE_EXPRESSION	597	-0.748191781701212	-0.189409407183367	4	0.151147114459308	0.058790467647773	GLIPR1,PLIN2,AGT,TRIB3
KONDO_PROSTATE_CANCER_HCP_WITH_H3K27ME3	26	-1.45469649296519	-0.411448804613171	1	0.1513835196413	0.059107946138865	CA12
TIEN_INTESTINE_PROBIOTICS_2HR_DN	598	-1.23446560800091	-0.27089300337083	4	0.1513835196413	0.059160918188335	DKK3,CLU,CEBPD,GGH
SMID_BREAST_CANCER_RELAPSE_IN_BRAIN_DN	26	-1.45469649296519	-0.411448804613171	1	0.1513835196413	0.059107946138865	CA12
BIOCARTA_CARDIACEGF_PATHWAY	598	-0.945034189796294	-0.191896496119083	4	0.1513835196413	0.059160918188335	JUN,AGT,FOS,MYC
YANG_BREAST_CANCER_ESR1_UP	26	-1.45469649296519	-0.411448804613171	1	0.1513835196413	0.059107946138865	CA12
BONOME_OVARIAN_CANCER_SURVIVAL_OPTIMAL_DEBULKING	1925	-0.444840774324363	-0.106992450974102	10	0.1513835196413	0.059077270263403	SAT1,RARRES3,CCT5,CLIC1,SOX11,ANXA1,RHOBTB3,GSN,TM4SF1,TAGLN2
YEGNASUBRAMANIAN_PROSTATE_CANCER	1473	0.602409546407449	0.22592063647319	8	0.1513835196413	0.059075570151799	ATAD2,PSMC3IP,ID4,KIF23,CENPN,NDC80,DHFR,GPR37
LIU_CMYB_TARGETS_UP	4676	-0.361272442936586	-0.060343843591983	22	0.151393363218616	0.059204553079974	CITED2,ARL4C,IGFBP4,VRK1,ABCC3,GMNN,EMP3,SOX9,RRM2,MT1E,SAT1,TGIF1,MT1X,MT2A,NUDT1,CA12,MT1F,H1FX,CXCR4,EZH2,ANP32E,LYPD1
WENG_POR_TARGETS_LIVER_UP	1030	-0.650505559855216	-0.140002987042978	6	0.152153451640795	0.059541784360879	SQLE,ACTG1,MSMO1,GADD45B,LGALS1,LPL
GALLUZZI_PERMEABILIZE_MITOCHONDRIA	393	-1.20239185788228	-0.244880448822713	3	0.152184310535615	0.059593856162435	CLIC4,HIST1H1C,SOD2
REACTOME_IL1_SIGNALING	27	-1.92600869034879	-0.408989467099	1	0.152535816563185	0.059851767182348	SQSTM1
REACTOME_NRIF_SIGNALS_CELL_DEATH_FROM_THE_NUCLEUS	27	-1.92600869034879	-0.408989467099	1	0.152535816563185	0.059851767182348	SQSTM1
REACTOME_P75NTR_RECRUITS_SIGNALLING_COMPLEXES	27	-1.92600869034879	-0.408989467099	1	0.152535816563185	0.059851767182348	SQSTM1
KEGG_NON_SMALL_CELL_LUNG_CANCER	600	1.21803403343892	0.297281409187595	4	0.152575175429777	0.059907309354031	E2F1,CCND1,CDK6,PLCG2
CASTELLANO_NRAS_TARGETS_DN	199	-1.22524777204734	-0.264531507224477	2	0.152600574615607	0.059957387398248	HTRA1,AKAP12
KUWANO_RNA_STABILIZED_BY_NO	394	-1.1750604772505	-0.21592115194186	3	0.152672971568741	0.060025956758696	RGS2,GADD45B,ID3
YAGI_AML_WITH_INV_16_TRANSLOCATION	6497	-0.218472105119023	-0.03191299725316	30	0.152803163152284	0.060117302296707	VIM,UBC,SPP1,S100A10,PMP22,TIMP1,CD9,H2AFV,TSC22D1,SPARC,B2M,ACTN1,TOP2A,KIFC1,EMP1,TMSB10,UBE2C,ID3,DHFR,HSPA1A,HSPB1,TUBB2B,KIF23,RAMP1,ARL4C,HSPA6,CD99,CDKN3,WEE1,MEST
PID_P38_ALPHA_BETA_DOWNSTREAM_PATHWAY	814	-0.741002205065794	-0.159161212378411	5	0.152804320054242	0.06015791627891	JUN,HSPB1,CEBPB,DDIT3,EIF4EBP1
ZHAN_V1_LATE_DIFFERENTIATION_GENES_UP	601	-0.799374390183831	-0.185768036701661	4	0.153020551373297	0.06028326058044	CST3,TIMP2,SEPP1,CXCR4
MULLIGHAN_NPM1_MUTATED_SIGNATURE_2_UP	1705	0.716226184402741	0.203088668033022	9	0.153303674337814	0.060755658181708	LIMS1,CLSPN,TXNIP,AKAP12,DHFR,HSP90AA1,SMC4,RHEB,ORC6
KEGG_GLUTATHIONE_METABOLISM	816	1.05540451326278	0.268360427254519	5	0.153303674337814	0.06083456295499	SMS,GGCT,RRM1,RRM2,ODC1
CHIANG_LIVER_CANCER_SUBCLASS_INTERFERON_DN	29	2.01838915565177	0.538486412010197	1	0.153303674337814	0.061361387754135	CKB
YAGI_AML_WITH_11Q23_REARRANGED	2161	-0.418605498321046	-0.08931061077338	11	0.153303674337814	0.060967028133233	PLCG2,SOCS2,LGALS1,AP1S2,PLAUR,ATP1B1,CPM,DDX39A,S100A10,TIMP3,GLUL
REACTOME_SHC1_EVENTS_IN_EGFR_SIGNALING	30	2.0620869274545	0.538216302252193	1	0.153303674337814	0.0621272709143	CDK1
HEIDENBLAD_AMPLICON_12P11_12_DN	200	-1.35780889959279	-0.269549618139723	2	0.153303674337814	0.060488976165355	LINC00152,JUNB
FOSTER_KDM1A_TARGETS_DN	1479	0.608925097929413	0.219648797001988	8	0.153303674337814	0.060671768873811	METRN,DLGAP5,VRK1,CDC20,BUB1B,MTHFD2,DDIT3,TK1
SCHAEFFER_PROSTATE_DEVELOPMENT_AND_CANCER_BOX6_UP	29	-2.14559987811757	-0.396791857747212	1	0.153303674337814	0.061361387754135	SPARCL1
REACTOME_SHC_RELATED_EVENTS	30	2.0620869274545	0.538216302252193	1	0.153303674337814	0.0621272709143	CDK1
SENESE_HDAC1_AND_HDAC2_TARGETS_UP	2390	-0.417225896450374	-0.093795352809306	12	0.153303674337814	0.06100428737294	HMGA1,TNFRSF12A,NAMPT,IL13RA2,PHLDA1,PLAUR,RGS2,CA2,TMEM158,AP1S2,SLC16A3,SRGN
REACTOME_BASE_EXCISION_REPAIR	203	1.58058694617705	0.381364345205957	2	0.153303674337814	0.062105885181464	FEN1,PCNA
PARENT_MTOR_SIGNALING_UP	4227	-0.406602099192487	-0.071979084740323	20	0.153303674337814	0.060718594246288	PHGDH,IL13RA2,CEBPD,CPM,PNRC1,DDIT4,SRPX,HOPX,EIF5A,TSC22D3,ARL4C,MT3,CITED2,NCAPG,C1orf61,DHFR,RHEB,CD63,CSRP2,CD44
KIM_WT1_TARGETS_12HR_DN	4462	-0.395318512214668	-0.063831223073189	21	0.153303674337814	0.061680216813655	DUSP1,CD44,CCND1,HN1,ZFP36L1,DBF4,PHLDA1,LSM5,IGFBP7,MYC,MANF,HERPUD1,RND3,CAMK2N1,FEN1,SOD2,RHOBTB3,CYR61,PLK2,GADD45B,TMPO
REACTOME_SHC1_EVENTS_IN_ERBB4_SIGNALING	30	2.0620869274545	0.538216302252193	1	0.153303674337814	0.0621272709143	CDK1
NAKAYAMA_FRA2_TARGETS	1936	-0.438872560794619	-0.100045250142593	10	0.153303674337814	0.061717265313902	DNAJB1,RGS2,MT1F,SGK1,FBXO32,CKAP2,SOX4,SQSTM1,DUSP4,MT2A
PID_INTEGRIN_A9B1_PATHWAY	395	-0.932797480666601	-0.215014688484253	3	0.153303674337814	0.060460506919935	TNC,SAT1,SPP1
DAVICIONI_MOLECULAR_ARMS_VS_ERMS_DN	3771	-0.375930200682355	-0.070388542700702	18	0.153303674337814	0.061333103005222	PLK2,ZFP36L2,CITED1,EMP3,IER2,SLC1A3,HEY1,REEP4,PMP22,EIF4EBP1,DUSP4,WLS,CCND1,ID2,ITM2C,SERPINH1,CPM,MFAP4
RAMPON_ENRICHED_LEARNING_ENVIRONMENT_EARLY_UP	201	-1.28280962048983	-0.267496647696122	2	0.153303674337814	0.061024245517379	HSPA5,PTGDS
STANHILL_HRAS_TRANSFROMATION_UP	1259	-0.803501759515734	-0.161128312158951	7	0.153303674337814	0.061791061415613	HSPA1A,FOS,DUSP1,CRYAB,HSPB1,HSPA1B,JUN
REACTOME_SIGNALLING_TO_ERKS	30	2.0620869274545	0.538216302252193	1	0.153303674337814	0.0621272709143	CDK1
REACTOME_SIGNALLING_TO_P38_VIA_RIT_AND_RIN	30	2.0620869274545	0.538216302252193	1	0.153303674337814	0.0621272709143	CDK1
REACTOME_FRS2_MEDIATED_CASCADE	30	2.0620869274545	0.538216302252193	1	0.153303674337814	0.0621272709143	CDK1
REACTOME_PROLONGED_ERK_ACTIVATION_EVENTS	30	2.0620869274545	0.538216302252193	1	0.153303674337814	0.0621272709143	CDK1
MATTIOLI_MULTIPLE_MYELOMA_SUBGROUPS	28	1.84938730607266	0.539527930813034	1	0.153303674337814	0.060602900419807	RRM2
YAO_TEMPORAL_RESPONSE_TO_PROGESTERONE_CLUSTER_13	2622	-0.579949038855917	-0.091746923103555	13	0.153303674337814	0.061565397528327	EIF4EBP1,CSRP2,ANXA1,H2AFZ,TCF19,ANXA2,CCND1,TAGLN2,PSAT1,S100A6,DBI,LGALS1,S100A10
REACTOME_SOS_MEDIATED_SIGNALLING	30	2.0620869274545	0.538216302252193	1	0.153303674337814	0.0621272709143	CDK1
BIOCARTA_CD40_PATHWAY	201	-1.45008439896133	-0.282875447537476	2	0.153303674337814	0.061024245517379	DUSP1,NFKBIA
AUNG_GASTRIC_CANCER	604	0.98172042340034	0.309107429278896	4	0.153303674337814	0.061422200218924	KIF4A,MYBL2,BIRC5,JUN
HOFMANN_CELL_LYMPHOMA_UP	817	0.991499790630339	0.262878573988457	5	0.153303674337814	0.061175110668667	MYC,CCND1,DTYMK,MYBL2,CKS1B
REACTOME_ARMS_MEDIATED_ACTIVATION	30	2.0620869274545	0.538216302252193	1	0.153303674337814	0.0621272709143	CDK1
LABBE_TARGETS_OF_TGFB1_AND_WNT3A_UP	2394	-0.334414975750178	-0.077539579089524	12	0.153303674337814	0.061894293406316	CYR61,HN1,GADD45G,SPP1,SOX11,DUSP1,AQP4,TMSB4X,SGK1,GSN,JUNB,SERPINE1
SIG_CD40PATHWAYMAP	201	-1.45008439896133	-0.282875447537476	2	0.153303674337814	0.061024245517379	NFKBIA,DUSP1
REACTOME_SIGNALLING_TO_RAS	30	2.0620869274545	0.538216302252193	1	0.153303674337814	0.0621272709143	CDK1
REACTOME_RESOLUTION_OF_AP_SITES_VIA_THE_MULTIPLE_NUCLEOTIDE_PATCH_REPLACEMENT_PATHWAY	203	1.58058694617705	0.381364345205957	2	0.153303674337814	0.062105885181464	FEN1,PCNA
REACTOME_IL_2_SIGNALING	30	2.0620869274545	0.538216302252193	1	0.153303674337814	0.0621272709143	CDK1
BIOCARTA_TNFR2_PATHWAY	201	-1.45008439896133	-0.282875447537476	2	0.153303674337814	0.061024245517379	DUSP1,NFKBIA
RADAEVA_RESPONSE_TO_IFNA1_UP	1936	-0.502141792504002	-0.093228622083821	10	0.153303674337814	0.061717265313902	IFIT1,CALR,IFITM3,IRF1,IFI6,LGALS3BP,TUBB,ISG15,IFI44L,HLA-C
REACTOME_SHC_MEDIATED_SIGNALLING	30	2.0620869274545	0.538216302252193	1	0.153303674337814	0.0621272709143	CDK1
BIOCARTA_NTHI_PATHWAY	201	-1.45008439896133	-0.282875447537476	2	0.153303674337814	0.061024245517379	DUSP1,NFKBIA
BIOCARTA_AKAPCENTROSOME_PATHWAY	30	2.0620869274545	0.538216302252193	1	0.153303674337814	0.0621272709143	CDK1
REACTOME_GRB2_EVENTS_IN_ERBB2_SIGNALING	30	2.0620869274545	0.538216302252193	1	0.153303674337814	0.0621272709143	CDK1
REACTOME_NCAM_SIGNALING_FOR_NEURITE_OUT_GROWTH	30	2.0620869274545	0.538216302252193	1	0.153303674337814	0.0621272709143	CDK1
REACTOME_RAF_MAP_KINASE_CASCADE	30	2.0620869274545	0.538216302252193	1	0.153303674337814	0.0621272709143	CDK1
MULLIGHAN_NPM1_MUTATED_SIGNATURE_2_DN	400	-0.901299434990572	-0.223173362794608	3	0.154443284789593	0.062670284287814	ARL4C,ALDOA,LDHA
SOUCEK_MYC_TARGETS	204	-1.14419661195007	-0.267324188669179	2	0.154443284789593	0.062652284983553	KLF6,CCL2
YOSHIOKA_LIVER_CANCER_EARLY_RECURRENCE_UP	31	-1.56190519890275	-0.394601288576394	1	0.154710245935484	0.062900591448671	VAMP5
MUNSHI_MULTIPLE_MYELOMA_DN	31	-1.56190519890275	-0.394601288576394	1	0.154710245935484	0.062900591448671	VAMP5
KEGG_SNARE_INTERACTIONS_IN_VESICULAR_TRANSPORT	31	-1.56190519890275	-0.394601288576394	1	0.154710245935484	0.062900591448671	VAMP5
KEGG_LEUKOCYTE_TRANSENDOTHELIAL_MIGRATION	1042	-0.588239384222342	-0.143757344436535	6	0.155578828528243	0.063294619332909	PLCG2,CXCR4,ACTN1,CD99,ACTG1,CLDN11
STEARMAN_LUNG_CANCER_EARLY_VS_LATE_DN	1490	-0.424020079969133	-0.112214255433993	8	0.156183179055563	0.063685528979161	BASP1,PDIA4,SOCS3,APOC1,SPP1,SAT1,LPL,PTRF
REACTOME_DESTABILIZATION_OF_MRNA_BY_TRISTETRAPROLIN_TTP	32	-2.14305879978048	-0.393831232765832	1	0.156183179055563	0.063681390718313	ZFP36
MCCLUNG_CREB1_TARGETS_UP	2402	-0.403387804897321	-0.072896896289348	12	0.156183179055563	0.063704676450521	STMN1,LMNA,CXXC5,OLFM1,FABP7,BASP1,FOS,CD99,AQP4,ID2,PTGDS,HSPA1B
BIOCARTA_SET_PATHWAY	32	2.837840065186	0.528560140920243	1	0.156183179055563	0.063681390718313	HMGB2
DIRMEIER_LMP1_RESPONSE_LATE_UP	610	-0.970519385534998	-0.237682769594894	4	0.156194732269619	0.063750438689808	MTHFD2,SQSTM1,CD44,TUBB2A
REACTOME_EXTRACELLULAR_MATRIX_ORGANIZATION	611	-0.94677821630967	-0.189554310369431	4	0.157060476974539	0.064145067337302	P4HB,TIMP1,TIMP2,SERPINH1
THUM_SYSTOLIC_HEART_FAILURE_DN	207	-1.40604763539994	-0.277800051220166	2	0.157271654725659	0.064313980224212	SQSTM1,HOPX
YAUCH_HEDGEHOG_SIGNALING_PARACRINE_UP	826	-0.731637328096739	-0.154537542542482	5	0.157271654725659	0.064307448155878	MBP,SLC1A3,HSPA1A,NTRK2,IGFBP5
KEGG_HEMATOPOIETIC_CELL_LINEAGE	404	-1.10339114423139	-0.281431881660565	3	0.157381585060384	0.064483020002402	CD9,CD44,HLA-DRA
MILI_PSEUDOPODIA_HAPTOTAXIS_DN	7423	-0.215983170666946	-0.02091477208561	34	0.157381585060384	0.064438359336089	PKMYT1,NEAT1,SERPINH1,GAS2L3,FAM83D,HMMR,KIF22,BTG2,CST3,TIMP2,ITM2C,SPARC,PDIA4,CALU,HSPA5,PDIA6,MSMO1,DUSP1,SQLE,CDC20,ZFP36,CHPF,CCL2,MANF,CD9,TRIB1,GJA1,ENC1,TYMS,FAM64A,TMEM158,PLK1,NRP2,TNFRSF12A
HOQUE_METHYLATED_IN_CANCER	1268	-0.620627847002418	-0.125147993957749	7	0.157381585060384	0.064455926401268	GFAP,APOD,TIMP2,RBP1,APOC1,TIMP3,SOCS3
DURCHDEWALD_SKIN_CARCINOGENESIS_DN	2866	-0.558017047033606	-0.094357721221637	14	0.15744029777127	0.06454845322554	KLF6,FOS,PHLDA1,CHI3L1,RBP1,PFN1,TPM4,ODC1,SQLE,PLK2,CD44,HMMR,PDPN,LGALS3BP
REACTOME_POL_SWITCHING	208	1.57799099683208	0.377327378914219	2	0.158136447996457	0.064875425840334	PCNA,RFC4
ZIRN_TRETINOIN_RESPONSE_WT1_UP	613	-0.768529788500435	-0.177341497065443	4	0.15819255559462	0.064940018880104	PLAUR,AKAP12,CLDN11,IGFBP3
SMID_BREAST_CANCER_LUMINAL_A_UP	828	-0.695181344906816	-0.160337092481768	5	0.158286453995839	0.065020164939684	BTG2,FOSB,MFAP4,DUSP1,CXCL14
REACTOME_SLC_MEDIATED_TRANSMEMBRANE_TRANSPORT	614	-0.752968827155451	-0.182565940902243	4	0.158964219711715	0.065340352070728	SLC1A3,SLC2A3,SLC3A2,SLC16A3
MASRI_RESISTANCE_TO_TAMOXIFEN_AND_AROMATASE_INHIBITORS_DN	406	-0.853262495056795	-0.207034338453952	3	0.159004946619475	0.065404534433781	APOD,TAGLN,EFEMP1
GUENTHER_GROWTH_SPHERICAL_VS_ADHERENT_DN	209	-1.48255032495217	-0.392632135285407	2	0.159004946619475	0.065440669226307	CD44,PLAUR
LI_AMPLIFIED_IN_LUNG_CANCER	5400	-0.115031915371463	-0.033087841759053	25	0.159063340439015	0.065506505773439	ATP1B1,TIMP1,SPP1,ENC1,SOX4,IGFBP3,HSPA5,LDHA,ASCL1,IGFBP2,CCT5,PLP2,HDGF,CALR,BGN,ARL6IP1,ODC1,P4HB,UBE2C,HSPB1,MIF,LGALS3BP,ABCC3,ENO1,ALDOA
RASHI_RESPONSE_TO_IONIZING_RADIATION_6	1272	-0.65760428927012	-0.138340609835158	7	0.159221442072924	0.065668603432344	CXCR4,ALDOC,ALDOA,EMP3,RAD51AP1,IFIT1,PSMB9
HOLLEMAN_VINCRISTINE_RESISTANCE_ALL_DN	830	-0.942200021430974	-0.225822480237773	5	0.159221442072924	0.065738997502382	CD44,RPS12,VIM,TMSB10,HMGB1
KYNG_WERNER_SYNDROM_AND_NORMAL_AGING_UP	1272	0.82299279948171	0.219307234237044	7	0.159221442072924	0.065668603432344	BTG2,PRDX6,TNFRSF12A,PCNA,CDK1,GGH,KIF20B
PID_IL2_1PATHWAY	830	-0.709208249573545	-0.160351953179379	5	0.159221442072924	0.065738997502382	MYC,SOCS3,SOCS2,JUN,FOS
DUTTA_APOPTOSIS_VIA_NFKB	616	-0.645003297184144	-0.179108831862011	4	0.159498363576535	0.066146758928718	BIRC5,SOD2,GADD45B,FTH1
MIKKELSEN_NPC_ICP_WITH_H3K4ME3	4716	-0.343573189754297	-0.049837424069187	22	0.159498363576535	0.065928787827715	CREB5,RAB13,S100B,TNFAIP6,CLIC1,PLAT,SPARCL1,HMMR,SCRG1,KIAA0101,ALDOC,IFI44L,KIF14,EMP1,GAP43,CD44,SPARC,MT3,LRRN3,PRR11,C8orf4,PLIN2
HUMMERICH_BENIGN_SKIN_TUMOR_DN	35	-2.36534141626762	-0.39044247916213	1	0.159498363576535	0.066069071598063	IGFBP5
PUIFFE_INVASION_INHIBITED_BY_ASCITES_DN	2182	-0.440145259989084	-0.103220373008269	11	0.159498363576535	0.065965301263273	HEY1,CD44,ID2,TRIB1,SEPP1,SOX4,CDK1,DUSP1,KLF6,PHLDA1,SAT1
KEGG_UBIQUITIN_MEDIATED_PROTEOLYSIS	616	1.29406051045175	0.287145275536132	4	0.159498363576535	0.066146758928718	UBE2S,SOCS3,CDC20,UBE2C
TRAYNOR_RETT_SYNDROM_DN	35	-2.36534141626762	-0.39044247916213	1	0.159498363576535	0.066069071598063	IGFBP5
DELASERNA_TARGETS_OF_MYOD_AND_SMARCA4	35	-2.36534141626762	-0.39044247916213	1	0.159498363576535	0.066069071598063	IGFBP5
IKEDA_MIR1_TARGETS_UP	1051	-0.593390925252184	-0.131019010046063	6	0.159593542770505	0.066228174516328	PLK2,ZFP36L2,CNN3,PMP22,ANP32E,CITED2
ONO_FOXP3_TARGETS_DN	1274	0.699736540262719	0.221336096435884	7	0.15962104627093	0.066281538267561	CXCR4,IGFBP4,SGOL1,CCNA2,CDKN1A,CDK6,E2F1
REACTOME_CHYLOMICRON_MEDIATED_LIPID_TRANSPORT	408	-0.999215418889353	-0.213467685429132	3	0.159651712940415	0.066336230790748	APOE,LPL,P4HB
LEIN_PONS_MARKERS	1275	-0.641475520725481	-0.12063650308341	7	0.159958122477054	0.066589662550238	GFAP,SPP1,S100B,PMP22,TSC22D3,HMGA1,AKAP12
CHANG_IMMORTALIZED_BY_HPV31_DN	617	-0.699056822914698	-0.173143154705929	4	0.159958122477054	0.066552842810493	IFIT1,TAGLN,TRIB1,FOS
ROYLANCE_BREAST_CANCER_16Q_COPY_NUMBER_DN	211	1.06297296300359	0.383027449055185	2	0.159958122477054	0.06658260694324	ORC6,SHCBP1
GALIE_TUMOR_STEMNESS_GENES	36	-1.59623959530631	-0.389496249292733	1	0.160352327433005	0.066880195436578	TNC
NAKAYAMA_SOFT_TISSUE_TUMORS_PCA2_DN	1728	-0.429451104786953	-0.098077575703897	9	0.160352327433005	0.066819275666655	APOD,NTRK2,DUSP4,IFI44L,MAOB,LPL,MEST,AGT,FOSB
VERRECCHIA_RESPONSE_TO_TGFB1_C4	36	-1.59623959530631	-0.389496249292733	1	0.160352327433005	0.066880195436578	TNC
GRAESSMANN_APOPTOSIS_BY_SERUM_DEPRIVATION_DN	2186	-0.376889058897296	-0.075968874304291	11	0.16042432029344	0.066952383870166	S100A16,DUSP1,METRN,HES6,SERPINE1,CA12,JUN,MT2A,MAP1B,TACC3,ID2
NAKAMURA_METASTASIS	834	-0.619848295244663	-0.152885808693487	5	0.160838722860603	0.067195127369243	NTRK2,TUBB6,GLUL,TUBB2A,SLC16A3
NELSON_RESPONSE_TO_ANDROGEN_UP	2417	-0.224580157393087	-0.065211019090621	12	0.160838722860603	0.067209873678938	ACTN1,HES6,SEPP1,B2M,TSC22D1,DBI,AKAP12,ID2,SAT1,KLF4,SGK1,SMS
DAIRKEE_TERT_TARGETS_DN	410	-1.05726614677608	-0.216681637381871	3	0.160900970152967	0.067278171751215	CCL2,IGFBP7,OLFM1
HAN_JNK_SINGALING_UP	1959	-0.443032104629682	-0.095372965325683	10	0.161411576239384	0.067534094447595	SGK1,JUN,ID2,SOX4,ISG15,IFIT1,DUSP1,CYR61,TMSB4X,TNC
MARTINEZ_RB1_TARGETS_UP	9424	-0.207238573784182	-0.015859099152833	43	0.161469444672616	0.067600742539679	GAPDH,CLDN11,RAD21,RACGAP1,UBC,MT2A,TIMP1,SOX4,HOPX,S100A10,ZFP36,C8orf4,CD74,MGLL,CDKN1A,HJURP,LPL,LIMS1,LGALS1,DNAJB1,MAP1B,DUSP1,MKI67,KIF20A,CENPA,SOX9,EIF4EBP1,PBK,CD44,TIMP3,LMNB1,CCND1,RRM1,LGALS3BP,TXNIP,CD99,GJA1,CYR61,WEE1,PLK1,JUNB,ENC1,KIF11
GAUSSMANN_MLL_AF4_FUSION_TARGETS_B_DN	37	-1.64929102145764	-0.386503584868577	1	0.161501380395398	0.067699001768899	NUPR1
WU_ALZHEIMER_DISEASE_DN	37	-1.64929102145764	-0.386503584868577	1	0.161501380395398	0.067699001768899	NUPR1
WEST_ADRENOCORTICAL_CARCINOMA_VS_ADENOMA_DN	411	-0.942825669294744	-0.200754775791399	3	0.161528933629104	0.067753003435493	HLA-DRA,GLUL,APOE
REACTOME_GPCR_DOWNSTREAM_SIGNALING	1732	-0.669796726155732	-0.126291140506453	9	0.161724520932935	0.067920048475908	RAMP1,MGLL,CNR1,AGT,ECT2,ANXA1,RHOB,RGS2,CXCR4
URS_ADIPOCYTE_DIFFERENTIATION_UP	1732	-0.705820084792439	-0.123510209088595	9	0.161724520932935	0.067920048475908	AGT,C1orf61,LPL,PLIN2,FABP7,GLUL,CRYAB,IGFBP2,E2F1
RUTELLA_RESPONSE_TO_HGF_VS_CSF2RB_AND_IL4_DN	4037	-0.426155485672711	-0.063343163707659	19	0.161855548191111	0.068017614075581	LMNB1,HSPB1,CDKN1A,MGLL,TXN,RAMP1,TUBA1C,HERPUD1,MCM5,RGS2,CXCR4,GADD45B,CEBPD,SQLE,ANXA2,SMS,IER5,MIS18BP1,ZFP36
IRITANI_MAD1_TARGETS_DN	214	1.6359760189725	0.396376715722927	2	0.161876820004835	0.068324355565773	CDK1,DUT
MATZUK_SPERMATOCYTE	1057	0.835433724322542	0.251091976982089	6	0.161876820004835	0.068241653613149	CKS2,PSMC3IP,SGOL2,BUB1B,LMNA,H2AFX
VALK_AML_CLUSTER_1	837	-0.699303163845106	-0.149708029563029	5	0.161876820004835	0.06830349620927	SOCS2,ATF3,JUN,PROM1,SLC2A3
SCHURINGA_STAT5A_TARGETS_DN	214	-1.50277092090547	-0.389672469975231	2	0.161876820004835	0.068324355565773	CXCR4,CD44
VANTVEER_BREAST_CANCER_BRCA1_DN	412	-0.73602818663489	-0.209110784214252	3	0.161876820004835	0.068230419592613	CA2,TPPP3,DKK3
SHEN_SMARCA2_TARGETS_UP	621	1.2022002942567	0.272573144148154	4	0.161876820004835	0.068196499867518	USP1,H2AFV,PON2,DEK
WONG_ENDMETRIUM_CANCER_DN	837	-0.744500865124159	-0.152008814134534	5	0.161876820004835	0.06830349620927	OLFM1,RAMP1,MEG3,EFEMP1,SRPX
TONKS_TARGETS_OF_RUNX1_RUNX1T1_FUSION_SUSTAINED_IN_GRANULOCYTE_DN	38	-1.82233292891453	-0.384519782550056	1	0.162151520070563	0.068525530689478	PMP22
TONKS_TARGETS_OF_RUNX1_RUNX1T1_FUSION_GRANULOCYTE_DN	38	-1.82233292891453	-0.384519782550056	1	0.162151520070563	0.068525530689478	PMP22
CHANG_CORE_SERUM_RESPONSE_UP	7005	0.460547534088983	0.136796430673024	32	0.162442887894835	0.068691355222809	JUNB,HMGN2,NUDT1,SMC2,SLC25A5,SMS,CENPN,GGH,CENPW,C19orf48,ID3,SKA1,PLAUR,MCM3,DHFR,ID2,H2AFZ,CCT5,PDIA4,MCM7,MT3,MYBL2,MT1F,TNFRSF12A,TPI1,ENO1,TAGLN,PFN1,DUT,PHF19,TPM2,EIF4EBP1
ENGELMANN_CANCER_PROGENITORS_UP	840	-0.658989494665105	-0.145154524674573	5	0.163671392460559	0.069425920481299	BAMBI,RASD1,BASP1,IGFBP3,PMP22
REACTOME_MEIOTIC_SYNAPSIS	1284	1.07092340236691	0.236605154541766	7	0.163671392460559	0.069412884049815	H2AFX,H2AFZ,LMNA,LMNB1,RAD21,HIST1H2AC,HIST1H4C
FLOTHO_PEDIATRIC_ALL_THERAPY_RESPONSE_UP	39	-1.5748873411872	-0.384339400197245	1	0.163671392460559	0.069359822057576	EMP1
GARGALOVIC_RESPONSE_TO_OXIDIZED_PHOSPHOLIPIDS_GREY_UP	39	-1.5748873411872	-0.384339400197245	1	0.163671392460559	0.069359822057576	EMP1
ZHOU_INFLAMMATORY_RESPONSE_LPS_UP	4044	-0.282225065131257	-0.068851156917544	19	0.163671392460559	0.069376121746573	AQP4,C11orf96,SHD,RHOBTB3,MFSD2A,STMN4,ISG15,KLF4,BTG2,MT1G,IGFBP3,CD44,BAMBI,SERPINE1,ESCO2,PLAUR,IFIT1,NAMPT,HSPA1A
PURBEY_TARGETS_OF_CTBP1_NOT_SATB1_UP	3583	0.544188306169909	0.162354420344273	17	0.164029431730259	0.069620902035314	TRIM47,TTK,MBP,CCDC34,CST3,MND1,SERPINH1,FAM84A,DLGAP5,PFN1,DUT,KPNA2,GPNMB,HSPA8,SOX4,PLK1,ZWINT
REACTOME_SIGNALING_BY_RHO_GTPASES	625	0.686745590874185	0.269941843602201	4	0.164517541385739	0.069871313240303	ECT2,RACGAP1,RHOB,ARHGAP11A
KONDO_HYPOXIA	40	-2.05688360328049	-0.382514543364253	1	0.164786112548158	0.070201915490293	TIMP1
HASLINGER_B_CLL_WITH_11Q23_DELETION	217	-1.03025710878883	-0.252437845136651	2	0.164786112548158	0.070101055028667	CNR1,GSN
WILENSKY_RESPONSE_TO_DARAPLADIB	217	-1.84438488938518	-0.326283459678128	2	0.164786112548158	0.070101055028667	CHI3L1,PLAUR
AMIT_EGF_RESPONSE_240_MCF10A	842	-0.7102852154651	-0.148354723790791	5	0.164786112548158	0.070182059729463	TNFRSF12A,SOCS2,HERPUD1,AKAP12,DUSP4
JI_CARCINOGENESIS_BY_KRAS_AND_STK11_DN	40	-2.05688360328049	-0.382514543364253	1	0.164786112548158	0.070201915490293	TIMP1
LOPEZ_MESOTHELIOMA_SURVIVAL_WORST_VS_BEST_UP	626	1.02015393479391	0.284983142022251	4	0.164902699890497	0.070294922266067	PSRC1,HN1,CCND1,CDC25C
KEGG_ECM_RECEPTOR_INTERACTION	843	-0.860904159052214	-0.190357218511842	5	0.165428404780685	0.070562496966899	SPP1,CD44,TNC,HMMR,SDC2
MARIADASON_RESPONSE_TO_BUTYRATE_CURCUMIN_SULINDAC_TSA_1	627	-1.06028000091739	-0.186952523781757	4	0.165624570609765	0.070720503488988	FOS,SAT1,MT1E,TMSB4X
CHARAFE_BREAST_CANCER_LUMINAL_VS_MESENCHYMAL_UP	1742	-0.382802973914706	-0.096434264443868	9	0.165624570609765	0.070733226607324	CA12,CAMK2N1,IGFBP2,CRNDE,TSC22D3,RHOB,GGCT,SEPP1,TRIB3
NIELSEN_LIPOSARCOMA_UP	41	-1.29757668646832	-0.379180117742689	1	0.166268321404064	0.071051850355587	C10orf10
YANAGISAWA_LUNG_CANCER_RECURRENCE	418	-0.842714850385491	-0.200660062190547	3	0.166394780210912	0.071149620868109	TMSB10,S100A6,TMSB4X
SCHAEFFER_PROSTATE_DEVELOPMENT_12HR_DN	3359	0.646019073508356	0.171284210641667	16	0.166406090367994	0.071198190570064	NTRK2,IGFBP4,FXYD6,HSPA8,PLAT,LYPD1,ZWINT,KPNA2,TAGLN3,ENC1,ELAVL4,BASP1,OLFM1,TUBA1C,STMN1,GAP43
JEPSEN_SMRT_TARGETS	1973	-0.499785315500973	-0.086446543576613	10	0.166454238115249	0.071276876200526	SPARC,PDGFA,RBP1,HMGA1,METRN,TIMP1,EGR1,DCX,APOE,TNFRSF12A
WANG_CLIM2_TARGETS_DN	1290	-0.771761968963089	-0.148537194398087	7	0.166454238115249	0.071345658684959	IFI6,LGALS3,ISG15,TSC22D3,MSMO1,IFIT1,TNFRSF12A
BURTON_ADIPOGENESIS_2	1066	-0.518558787811902	-0.128513272949795	6	0.166454238115249	0.071350029531136	GJA1,TPM4,PRDX6,HSPH1,CLIC4,TIMP1
KARLSSON_TGFB1_TARGETS_UP	3360	-0.355735092070509	-0.075552669029567	16	0.16650424769811	0.071415225293907	CD44,RRM2,TNFRSF12A,HSPH1,MYC,ANXA2,PLK2,GADD45G,TPM4,TIMP1,ACTG1,KLF6,EIF5A,ACTN1,CACYBP,PHGDH
WANG_METASTASIS_OF_BREAST_CANCER_ESR1_DN	419	-1.18670699478593	-0.288242422249172	3	0.166938475163063	0.071645342954345	CD44,ZFP36L2,DUSP4
GAZDA_DIAMOND_BLACKFAN_ANEMIA_MYELOID_DN	42	-1.89640465878343	-0.376826334006035	1	0.167349405649416	0.071909665765255	APOE
MELLMAN_TUT1_TARGETS_DN	42	-1.89640465878343	-0.376826334006035	1	0.167349405649416	0.071909665765255	APOE
TORCHIA_TARGETS_OF_EWSR1_FLI1_FUSION_TOP20_DN	630	-0.424390719653018	-0.148355297414909	4	0.167376138128758	0.07200912959705	TMSB10,SOX4,CNN3,LGALS1
PID_REG_GR_PATHWAY	1292	-0.574959059709971	-0.120698783535738	7	0.167376138128758	0.071999015176072	SGK1,EGR1,IRF1,FOS,HSP90AA1,JUN,CDKN1A
KOKKINAKIS_METHIONINE_DEPRIVATION_48HR_DN	2437	0.64108727597105	0.194488869639814	12	0.167515619838974	0.072113163021351	DDIT3,BIRC5,IGFBP4,IGFBP5,PDGFA,DTYMK,TK1,RRM1,AURKB,TYMS,MYC,CDC25B
BIOCARTA_RB_PATHWAY	631	0.933524469183941	0.283719144993538	4	0.1681783274037	0.072442648781778	WEE1,CDK1,CDC25B,CDC25C
IVANOVA_HEMATOPOIESIS_LATE_PROGENITOR	4754	0.384665903976849	0.14288179657356	22	0.168778242733692	0.072851057387864	CKAP2L,CDC25B,MSMO1,CCNB1,FAM46A,P4HB,SPC25,MT2A,TK1,ESCO2,SAT1,NUF2,ASF1B,AP1S2,PLIN2,CDC45,TROAP,SH3BGRL3,PBK,ANXA2,FTH1,BIRC5
BAKKER_FOXO3_TARGETS_UP	1070	-0.609144844578989	-0.129009222917251	6	0.168778242733692	0.072765934496352	DUSP4,CITED2,PGM2L1,KLF6,RGS2,SEPP1
VIETOR_IFRD1_TARGETS	632	1.10399021735763	0.270340138426264	4	0.168778242733692	0.072878164666288	ANP32E,PTTG1,SPP1,TK1
KORKOLA_EMBRYONAL_CARCINOMA_UP	849	-0.550739889348838	-0.139769230566932	5	0.168778242733692	0.072878489569371	CD9,TPI1,RAD51AP1,SLC2A3,GAPDH
REACTOME_MUSCLE_CONTRACTION	422	-1.13390680116739	-0.26538129226364	3	0.169094597326402	0.073148411878912	TPM2,TPM4,VIM
REACTOME_STRIATED_MUSCLE_CONTRACTION	422	-1.13390680116739	-0.26538129226364	3	0.169094597326402	0.073148411878912	TPM2,TPM4,VIM
ZEILSTRA_CD44_TARGETS_UP	222	-1.31348393813099	-0.247035962805911	2	0.169094597326402	0.0731409148377	AGT,HTRA1
SASSON_RESPONSE_TO_GONADOTROPHINS_DN	1751	-0.447114181471271	-0.091347141527862	9	0.169429796304015	0.073340872374121	AKAP12,TUBB2A,TPM2,ARL4C,CDKN1C,TRIB1,ACTN1,NPC2,TUBA1A
CREIGHTON_ENDOCRINE_THERAPY_RESISTANCE_2	2211	0.692011311578197	0.199735452046618	11	0.169429796304015	0.073382471566102	ARL4C,POC1A,HSP90AA1,ZFP36L2,HES6,DHFR,TUBB4B,TPPP3,TMEM106C,APOLD1,NEK2
PID_P53_REGULATION_PATHWAY	44	1.45653434288402	0.488833249340646	1	0.169563697998479	0.073649093341842	CCNA2
KEGG_ALANINE_ASPARTATE_AND_GLUTAMATE_METABOLISM	44	-1.73990051660323	-0.375327896775593	1	0.169563697998479	0.073649093341842	GLUL
IWANAGA_E2F1_TARGETS_NOT_INDUCED_BY_SERUM	44	1.45653434288402	0.488833249340646	1	0.169563697998479	0.073649093341842	CCNA2
WANG_THOC1_TARGETS_UP	44	1.45653434288402	0.488833249340646	1	0.169563697998479	0.073649093341842	CCNA2
FAELT_B_CLL_WITH_VH_REARRANGEMENTS_UP	851	-0.934291714518106	-0.156231287021786	5	0.169563697998479	0.073663283256632	NPC2,CLIC4,EMP3,ID3,TUBA1A
KYNG_WERNER_SYNDROM_UP	223	-1.19625787558019	-0.243510654967548	2	0.169685550875187	0.07376081501907	SAT1,IGFBP3
OSMAN_BLADDER_CANCER_DN	1073	-0.536347667528363	-0.130127804977223	6	0.169769460744025	0.073841907366981	HIST1H2AC,SGK1,EEF1B2,OCIAD2,GLIPR1,HIST1H1C
MAHADEVAN_IMATINIB_RESISTANCE_UP	635	-0.627178505613904	-0.174153970740501	4	0.170379359816499	0.074196740924031	BAMBI,CXCL14,SERPINE2,DKK3
MURATA_VIRULENCE_OF_H_PILORI	424	-1.13885761397391	-0.2314535148329	3	0.170379359816499	0.074163784591206	CDKN1A,SOX9,SOD2
BIOCARTA_INTRINSIC_PATHWAY	45	-1.33013168969655	-0.375041956848968	1	0.170528939859688	0.074530782388084	SERPING1
REACTOME_INTRINSIC_PATHWAY	45	-1.33013168969655	-0.375041956848968	1	0.170528939859688	0.074530782388084	SERPING1
STEIN_ESRRA_TARGETS	4531	-0.298587933045004	-0.051106694937028	21	0.170528939859688	0.074314880124965	SLC16A3,ATP1B1,CA12,SOD2,TUBB6,CALU,BTG3,MANF,PLIN3,CKB,SOCS2,DDIT3,CA2,AURKA,MAFB,SMC2,MAP1B,DUSP1,FEN1,ALDOC,MT1E
CAIRO_HEPATOBLASTOMA_POOR_SURVIVAL	224	0.881755589864707	0.37028339721366	2	0.170528939859688	0.074384723055688	DLGAP5,BUB1
REACTOME_FORMATION_OF_FIBRIN_CLOT_CLOTTING_CASCADE	45	-1.33013168969655	-0.375041956848968	1	0.170528939859688	0.074530782388084	SERPING1
SHIN_B_CELL_LYMPHOMA_CLUSTER_9	45	2.0833352942246	0.487316767363569	1	0.170528939859688	0.074530782388084	HMGB3
TAYLOR_METHYLATED_IN_ACUTE_LYMPHOBLASTIC_LEUKEMIA	1076	0.866595035282341	0.234240013795046	6	0.171339326838754	0.074929997335003	SMC2,DDX39A,MYC,TTK,KHDRBS3,GMNN
CADWELL_ATG16L1_TARGETS_UP	637	-0.715555418562844	-0.169386911477342	4	0.171386749461994	0.075085863693336	LPL,CCDC80,SOCS3,IFIT1
BARRIER_COLON_CANCER_RECURRENCE_UP	225	-1.48853157984796	-0.311355507766502	2	0.171386749461994	0.075012652427257	ANXA2,FAM46A
ONGUSAHA_BRCA1_TARGETS_UP	637	-0.858134621287293	-0.167895512078773	4	0.171386749461994	0.075085863693336	GADD45A,HIST1H1C,APOE,DDIT4
BRUINS_UVC_RESPONSE_VIA_TP53_GROUP_B	8825	-0.19916780377464	-0.024252817538983	40	0.171540055587889	0.075198111096084	SERPINE2,TMSB4X,NKAIN4,ANXA1,OLIG2,HSPA1A,CD44,CITED1,S100A6,OCIAD2,GADD45G,BTG2,TIMP2,SPARC,PLAUR,GAS2L3,BTG3,SHD,PHF19,FOSB,SQSTM1,SERPINE1,CALU,KIF15,CENPN,RPS12,GGCT,DUSP6,SAT1,RGS16,TNFRSF12A,KLF6,DNAJB1,HIST1H1C,CHPF,BAG3,KLHDC8A,DUSP1,ZWINT,SPP1
CAVARD_LIVER_CANCER_MALIGNANT_VS_BENIGN	1529	-0.476303278648411	-0.119466272657257	8	0.171704899152648	0.07531549978601	HLA-C,SLC25A5,FTH1,CD74,GGH,SPP1,GLUL,CHI3L1
KAAB_FAILED_HEART_ATRIUM_UP	46	-1.33209784554648	-0.374218097869231	1	0.171738494480318	0.075420505723157	PTRF
REACTOME_RNA_POL_I_TRANSCRIPTION_TERMINATION	46	-1.33209784554648	-0.374218097869231	1	0.171738494480318	0.075420505723157	PTRF
SMITH_TERT_TARGETS_UP	2682	-0.427871967022379	-0.078405623151742	13	0.171824790389509	0.07550356098062	TGIF1,CDKN3,IL13RA2,ZFP36,MTHFD2,H1FX,UBE2S,TNC,HSPA5,ATF3,HERPUD1,DUSP1,CEBPD
PACHER_TARGETS_OF_IGF1_AND_IGF2_UP	1303	-0.567301630582744	-0.111968809166263	7	0.172111436749316	0.075674752610146	HERPUD1,MAP1B,PHGDH,GADD45A,SLC3A2,SDF2L1,DDIT3
KYNG_WERNER_SYNDROM_AND_NORMAL_AGING_DN	1989	-0.613523007086875	-0.096792559885204	10	0.1721729778426	0.075747060422737	CDC20,ZFP36L2,RND3,FOXM1,SGK1,CHI3L1,TMSB10,TM4SF1,DKK3,GFAP
SHEDDEN_LUNG_CANCER_GOOD_SURVIVAL_A12	2452	-0.343690215910935	-0.076610981505301	12	0.172570205595115	0.075967173290885	C1QL1,DLL3,BTG2,SOD2,CNR1,HERPUD1,ZFP36L1,BASP1,ABCC3,MANF,ITM2C,MEG3
SERVITJA_LIVER_HNF1A_TARGETS_DN	1304	-0.479524532267661	-0.115776646443189	7	0.17257780350273	0.076015873500808	PTGDS,C1R,IGFBP4,HES6,HOPX,SERPING1,EGR1
OHGUCHI_LIVER_HNF4A_TARGETS_DN	227	-1.33310249045759	-0.265074890636194	2	0.172954815711148	0.076280628728469	S100A10,MFSD2A
PETRETTO_HEART_MASS_QTL_CIS_UP	47	-1.85392726401427	-0.370864910648567	1	0.172954815711148	0.076318301072015	SPARC
REACTOME_DEGRADATION_OF_THE_EXTRACELLULAR_MATRIX	227	-1.3373159684545	-0.259842733395698	2	0.172954815711148	0.076280628728469	TIMP1,TIMP2
REACTOME_NEF_MEDIATED_DOWNREGULATION_OF_MHC_CLASS_I_COMPLEX_CELL_SURFACE_EXPRESSION	429	-0.649323509796983	-0.191693299576108	3	0.173209399578032	0.076749289799885	HLA-A,B2M,AP1S2
REACTOME_THE_ROLE_OF_NEF_IN_HIV1_REPLICATION_AND_DISEASE_PATHOGENESIS	429	-0.649323509796983	-0.191693299576108	3	0.173209399578032	0.076749289799885	HLA-A,B2M,AP1S2
REACTOME_NEF_MEDIATES_DOWN_MODULATION_OF_CELL_SURFACE_RECEPTORS_BY_RECRUITING_THEM_TO_CLATHRIN_ADAPTERS	429	-0.649323509796983	-0.191693299576108	3	0.173209399578032	0.076749289799885	HLA-A,B2M,AP1S2
AMIT_EGF_RESPONSE_40_MCF10A	1533	-0.723813283085485	-0.096212231296743	8	0.173209399578032	0.076594417958041	EGR1,BUB1,CYR61,MIS18BP1,FOS,ZFP36,KLF6,JUN
DORN_ADENOVIRUS_INFECTION_24HR_DN	1762	-0.481219088136511	-0.080072130462024	9	0.173209399578032	0.076627106157583	TOP2A,JUNB,NFKBIA,RND3,SGK1,CYR61,PLK2,CCND1,TNFRSF12A
KEGG_FOCAL_ADHESION	1306	-0.476383791924863	-0.11023909340293	7	0.173209399578032	0.076701625714963	JUN,ACTN1,ACTG1,TNC,SPP1,CCND1,PDGFA
MATTIOLI_MGUS_VS_PCL	2686	0.710779806438835	0.187674394136113	13	0.173209399578032	0.076512018429289	PCNA,PFN1,GADD45B,CKS1B,NUSAP1,TUBB,B2M,MCM5,TUBA1B,ENO1,JUNB,CD74,CKAP2
RHEIN_ALL_GLUCOCORTICOID_THERAPY_UP	1082	-0.51425626775889	-0.126745381571534	6	0.173971641977908	0.077142810379903	TXNIP,CEBPB,RGS2,DUSP4,GLUL,GLIPR1
MIDORIKAWA_AMPLIFIED_IN_LIVER_CANCER	48	-1.85974919427674	-0.370186600985986	1	0.173971641977908	0.07722420586089	CYR61
ITO_PTTG1_TARGETS_DN	48	2.36984119742314	0.467461823048058	1	0.173971641977908	0.07722420586089	PTTG1
YAMANAKA_GLIOBLASTOMA_SURVIVAL_UP	229	-0.917884775155565	-0.245382925196343	2	0.174635654033224	0.077564850280197	SLC2A3,TPI1
WNT_SIGNALING	861	-0.386278411142529	-0.135007771470856	5	0.174801530718004	0.077684464768501	CCND1,JUN,MYC,B2M,GAPDH
DACOSTA_UV_RESPONSE_VIA_ERCC3_COMMON_DN	5470	0.300372281621217	0.144790266077564	25	0.174928590330812	0.077786905345528	NDC80,KIF20B,ID3,CENPA,BUB1B,ID1,DUSP1,BARD1,CENPF,MYC,CYR61,KIF11,KIF14,CENPE,TOP2A,LMNB1,JUN,MAP1B,KLF6,SERPINE1,MGLL,KIF23,TTK,ENC1,MELK
FAELT_B_CLL_WITH_VH3_21_UP	862	0.842541229271807	0.253344991526588	5	0.175511256602441	0.078095574998499	CALR,TYMS,PKMYT1,TK1,HMGA1
KIM_ALL_DISORDERS_CALB1_CORR_DN	49	-1.93489858336822	-0.368518734806965	1	0.175511256602441	0.078138257210127	GADD45B
HOFMANN_MYELODYSPLASTIC_SYNDROM_LOW_RISK_UP	230	-1.16408084846502	-0.253143617250235	2	0.175575688468242	0.078213085927377	ATF3,CDKN1A
DAVICIONI_PAX_FOXO1_SIGNATURE_IN_ARMS_DN	1312	-0.513145328945072	-0.11685124284116	7	0.176521987457451	0.078787112499471	PLK2,RGS2,DUSP4,PHLDA1,IGFBP3,CCL2,ZFP36L2
FONTAINE_THYROID_TUMOR_UNCERTAIN_MALIGNANCY_DN	433	-0.974583489123905	-0.191912223707587	3	0.176521987457451	0.078866590979676	IFITM3,S100A10,PLCG2
SHETH_LIVER_CANCER_VS_TXNIP_LOSS_PAM5	433	0.867380896943023	0.317253055533518	3	0.176521987457451	0.078866590979676	ELAVL4,CEP55,CDCA3
KATSANOU_ELAVL1_TARGETS_DN	2695	0.440959794211658	0.151549272105854	13	0.176521987457451	0.078818470443527	TCF19,DEPDC1,CXCR4,CD44,TROAP,KLHDC8A,MGLL,IGFBP4,MYBL2,DHFR,SGK1,PKMYT1,UBE2C
WHITESIDE_CISPLATIN_RESISTANCE_DN	231	-1.38887435495136	-0.257442599340305	2	0.176521987457451	0.078865422213116	IFI6,TIMP1
BALLIF_DEVELOPMENTAL_DISABILITY_P16_P12_DELETION	50	-1.29184541590964	-0.363738249382379	1	0.17674804452542	0.079060491927008	ALDOA
PID_IL12_2PATHWAY	1087	-0.422033289467021	-0.113967586785582	6	0.17674804452542	0.079024463004136	B2M,HLA-DRA,GADD45G,GADD45B,FOS,HLA-A
VALK_AML_CLUSTER_12	646	-0.789993903079187	-0.168485518251867	4	0.17692853009364	0.079187723193027	MEG3,CALR,P4HB,PTGDS
WU_HBX_TARGETS_3_UP	434	1.23031333404438	0.308748026002904	3	0.177304887804628	0.079402767100943	MYC,CDKN3,TYMS
MULLIGAN_NTF3_SIGNALING_VIA_INSR_AND_IGF1R_UP	232	-0.987561009668701	-0.247224436716924	2	0.177466699862626	0.079521872080362	ARL4C,CCL2
DASU_IL6_SIGNALING_DN	51	-1.35503954034001	-0.363333195745817	1	0.177783616487736	0.079990946498555	SERPINE1
SIG_CHEMOTAXIS	51	1.47101028349669	0.459297455720351	1	0.177783616487736	0.079990946498555	RACGAP1
WANG_RECURRENT_LIVER_CANCER_UP	51	1.47101028349669	0.459297455720351	1	0.177783616487736	0.079990946498555	RACGAP1
PID_RAC1_REG_PATHWAY	51	1.47101028349669	0.459297455720351	1	0.177783616487736	0.079990946498555	RACGAP1
PID_CDC42_REG_PATHWAY	51	1.47101028349669	0.459297455720351	1	0.177783616487736	0.079990946498555	RACGAP1
JOHNSTONE_PARVB_TARGETS_1_UP	51	-1.35503954034001	-0.363333195745817	1	0.177783616487736	0.079990946498555	SERPINE1
BOYAULT_LIVER_CANCER_SUBCLASS_G56_UP	435	-0.891878428076766	-0.172527541776381	3	0.177783616487736	0.079941697655102	GLUL,DUT,SPARCL1
KEGG_ANTIGEN_PROCESSING_AND_PRESENTATION	2700	-0.241225190539232	-0.061418859137268	13	0.177883011185693	0.080122392733022	HLA-C,HLA-B,HLA-A,HSPA1B,HSPA1A,HSPA5,CD74,HSPA6,HSPA8,HSP90AA1,CALR,B2M,HLA-DRA
MAHAJAN_RESPONSE_TO_IL1A_UP	867	-0.83349418185312	-0.166475307483386	5	0.177883011185693	0.080175916999596	DUSP1,APOD,SOD2,MYC,RHOB
POMEROY_MEDULLOBLASTOMA_PROGNOSIS_DN	1090	0.838278195894965	0.226331370487262	6	0.177883011185693	0.080170022086189	MYBL2,CENPF,HMGA1,CDC25B,BARD1,ENO1
VANTVEER_BREAST_CANCER_ESR1_DN	7974	0.240729606885716	0.11508020939847	36	0.178130870490304	0.080334447769083	CENPA,MELK,MCM5,PHGDH,ENO1,PSAT1,ANLN,SRGN,KIF2C,CDCA8,SOD2,CENPW,RCAN1,CCNB2,ODC1,GAPDH,GLIPR1,PDIA6,TTYH1,BTG3,MYBL2,CHI3L1,TMSB10,TM4SF1,HDGF,HJURP,CDC20,CSRP2,FABP7,CEP55,BUB1,FAM64A,S100A10,PLTP,TTK,PROM1
FOURNIER_ACINAR_DEVELOPMENT_LATE_UP	868	-0.841107561271182	-0.175371789764282	5	0.178416530470499	0.080596966546985	MAFB,APOE,GPNMB,CRYAB,SOX4
MARSON_BOUND_BY_FOXP3_UNSTIMULATED	14106	0.293124669684489	0.099720804343679	65	0.178416530470499	0.080650836375626	CENPM,CENPK,MBP,FOSB,EGR2,KIF23,HIST1H2AC,MCM3,CA12,CITED2,ZFP36L1,GJA1,MCM7,MIS18BP1,MTHFD2,LSM5,KIF11,TMPO,MYC,DHFR,PTTG1,TSC22D3,DUT,TPM4,ARL4C,HSPH1,RAMP1,CASC5,FANCI,AURKB,PRDX6,RHOB,EMP3,ECT2,HMMR,RHEB,HMGB1,PON2,NUF2,GLIPR1,BASP1,ID2,SRGN,HIST1H4C,DDIT4,SYTL2,TSC22D4,TTK,TUBB4B,FTH1,ZWINT,EMP1,RGS2,KIF15,TXNIP,CENPA,JUNB,ARHGAP11A,WEE1,HSP90B1,TXN,DBF4,ACTG1,KLF6,DUSP6
MARTINEZ_RB1_AND_TP53_TARGETS_UP	8641	-0.091580766243142	-0.015613641170963	39	0.178416530470499	0.080640822150965	TXNIP,ATF3,PBK,TIMP1,GAPDH,RRM1,PTTG1,LIMS1,GJA1,LGALS1,KIF20A,S100A10,B2M,CYR61,TMEM106C,TSC22D1,DUSP1,HIST1H1C,RAD21,CLDN11,CD74,LGALS3BP,C8orf4,FOS,CDKN1A,MAP1B,SRGN,DNAJB1,TRIB1,SOX4,RACGAP1,S100B,PDGFA,TNFAIP6,LMNB1,CD44,LPL,KIF11,WEE1
WARTERS_RESPONSE_TO_IR_SKIN	868	-0.774228051489513	-0.152629312631072	5	0.178416530470499	0.080596966546985	BTG3,ID3,BTG2,NEAT1,CDKN1A
MATZUK_OVULATION	52	-1.6311202348109	-0.362551008526817	1	0.17861794965538	0.08092965708433	CEBPB
KORKOLA_CORRELATED_WITH_POU5F1	52	1.25047157475135	0.452973297529229	1	0.17861794965538	0.08092965708433	MYBL2
ZEMBUTSU_SENSITIVITY_TO_METHOTREXATE	52	1.25047157475135	0.452973297529229	1	0.17861794965538	0.08092965708433	MYBL2
WEST_ADRENOCORTICAL_CARCINOMA_VS_ADENOMA_UP	234	1.60751000106787	0.384143670556131	2	0.17861794965538	0.080847163920986	DLL3,GGCT
GRADE_COLON_VS_RECTAL_CANCER_DN	438	-0.988054382451899	-0.187238803233257	3	0.179314385152244	0.081575085597512	PHLDA1,ID3,TAGLN2
HAHTOLA_CTCL_CUTANEOUS	651	-0.581916494458912	-0.15019705004654	4	0.179314385152244	0.081538679285236	GLIPR1,TRIB1,BARD1,GLUL
BIOCARTA_VIP_PATHWAY	438	-0.944433991596692	-0.206414592107733	3	0.179314385152244	0.081575085597512	EGR2,NFKBIA,MYC
BIOCARTA_AT1R_PATHWAY	235	-1.22721205100027	-0.24119567142184	2	0.179314385152244	0.081516031366225	JUN,AGT
ROYLANCE_BREAST_CANCER_16Q_COPY_NUMBER_UP	438	1.01623007282049	0.301628168881047	3	0.179314385152244	0.081575085597512	SHCBP1,PLCG2,ORC6
STEIN_ESR1_TARGETS	3171	0.607792463173875	0.161347875912873	15	0.179314385152244	0.08147368206625	RFC4,RRM1,OLFM1,CA12,IGFBP4,TSC22D3,SMC4,ATAD2,SGK1,MCM5,PCNA,FEN1,BTG3,TMPO,PNRC1
KYNG_RESPONSE_TO_H2O2_VIA_ERCC6	235	-1.92194956751754	-0.354060396747176	2	0.179314385152244	0.081516031366225	CRYAB,DNAJB1
HELLER_SILENCED_BY_METHYLATION_UP	7982	-0.228485127583567	-0.023845572226312	36	0.179340811287697	0.08163424051256	PLK1,IL32,S100A6,SAT1,AKAP12,KLF4,TOP2A,RAB13,S100A13,SOCS3,ISG15,ARL4C,ID1,WLS,CDC20,HLA-DRA,APOE,IGFBP4,CEP55,IFI44L,TNFAIP6,AURKA,CCNB1,APOC1,HSPA1A,BUB1,IGFBP3,CENPF,CLU,CDKN1A,IFIT1,CHI3L1,MAFB,GPNMB,FOXM1,SPARC
MULLIGHAN_MLL_SIGNATURE_1_DN	2940	-0.379497151252366	-0.068901897656325	14	0.179658918972647	0.08198576990703	SOX11,CHI3L1,CD99,SPRY1,RHOB,CKB,TM4SF1,IFIT1,PTRF,BTG3,AQP4,ATP1B1,SERPINE2,TIMP3
ZUCCHI_METASTASIS_UP	1549	0.681879672537555	0.206894200102688	8	0.179658918972647	0.08187565937034	HMGB1,CCT5,H2AFZ,IGFBP4,IFITM3,LDHA,CCNA2,HSPA8
DAVICIONI_TARGETS_OF_PAX_FOXO1_FUSIONS_DN	2242	-0.38021366954444	-0.079796257751395	11	0.179658918972647	0.081999237719228	SPARCL1,SOX11,PHLDA1,CCL2,DUSP4,LRRN3,ZFP36L2,RGS2,IGFBP3,PLK2,DDIT4
LIEN_BREAST_CARCINOMA_METAPLASTIC	871	-0.657848128181592	-0.139611256820081	5	0.179658918972647	0.081870135960284	TIMP3,SPARC,PDGFA,TPM4,P4HB
DUNNE_TARGETS_OF_AML1_MTG8_FUSION_UP	652	-0.896274181275443	-0.176960631052977	4	0.179658918972647	0.082015122800391	CXCR4,HSPA6,ITM2C,IGFBP7
JIANG_AGING_CEREBRAL_CORTEX_DN	1095	-0.552598839233358	-0.115005360455542	6	0.179756947876098	0.08210711574472	TUBB4B,PFN1,APOE,ATP1B2,PTGDS,MGLL
NOUZOVA_TRETINOIN_AND_H4_ACETYLATION	236	0.900755901371933	0.362441560356317	2	0.179832884408483	0.082189063334127	SHCBP1,CDCA5
PID_BCR_5PATHWAY	653	-0.741163368185251	-0.159836117112277	4	0.180292004348523	0.0824936608596	JUN,NFKBIA,PLCG2,FOS
KEGG_B_CELL_RECEPTOR_SIGNALING_PATHWAY	653	-0.741163368185251	-0.159836117112277	4	0.180292004348523	0.0824936608596	JUN,NFKBIA,PLCG2,FOS
GREENBAUM_E2A_TARGETS_DN	440	-0.479254019611294	-0.17923888844193	3	0.180487348309233	0.082677910145334	CD74,TMSB10,EMP1
SCIAN_INVERSED_TARGETS_OF_TP53_AND_TP73_DN	440	-0.806023792526225	-0.185121618619576	3	0.180487348309233	0.082677910145334	ATF3,ACTN1,BASP1
KEGG_GLYCOSAMINOGLYCAN_BIOSYNTHESIS_CHONDROITIN_SULFATE	54	-1.68398262673663	-0.358852925828566	1	0.180720022431014	0.08283198925616	CHPF
ASTIER_INTEGRIN_SIGNALING	654	-0.800230431078806	-0.166802894811944	4	0.180926764178939	0.082974297895466	LYPD1,SQSTM1,SPRY1,FOS
REACTOME_G1_PHASE	874	0.961213072510813	0.24811046430963	5	0.181224356684699	0.083158403882125	CDK6,CDKN1A,CKS1B,E2F1,CCND1
REACTOME_RECYCLING_OF_BILE_ACIDS_AND_SALTS	55	-0.938364202885368	-0.357890604047444	1	0.181780255388526	0.083795681458995	ABCC3
QI_PLASMACYTOMA_DN	1784	-0.441505770613785	-0.076682575117802	9	0.181780255388526	0.083533832920787	TIMP1,P4HB,CALU,UBE2T,IGFBP3,MYC,TRIB1,BASP1,SPARCL1
REACTOME_BILE_ACID_AND_BILE_SALT_METABOLISM	55	-0.938364202885368	-0.357890604047444	1	0.181780255388526	0.083795681458995	ABCC3
KEGG_ABC_TRANSPORTERS	55	-0.938364202885368	-0.357890604047444	1	0.181780255388526	0.083795681458995	ABCC3
ZAMORA_NOS2_TARGETS_DN	1554	-0.237331197308584	-0.096352330241477	8	0.181780255388526	0.08358108875816	EIF5A,SOX4,HSPB1,UBC,SERPING1,ZFP36L1,FTL,PDIA4
MIKKELSEN_MEF_ICP_WITH_H3K27ME3	238	-0.71054636727969	-0.25106302601392	2	0.181780255388526	0.083547670834559	ABCC3,C21orf62
BIOCARTA_NUCLEARRS_PATHWAY	55	-0.938364202885368	-0.357890604047444	1	0.181780255388526	0.083795681458995	ABCC3
REACTOME_ABC_FAMILY_PROTEINS_MEDIATED_TRANSPORT	55	-0.938364202885368	-0.357890604047444	1	0.181780255388526	0.083795681458995	ABCC3
ZHAN_MULTIPLE_MYELOMA_MF_UP	876	-0.781380811684562	-0.15396946276797	5	0.182175333748751	0.084025679560856	TUBB2B,SPP1,CEBPD,TRIM47,NTRK2
CHIANG_LIVER_CANCER_SUBCLASS_PROLIFERATION_DN	239	-0.965600802595356	-0.246050883031105	2	0.182521410422246	0.084233271143617	RHOB,SERPING1
BOYLAN_MULTIPLE_MYELOMA_PCA1_UP	657	-0.727710673796199	-0.149486450269847	4	0.182841071299338	0.084428846852283	PLIN3,IFITM3,CD9,BASP1
MOOTHA_MITOCHONDRIA	1557	-0.631138027842714	-0.122366216609863	8	0.183144477152835	0.084617080377052	GATM,DUT,LGALS3,MTHFD2,SLC25A5,SOD2,MAOB,SLC1A3
BOYAULT_LIVER_CANCER_SUBCLASS_G6_UP	56	1.98647799120104	0.446374780831313	1	0.183158073967047	0.08476777089513	GGH
HOLLEMAN_PREDNISOLONE_RESISTANCE_B_ALL_DN	56	-0.825348218489379	-0.357178614964064	1	0.183158073967047	0.08476777089513	GAPDH
ACEVEDO_FGFR1_TARGETS_IN_PROSTATE_CANCER_MODEL_DN	4349	-0.272228553636597	-0.051987326239169	20	0.183158073967047	0.084686731071468	GAS1,PROM1,TPM2,IGFBP2,C1R,MTHFD2,KHDRBS3,CITED2,PRDX6,CKB,KCNIP1,TAGLN,MEG3,TSC22D3,MGLL,GSN,PPP1R14A,PHF19,MT2A,CCDC80
WANG_CLASSIC_ADIPOGENIC_TARGETS_OF_PPARG	240	-1.01786731173312	-0.242197545484613	2	0.183285502226738	0.084923085525819	S100A1,GLUL
KANG_DOXORUBICIN_RESISTANCE_DN	444	-1.09119310823374	-0.226370718468722	3	0.183285502226738	0.084917162416128	CEBPD,CLIC4,PSAT1
BROWNE_HCMV_INFECTION_48HR_UP	3419	0.701898536086	0.163686687589226	16	0.183648300309641	0.085139448553537	GGH,TMEM106C,ATF3,MAD2L1,BAMBI,SLC25A5,GGCT,RFC4,CKS2,RGS16,PLCG2,GADD45B,CXCR4,IGFBP2,USP1,H2AFZ
MALONEY_RESPONSE_TO_17AAG_DN	2253	0.883878261944714	0.190703241595038	11	0.183746874551173	0.085233438523737	CA12,TPI1,MAD2L1,HIST1H4C,PLK1,RRM2,LDHA,TMSB4X,UBE2C,GJA1,KPNA2
GOUYER_TATI_TARGETS_UP	241	-0.996002715770265	-0.241465892636577	2	0.184469515837877	0.085617126141837	CCL2,ID2
KEGG_LEISHMANIA_INFECTION	660	-0.76989239942322	-0.157071043393612	4	0.184979512971436	0.085902444000139	JUN,NFKBIA,FOS,HLA-DRA
ZAIDI_OSTEOBLAST_TRANSCRIPTION_FACTORS	446	-0.916447029908158	-0.191456392456927	3	0.185200406133567	0.086053697252075	FOS,JUN,ATF4
PEART_HDAC_PROLIFERATION_CLUSTER_UP	2258	0.465092852427406	0.173392258286615	11	0.185830712640332	0.086734740707411	DUSP1,KIF2C,CKS2,BTG2,NEK2,ID3,ID2,CDKN3,ANLN,CDC25C,KPNA2
REACTOME_NEPHRIN_INTERACTIONS	58	-1.50761106851019	-0.351763745062903	1	0.185830712640332	0.08673727875144	ACTN1
BIOCARTA_UCALPAIN_PATHWAY	58	-1.50761106851019	-0.351763745062903	1	0.185830712640332	0.08673727875144	ACTN1
BANDRES_RESPONSE_TO_CARMUSTIN_WITHOUT_MGMT_24HR_DN	58	-1.50761106851019	-0.351763745062903	1	0.185830712640332	0.08673727875144	ACTN1
ONO_FOXP3_TARGETS_UP	882	-0.713143655523799	-0.139612993181165	5	0.185830712640332	0.086668247436254	SOCS2,JUN,RGS2,GADD45B,FOS
BIOCARTA_CELL2CELL_PATHWAY	58	-1.50761106851019	-0.351763745062903	1	0.185830712640332	0.08673727875144	ACTN1
HERNANDEZ_ABERRANT_MITOSIS_BY_DOCETACEL_4NM_UP	447	-0.843775211226509	-0.192462776412554	3	0.185830712640332	0.08662621495195	SGK1,CDKN1A,TIMP3
PID_ECADHERIN_STABILIZATION_PATHWAY	58	-1.50761106851019	-0.351763745062903	1	0.185830712640332	0.08673727875144	ACTN1
PID_HDAC_CLASSII_PATHWAY	448	1.14500709583335	0.314164259213957	3	0.186720310835766	0.087201574863379	TUBB2A,HSP90AA1,TUBA1B
DIRMEIER_LMP1_RESPONSE_LATE_DN	1108	-0.389159569582078	-0.119168810258789	6	0.186738760783233	0.087308345711793	ID3,ISG15,PSMB9,UBC,GAPDH,TXNIP
LIANG_SILENCED_BY_METHYLATION_2	1108	-0.659239765031689	-0.136519786575636	6	0.186738760783233	0.087308345711793	SOD2,HIST1H2AC,IFI44L,IL13RA2,IFIT1,IFI6
HENDRICKS_SMARCA4_TARGETS_DN	1565	-0.521401962591573	-0.11063596603944	8	0.186782086409655	0.087426779473218	CD74,SEPP1,NRP2,LGALS3,HLA-DRA,ID3,MYC,CKAP2
KEGG_NOD_LIKE_RECEPTOR_SIGNALING_PATHWAY	663	-0.734393931454121	-0.150223731650739	4	0.186782086409655	0.087395205298003	CCL2,NFKBIA,HSP90AA1,HSP90B1
WELCH_GATA1_TARGETS	59	-0.975946619100839	-0.34964513116108	1	0.18691533055158	0.087734764879138	FTL
MIKKELSEN_IPS_HCP_WITH_H3_UNMETHYLATED	59	-0.975946619100839	-0.34964513116108	1	0.18691533055158	0.087734764879138	FTL
LIN_SILENCED_BY_TUMOR_MICROENVIRONMENT	1109	-0.498750376698669	-0.108453687862329	6	0.18691533055158	0.087718404564586	CAMK2N1,GAS2L3,EMP1,SYTL2,ENC1,SOX9
SCHAEFFER_PROSTATE_DEVELOPMENT_AND_CANCER_BOX1_DN	244	-0.815702229874532	-0.233668764151659	2	0.18691533055158	0.087724725591472	CALR,B2M
PID_GMCSF_PATHWAY	244	-0.993398558946419	-0.239641514021258	2	0.18691533055158	0.087724725591472	FOS,CCL2
REACTOME_SIGNALING_BY_THE_B_CELL_RECEPTOR_BCR	885	-0.545617515357633	-0.136539113015846	5	0.187297507566139	0.088012600138832	CDKN1A,NFKBIA,PLCG2,PSMB9,TRIB3
FERREIRA_EWINGS_SARCOMA_UNSTABLE_VS_STABLE_DN	885	-0.897932309503596	-0.163045342894366	5	0.187297507566139	0.088012600138832	CKB,CRYAB,RARRES3,CDKN1C,SQSTM1
JOHANSSON_GLIOMAGENESIS_BY_PDGFB_UP	5061	0.573848891104029	0.149800079359769	23	0.187565319888398	0.088187741729394	CCND1,MCM3,CDK1,SPP1,FOS,PCNA,PLK1,DBI,TOP2A,CD63,RRM2,MKI67,TPM4,LGALS1,CD9,FTL,B2M,TAGLN2,PBK,HMGB2,KLF6,CDC20,SERPINE2
BIOCARTA_P27_PATHWAY	245	1.30747246211422	0.356264561663371	2	0.187987812421162	0.088435790863044	E2F1,CKS1B
FIGUEROA_AML_METHYLATION_CLUSTER_1_DN	60	2.03627605357456	0.441228694656481	1	0.188530810582181	0.088740783640654	PCNA
MMS_MOUSE_LYMPH_HIGH_4HRS_UP	887	0.90575411488383	0.234573129371972	5	0.188800691322118	0.088917434651573	ACTG1,HMGB3,CXCR4,FEN1,RRM2
PENG_LEUCINE_DEPRIVATION_DN	5298	0.43402717892018	0.130358659762858	24	0.189646717411135	0.089400874567829	HSP90B1,HSP90AA1,CALR,HSPA5,TK1,HSPA8,CCNA2,AURKA,ALDOA,CCNB1,SQLE,UBE2S,MANF,PDIA4,PSMC3IP,VRK1,PDIA6,LDHA,EMP3,UBC,CCT5,KPNA2,TUBB4B,FANCI
LUND_SILENCED_BY_METHYLATION	667	-0.957303610434994	-0.206322827009038	4	0.189646717411135	0.089415561375973	HES1,TIMP2,ODC1,CLU
FAELT_B_CLL_WITH_VH3_21_DN	452	-0.875265816019942	-0.18573943565739	3	0.189681294974492	0.089531565249458	NPC2,PLP2,IFI6
PASTURAL_RIZ1_TARGETS_UP	452	-0.873501807526596	-0.189022976405497	3	0.189681294974492	0.089531565249458	SPARC,PLIN2,LIMS1
WANG_RESPONSE_TO_ANDROGEN_UP	61	1.31706631965956	0.440952688412872	1	0.18988266878271	0.089755367922505	CENPN
REACTOME_TRANSPORT_OF_GLUCOSE_AND_OTHER_SUGARS_BILE_SALTS_AND_ORGANIC_ACIDS_METAL_IONS_AND_AMINE_COMPOUNDS	247	-0.868942807448216	-0.233255935379564	2	0.18988266878271	0.089870789820523	SLC2A3,SLC16A3
SARTIPY_NORMAL_AT_INSULIN_RESISTANCE_DN	247	1.82330737363256	0.345689041316505	2	0.18988266878271	0.089870789820523	TXNIP,HMGB2
WANG_RESPONSE_TO_FORSKOLIN_UP	61	1.31706631965956	0.440952688412872	1	0.18988266878271	0.089755367922505	CENPN
REACTOME_REGULATION_OF_INSULIN_LIKE_GROWTH_FACTOR_IGF_ACTIVITY_BY_INSULIN_LIKE_GROWTH_FACTOR_BINDING_PROTEINS_IGFBPS	668	-0.88355348348668	-0.151056458979568	4	0.18988266878271	0.089926036569368	IGFBP2,IGFBP3,IGFBP4,IGFBP5
BROWNE_HCMV_INFECTION_1HR_DN	668	0.769335876865969	0.257453943722991	4	0.18988266878271	0.089926036569368	CCNB1,DDIT4,E2F1,KIF14
PID_BETA_CATENIN_NUC_PATHWAY	1115	-0.558671416016106	-0.11710042676414	6	0.190374455733506	0.090208973373853	JUN,ID2,CYR61,CCND1,MYC,KLF4
ZHAN_MULTIPLE_MYELOMA_LB_UP	248	-1.17147009571893	-0.258078336551533	2	0.191082600160816	0.090594746567703	PPP1R14A,NAMPT
IVANOVSKA_MIR106B_TARGETS	891	0.834143891444113	0.243501008893231	5	0.191299481823897	0.090747848802138	CDKN1A,CCND1,BTG3,RRM2,ATAD2
CHEN_HOXA5_TARGETS_6HR_UP	670	-0.77096706224035	-0.152275391131687	4	0.191626792615122	0.090953478965285	GADD45B,EGR1,SAT1,IER2
DAZARD_UV_RESPONSE_CLUSTER_G2	1807	-0.402720206177151	-0.084751527135623	9	0.192026332104044	0.091244049525391	ATF4,JUNB,GADD45A,CITED2,ATF3,SGK1,UBE2S,TUBB2A,BAMBI
FRASOR_RESPONSE_TO_ESTRADIOL_DN	1807	-0.591766860828598	-0.119672666365873	9	0.192026332104044	0.091244049525391	DUSP1,CLU,ENC1,KLF6,TM4SF1,DDIT4,RND3,DUSP4,PLK2
CUI_TCF21_TARGETS_UP	1346	0.704502531615342	0.204432860226677	7	0.192290098546497	0.091423411750514	MEG3,SOX11,HMMR,IGFBP2,RBP1,PHGDH,HJURP
MARTIN_INTERACT_WITH_HDAC	671	-0.680033493500122	-0.145208184973202	4	0.192290098546497	0.09147045423631	KPNA2,ATF4,NFKBIA,ACTN1
CASTELLANO_NRAS_TARGETS_UP	1808	-0.187904718518918	-0.076847657479869	9	0.192436906963599	0.091590864260467	SERPINE2,TUBB2A,MEST,PHLDA3,ISG15,B2M,IFIT1,PLTP,GJA1
GRASEMANN_RETINOBLASTOMA_WITH_6P_AMPLIFICATION	63	2.00437906874057	0.440017679914823	1	0.192685289376869	0.09181036258614	DEK
KORKOLA_EMBRYONIC_CARCINOMA_VS_SEMINOMA_DN	63	-1.65144292717785	-0.335719373433793	1	0.192685289376869	0.09181036258614	PDPN
BAKKER_FOXO3_TARGETS_DN	1119	0.799586496899112	0.216124803292644	6	0.192763510239318	0.09189829371199	TUBB,MKI67,TSC22D1,CXCL14,RNASEH2A,CALU
SCHAEFFER_PROSTATE_DEVELOPMENT_AND_CANCER_BOX5_DN	250	-1.67906374665457	-0.319308423424191	2	0.192925800601723	0.092055631486143	LGALS3,SOX9
HELLER_HDAC_TARGETS_UP	9152	-0.168954288948388	-0.010093418121401	41	0.192925800601723	0.09207707066826	H2AFV,KIF4A,PLK2,HIST1H2AC,GSN,CDKN1A,NEAT1,CENPF,CD9,IFI6,MT1X,JUNB,SAT1,TUBA1A,SOX4,TOP2A,CENPE,H1FX,AKAP12,CSRP2,HES1,TIMP3,TUBB2B,ALDOC,SEPP1,MT2A,SLC16A3,PEG10,MT1E,CDKN1C,NRGN,BIRC5,MT1F,TK1,IFIT1,ISG15,CDC20,TXNIP,DLGAP5,ID2,FTL
YAO_TEMPORAL_RESPONSE_TO_PROGESTERONE_CLUSTER_17	1578	0.845016175479542	0.202990430260286	8	0.192951739825734	0.0921401606474	AQP4,CKB,TPM4,USP1,LMNA,UBE2S,TUBB,CKS1B
ZHANG_INTERFERON_RESPONSE	457	-0.772123463528353	-0.17410845878327	3	0.193515172996673	0.092508765570934	IRF1,ISG15,IFITM3
HALMOS_CEBPA_TARGETS_UP	673	-0.607502437862871	-0.149343740093706	4	0.193515172996673	0.092510932899067	IGFBP3,RGS2,GPR37,PLIN2
MCBRYAN_PUBERTAL_BREAST_3_4WK_DN	1349	-0.541945857392218	-0.105032050248874	7	0.193609023891636	0.092606681598627	PLP1,MBP,HN1,RGS2,IGFBP3,CD99,CDKN1A
WAESCH_ANAPHASE_PROMOTING_COMPLEX	64	1.59641282844203	0.438943196735853	1	0.194012868582758	0.092850836712011	CDC20
BRACHAT_RESPONSE_TO_CAMPTOTHECIN_UP	896	-0.690647666728754	-0.158086096284681	5	0.194161396448463	0.093075003185807	ZFP36L1,CDKN1A,BTG2,TXNIP,C1R
GARGALOVIC_RESPONSE_TO_OXIDIZED_PHOSPHOLIPIDS_RED_UP	674	-0.722438457450896	-0.155999700694926	4	0.194161396448463	0.093034444200992	MTHFD2,CEBPB,DDIT4,ATF4
HU_GENOTOXIN_ACTION_DIRECT_VS_INDIRECT_24HR	674	-0.773744190323632	-0.138266806821783	4	0.194161396448463	0.093034444200992	HLA-B,EMP3,JUNB,TOP2A
BYSTRYKH_HEMATOPOIESIS_STEM_CELL_QTL_TRANS	8273	0.401848348739868	0.121214460183968	37	0.194443916896195	0.093261537013287	HDGF,H2AFZ,PROM1,FOS,IL13RA2,BTBD17,ZFP36L1,GLUL,PHGDH,CDKN3,MBP,NUSAP1,SLC25A5,HIST1H1C,PTGDS,HSP90AA1,HTRA1,HMGB1,UBE2T,IFITM3,IGFBP2,ID2,PTTG1,CDC20,ASCL1,NUCKS1,LMO1,RGS16,SERPING1,LMNA,CCL2,BUB1,CD74,AURKA,ENC1,TUBA1A,TM4SF1
MOOTHA_ROS	252	-1.35749845086308	-0.269374225674663	2	0.194904949211373	0.093533886270688	PRDX6,SOD2
PID_FRA_PATHWAY	1582	-0.396016001084767	-0.081110658980812	8	0.194993473847383	0.093627615432107	ATF4,JUNB,JUN,GJA1,PLAUR,CCNA2,CCL2,CCND1
BIOCARTA_IL22BP_PATHWAY	65	-1.36357406959344	-0.332226558159993	1	0.195133541551216	0.093900003831873	SOCS3
REACTOME_REGULATION_OF_IFNA_SIGNALING	65	-1.36357406959344	-0.332226558159993	1	0.195133541551216	0.093900003831873	SOCS3
REACTOME_IL_6_SIGNALING	65	-1.36357406959344	-0.332226558159993	1	0.195133541551216	0.093900003831873	SOCS3
REACTOME_REGULATION_OF_IFNG_SIGNALING	65	-1.36357406959344	-0.332226558159993	1	0.195133541551216	0.093900003831873	SOCS3
DUTERTRE_ESTRADIOL_RESPONSE_6HR_UP	3454	0.509838147601661	0.139205847668439	16	0.195388729080888	0.094165654836991	CA12,IGFBP4,UHRF1,SGK1,PHLDA1,CD44,MYC,MCM3,MCM5,CDC45,PCNA,OLFM1,CD82,FEN1,E2F1,MCM7
CHARAFE_BREAST_CANCER_BASAL_VS_MESENCHYMAL_DN	676	-0.828260362560268	-0.153857086503385	4	0.195388729080888	0.094088030319572	SCG2,MAP1B,TUBB2A,CD99
FARDIN_HYPOXIA_9	253	-1.0418406308472	-0.236482634527108	2	0.195388729080888	0.09427955495204	ALDOC,DDIT4
REACTOME_CELL_EXTRACELLULAR_MATRIX_INTERACTIONS	253	-0.983217375014779	-0.230857652837112	2	0.195388729080888	0.09427955495204	LIMS1,ACTN1
DAVICIONI_RHABDOMYOSARCOMA_PAX_FOXO1_FUSION_UP	1353	-0.530174545374937	-0.097864636634714	7	0.195388729080888	0.094201945685256	CXCR4,JUN,GATM,MEG3,DCX,CD9,GADD45A
MATTIOLI_MULTIPLE_MYELOMA_WITH_14Q32_TRANSLOCATIONS	899	-0.608026578803723	-0.125030576454361	5	0.195624112602385	0.094492305277417	KLF4,NTRK2,CCND1,CD99,MAFB
MULLIGHAN_MLL_SIGNATURE_1_UP	2517	-0.459940291643798	-0.068794802792623	12	0.195624112602385	0.094495957677578	CXCR4,ID2,GTSE1,SLC16A3,IGFBP7,FXYD6,ARHGAP11A,ENO1,P4HB,RCAN1,LGALS1,S100A6
LEE_AGING_CEREBELLUM_UP	2752	-0.411572947892186	-0.055115424299335	13	0.195864781513138	0.094663688095312	FOS,LMNB1,AGT,RAD21,HSPA8,B2M,GFAP,IFIT1,APOE,LGALS3,SPP1,TYMS,LGALS3BP
TAKEDA_TARGETS_OF_NUP98_HOXA9_FUSION_3D_DN	254	-1.04264110198384	-0.231302456292818	2	0.19608873327579	0.095029598990948	GLUL,MAFB
HELLER_HDAC_TARGETS_DN	8059	-0.127130820892685	-0.022017066707142	36	0.19608873327579	0.09496543526906	DNAJB1,TYMS,GADD45A,ATF4,CD44,BAG3,DDIT3,HDGF,HSPA1A,MBP,MYC,EIF5A,GJA1,GTSE1,HERPUD1,HSPA1B,CALR,HSPA6,PLK1,DUSP6,S100A11,ATF3,PSAT1,SOX11,HLA-DRA,CEBPB,SERPINH1,CCND1,EMP3,HSPH1,HSPA5,TRIB3,NUDT1,SLC3A2,MYBL2,PDIA4
PID_HIF2PATHWAY	254	-0.886455110529593	-0.230388420444832	2	0.19608873327579	0.095029598990948	SERPINE1,CITED2
EHRLICH_ICF_SYNDROM_UP	66	-1.4052896502665	-0.329956536806674	1	0.19608873327579	0.094957894759733	CNN3
LUI_THYROID_CANCER_PAX8_PPARG_DN	1126	-0.287129872315161	-0.102354516769643	6	0.19608873327579	0.094910793288271	HSPA8,RPS12,TRIB1,B2M,CD74,NUPR1
LIU_COMMON_CANCER_GENES	678	0.969858420913654	0.2732719209758	4	0.196231570481165	0.095150393571025	GTSE1,KIAA0101,B2M,PRR11
DACOSTA_UV_RESPONSE_VIA_ERCC3_COMMON_UP	2754	-0.378441402620817	-0.068291117651672	13	0.196350112602201	0.095259476442487	TPM2,ATF3,TK1,PNRC1,GLUL,TSPYL2,CDKN1C,IFIT1,PCNA,RHOB,RGS2,CEBPD,TUBB4B
LEE_AGING_CEREBELLUM_DN	901	-0.621754939754741	-0.122913868752212	5	0.196628007512784	0.095445973686232	FABP7,CYR61,SERPINH1,TNC,CCND1
YAO_HOXA10_TARGETS_VIA_PROGESTERONE_UP	1587	-0.555991344179139	-0.085061494885804	8	0.196657087803014	0.095511773524302	MEG3,APOE,CDKN1C,ID1,SHD,PDPN,RBP1,IGFBP3
LU_EZH2_TARGETS_DN	3462	0.488550947763976	0.151624763608842	16	0.197902096178352	0.096324489388255	SERPINH1,PRDX6,ANLN,KPNA2,CLDN11,ORC6,PBK,TROAP,TSPYL2,CREB5,SRPX,PLAT,FAM83D,IGFBP3,EZH2,DUSP6
MCBRYAN_PUBERTAL_BREAST_5_6WK_UP	1589	-0.57188707654136	-0.125706147891396	8	0.197902096178352	0.096273199789782	TPM2,ATP1B1,SOCS2,CLU,SPP1,RND3,HSPA1B,WEE1
KANG_CISPLATIN_RESISTANCE_UP	680	-0.409955709589018	-0.169590428044767	4	0.197902096178352	0.096221564503521	IER5,CDKN1A,FAM46A,FTH1
BUCKANOVICH_T_LYMPHOCYTE_HOMING_ON_TUMOR_DN	680	-0.600139719134955	-0.148786764949935	4	0.197902096178352	0.096221564503521	HES1,SEC61G,MEG3,ALDOA
MATZUK_LUTEAL_GENES	256	-1.08316699221654	-0.228743475529475	2	0.197923258074245	0.096542855975243	EGR1,CEBPB
ZHAN_VARIABLE_EARLY_DIFFERENTIATION_GENES_DN	256	1.45401601861185	0.34613080798417	2	0.197923258074245	0.096542855975243	CCNB1,CCT5
PID_INTEGRIN5_PATHWAY	256	-1.06026431516868	-0.23010964071281	2	0.197923258074245	0.096542855975243	CYR61,PLAUR
GALLUZZI_PREVENT_MITOCHONDIAL_PERMEABILIZATION	256	-1.33759962449909	-0.265746629383948	2	0.197923258074245	0.096542855975243	SOD2,TXN
REACTOME_GOLGI_ASSOCIATED_VESICLE_BIOGENESIS	681	-0.236425049009263	-0.154532145693262	4	0.198155844430261	0.096760462273699	FTH1,FTL,HSPA8,AP1S2
REACTOME_TRANS_GOLGI_NETWORK_VESICLE_BUDDING	681	-0.236425049009263	-0.154532145693262	4	0.198155844430261	0.096760462273699	FTH1,FTL,HSPA8,AP1S2
BIOCARTA_GATA3_PATHWAY	68	-1.72968495456197	-0.325478633641074	1	0.198530565530289	0.09709996910693	JUNB
HAN_JNK_SINGALING_DN	1360	-0.382379997850154	-0.095857412746103	7	0.198530565530289	0.097042280095319	RGS2,CD9,RBP1,SOCS3,CD74,IGFBP4,PLTP
HE_PTEN_TARGETS_DN	68	-1.72968495456197	-0.325478633641074	1	0.198530565530289	0.09709996910693	JUNB
FINAK_BREAST_CANCER_SDPP_SIGNATURE	257	-0.930956921236425	-0.239535349059326	2	0.198612277585828	0.097306090057748	CXCL14,SPP1
REACTOME_CELL_SURFACE_INTERACTIONS_AT_THE_VASCULAR_WALL	682	-0.623531047612875	-0.1486021109283	4	0.198612277585828	0.097301573215531	ATP1B1,ATP1B2,SLC3A2,SLC16A3
REACTOME_BASIGIN_INTERACTIONS	682	-0.623531047612875	-0.1486021109283	4	0.198612277585828	0.097301573215531	ATP1B1,ATP1B2,SLC3A2,SLC16A3
SAMOLS_TARGETS_OF_KHSV_MIRNAS_DN	1361	-0.473868327859204	-0.137114886458254	7	0.198612277585828	0.097453120171548	HSPA1A,DKK3,CD44,SRGN,SPP1,PLIN2,CXXC5
REACTOME_SCF_BETA_TRCP_MEDIATED_DEGRADATION_OF_EMI1	465	0.879671194014799	0.266863748694907	3	0.198612277585828	0.097423641211151	FBXO5,PSMB9,CDC20
KEGG_P53_SIGNALING_PATHWAY	2996	0.558279067516059	0.166946645140715	14	0.198612277585828	0.097382496984245	CDK1,GADD45B,IGFBP3,GADD45G,RRM2,CDKN1A,GADD45A,GTSE1,CCND1,CD82,SERPINE1,CDK6,CCNB2,CCNB1
GRAESSMANN_APOPTOSIS_BY_DOXORUBICIN_UP	14233	-0.044043651077394	0.007104298372591	65	0.198697095504034	0.097599177791601	EGR1,EIF4EBP1,DUSP6,FOS,CITED2,TMEM158,MXD3,ZFP36,BTG2,TUBB4B,PSRC1,PHLDA3,EGR2,HMGA1,PDGFA,IER5,DDX39A,SERPINE2,HSPA1B,GSN,TACC3,CDKN1A,DDIT3,HES6,PLK2,SOX4,CXCR4,CCL2,LGALS3BP,C8orf4,BTG3,ITM2C,SPC25,S100A1,UBE2T,PSMB9,GTSE1,PTRF,SH3BGRL3,GADD45A,NPC2,JUNB,GLUL,GGCT,CKAP2,KIF22,S100A13,EMP3,PLIN2,E2F1,DNAJB1,PLAT,ISG15,PHGDH,FOSB,IGFBP4,CENPE,RGS16,ATF3,HN1,PSMC3IP,IFIT1,RCAN1,CXXC5,MAFB
KEGG_VIRAL_MYOCARDITIS	1132	-0.47272870983439	-0.099891314095541	6	0.198697095504034	0.097550322685715	HLA-C,HLA-B,HLA-A,ACTG1,CCND1,HLA-DRA
BANDRES_RESPONSE_TO_CARMUSTIN_MGMT_24HR_DN	466	-0.663039958021606	-0.169857753777284	3	0.19893020577586	0.098051222285002	GPR37,ACTN1,PFN1
PID_VEGF_VEGFR_PATHWAY	69	-0.967132593061109	-0.324170930023382	1	0.19893020577586	0.098184211944038	NRP2
PID_CERAMIDE_PATHWAY	466	-0.884696547619362	-0.18394192626421	3	0.19893020577586	0.098051222285002	PDGFA,MYC,NFKBIA
BIOCARTA_NFAT_PATHWAY	258	-1.15980044794837	-0.224453537758249	2	0.19893020577586	0.098073741769482	CALR,AGT
KYNG_NORMAL_AGING_DN	906	-0.995920844387381	-0.164461251210467	5	0.19893020577586	0.097861104446662	MT1X,HIST1H2AC,MSMO1,IGFBP3,CLSPN
GALE_APL_WITH_FLT3_MUTATED_UP	466	0.645307321206095	0.272752409411958	3	0.19893020577586	0.098051222285002	SOCS2,FANCI,TTK
BENPORATH_OCT4_TARGETS	4873	0.559758165934051	0.145863430958404	22	0.19893020577586	0.098136887286223	HN1,PHGDH,GJA1,KIF15,HMGB2,ID2,BAMBI,ZFP36L1,BUB1B,NUCKS1,DUSP6,TSC22D1,KIAA0101,GAP43,TOP2A,GAS1,GADD45G,ATAD2,PRR11,TNC,WEE1,CA2
FIGUEROA_AML_METHYLATION_CLUSTER_5_UP	69	-0.967132593061109	-0.324170930023382	1	0.19893020577586	0.098184211944038	NRP2
REACTOME_VEGF_LIGAND_RECEPTOR_INTERACTIONS	69	-0.967132593061109	-0.324170930023382	1	0.19893020577586	0.098184211944038	NRP2
PENG_RAPAMYCIN_RESPONSE_DN	2999	-0.270772758438734	-0.055672096363309	14	0.198984857960821	0.098263481763044	HSP90B1,ID2,PDIA6,CCT5,MANF,HSPA8,HSP90AA1,SLC3A2,CALU,HSPA5,TRIB1,PTRF,EMP3,SQLE
DORSAM_HOXA9_TARGETS_DN	684	-0.721361585183912	-0.148882642572247	4	0.199134442091921	0.098390449348504	MYC,JUN,JUNB,TSC22D3
INGRAM_SHH_TARGETS_DN	1134	-0.83463128623835	-0.151558051029587	6	0.199134442091921	0.098442019861998	TUBA1A,BAMBI,SPARC,CLU,SLC1A3,TPPP3
RICKMAN_TUMOR_DIFFERENTIATED_WELL_VS_MODERATELY_UP	467	-1.06436418460774	-0.184904556449886	3	0.199290595065385	0.09868176048944	HEY1,GATM,IGFBP5
REACTOME_RNA_POL_I_PROMOTER_OPENING	685	1.28750515136298	0.254291726274747	4	0.199290595065385	0.098938221834037	H2AFX,H2AFZ,HIST1H2AC,HIST1H4C
YANG_BREAST_CANCER_ESR1_LASER_DN	1595	-0.657099822320458	-0.112558749725628	8	0.199290595065385	0.098584233953901	ODC1,CXCR4,GPR37,KIF14,ANXA1,ANP32E,CHI3L1,ARL4C
REACTOME_PACKAGING_OF_TELOMERE_ENDS	685	1.28750515136298	0.254291726274747	4	0.199290595065385	0.098938221834037	H2AFX,H2AFZ,HIST1H2AC,HIST1H4C
PID_UPA_UPAR_PATHWAY	259	-0.807909488200316	-0.226682938092725	2	0.199290595065385	0.098845821393446	PLAUR,SERPINE1
CHEN_HOXA5_TARGETS_9HR_DN	685	1.00732123554629	0.251081674136146	4	0.199290595065385	0.098938221834037	FEN1,HMGB3,H2AFX,SERPINH1
HAHTOLA_MYCOSIS_FUNGOIDES_UP	467	-0.915306801839301	-0.203241044368968	3	0.199290595065385	0.09868176048944	TSC22D1,CA2,SOD2
PID_BARD1_PATHWAY	259	1.40074745352822	0.323038248177847	2	0.199290595065385	0.098845821393446	BARD1,PCNA
DACOSTA_UV_RESPONSE_VIA_ERCC3_UP	7405	-0.16948314482969	-0.012306138625549	33	0.199304001420306	0.098997256947274	CEBPD,BTG2,EIF4EBP1,GAS1,E2F1,FEN1,PCNA,TYMS,ALDOA,SERPINH1,CDKN1C,GLUL,ATF3,S100A13,MCM5,IRF1,JUNB,PLTP,TK1,SAT1,PKMYT1,IFIT1,PNRC1,HLA-A,RHOB,ISG15,RGS2,PSMC3IP,SQSTM1,TPM2,TSPYL2,MYBL2,HSPA1A
WOTTON_RUNX_TARGETS_UP	70	-1.16658761063814	-0.323880582598427	1	0.199656509855178	0.099277297410249	CCL2
WORSCHECH_TUMOR_EVASION_AND_TOLEROGENICITY_UP	70	-1.16658761063814	-0.323880582598427	1	0.199656509855178	0.099277297410249	CCL2
BRUECKNER_TARGETS_OF_MIRLET7A3_UP	1597	-0.400057518585397	-0.113307604656943	8	0.19972437384372	0.099363532112	PON2,AKAP12,SAT1,PCNA,GJA1,KLF4,CLU,CDK6
REACTOME_ACTIVATION_OF_NF_KAPPAB_IN_B_CELLS	260	-1.15533056006279	-0.227987457956963	2	0.199927742753556	0.099622339096122	NFKBIA,PSMB9
PID_SHP2_PATHWAY	260	-0.873117700885592	-0.221029561766915	2	0.199927742753556	0.099622339096122	NTRK2,SDC2
ICHIBA_GRAFT_VERSUS_HOST_DISEASE_D7_DN	260	1.74069248152254	0.386360592634284	2	0.199927742753556	0.099622339096122	HES6,PROM1
QI_PLASMACYTOMA_UP	3475	-0.264112415126211	-0.058332052838072	16	0.200398972171814	0.09990981608671	DEK,DNAJB1,IRF1,CLU,RGS16,TMSB4X,SOX11,ARL6IP1,TMSB10,S100A13,NFKBIA,CD82,ID2,ZFP36L1,PFN1,PSMB9
CREIGHTON_AKT1_SIGNALING_VIA_MTOR_DN	687	-0.513631136152449	-0.136937650155822	4	0.200555282492303	0.100040453658447	TNFRSF12A,TUBB4B,ALDOA,MIF
RAMASWAMY_METASTASIS_DN	1368	-0.574893203637814	-0.09673931681454	7	0.200916918317297	0.10036477115113	PLP1,NCAPH,MAOB,CPM,MT3,MAP1B,CA12
SUZUKI_RESPONSE_TO_TSA_AND_DECITABINE_1B	71	-1.39602373499012	-0.319374355866453	1	0.200916918317297	0.100379254066014	C8orf4
CHEN_HOXA5_TARGETS_6HR_DN	71	1.26719943679498	0.432772803782541	1	0.200916918317297	0.100379254066014	TUBA1A
MIKHAYLOVA_OXIDATIVE_STRESS_RESPONSE_VIA_VHL_UP	470	-1.08133658774468	-0.24254412223959	3	0.201129487123061	0.100591173191902	CLIC1,EIF5A,VIM
KEGG_ENDOCYTOSIS	1600	-0.360949639556013	-0.082841374772733	8	0.201129487123061	0.100540908605008	HSPA8,HLA-C,CXCR4,HLA-B,HLA-A,HSPA1B,HSPA1A,HSPA6
MULLIGHAN_NPM1_MUTATED_SIGNATURE_1_UP	3713	0.52418076449792	0.147266999036608	17	0.20128559100502	0.100722145932604	CLSPN,TXNIP,KIF22,RHEB,GTSE1,CNR1,HSP90AA1,SMC4,HTRA1,CA12,SEPP1,DHFR,LIMS1,HIST1H4C,HMGB1,ORC6,TNC
REACTOME_SIGNALING_BY_GPCR	2303	-0.466606474416839	-0.083844049536756	11	0.201688377755034	0.101145357017546	RAMP1,MGLL,CNR1,AGT,ECT2,ANXA1,RHOB,RGS2,CCL2,CXCR4,CDK1
VANTVEER_BREAST_CANCER_BRCA1_UP	262	-0.836045380284031	-0.226836389393495	2	0.201688377755034	0.101188728813235	MYC,CCL2
ROSS_LEUKEMIA_WITH_MLL_FUSIONS	689	-0.838729798804455	-0.150116389181389	4	0.201688377755034	0.101151624960032	LGALS1,RHOBTB3,PROM1,IGFBP7
LANDIS_ERBB2_BREAST_TUMORS_65_DN	689	-0.617822519009965	-0.142741328369538	4	0.201688377755034	0.101151624960032	HTRA1,TSC22D1,KLF4,SRPX
SMID_BREAST_CANCER_ERBB2_UP	1140	-0.409281621612083	-0.112602948270178	6	0.201688377755034	0.101152896583089	P4HB,EIF5A,DUSP6,ABCC3,APOD,SQSTM1
BIOCARTA_G2_PATHWAY	1602	0.588997928706232	0.194342568371319	8	0.201867124201905	0.101331460506081	WEE1,CDKN1A,CDK1,CDC25B,CDC25C,GADD45A,PLK1,CCNB1
AMUNDSON_GENOTOXIC_SIGNATURE	4185	0.254499581838538	0.125394255928163	19	0.201877020155231	0.101389483710025	PHLDA1,MT1X,FOS,ZWINT,CENPA,AURKA,RASD1,NEK6,BUB1,BUB1B,TK1,CDC45,PKMYT1,IER2,PCNA,PHLDA3,MYC,EGR1,KPNA2
CEBALLOS_TARGETS_OF_TP53_AND_MYC_UP	914	-0.588479088879844	-0.12530985532344	5	0.202624196937549	0.101817993310011	FOSB,MYC,MTHFD2,HSPH1,JUNB
KEGG_ADHERENS_JUNCTION	263	-0.867620152600299	-0.2215647211579	2	0.202837768560185	0.101978620566527	ACTN1,ACTG1
PID_FGF_PATHWAY	915	-0.558797282467312	-0.13144190178231	5	0.203411798185329	0.102320678508994	JUN,PLAUR,SPP1,FOS,SDC2
KEGG_ARACHIDONIC_ACID_METABOLISM	73	-1.45162863162915	-0.316768002886987	1	0.203455259081411	0.102609892819245	PTGDS
CHANGOLKAR_H2AFY_TARGETS_DN	73	-1.45162863162915	-0.316768002886987	1	0.203455259081411	0.102609892819245	PTGDS
WAKABAYASHI_ADIPOGENESIS_PPARG_RXRA_BOUND_WITH_H4K20ME1_MARK	473	-0.710637346102538	-0.172789728746673	3	0.203455259081411	0.102527396944569	MSMO1,LPL,SEPP1
HATADA_METHYLATED_IN_LUNG_CANCER_DN	73	1.22103004649149	0.431956261836864	1	0.203455259081411	0.102609892819245	MELK
SUBTIL_PROGESTIN_TARGETS	2072	-0.443103849000116	-0.073672735782283	10	0.203455259081411	0.102417885393482	CEBPD,GADD45A,HMGB3,CCND1,DUSP1,JUN,ATF3,H1FX,CDKN1C,CYR61
TAGHAVI_NEOPLASTIC_TRANSFORMATION	264	-0.98160315829113	-0.220566407875335	2	0.203460575686472	0.102772989873693	NEK6,FOSB
LE_SKI_TARGETS_UP	264	-1.31680489390961	-0.340851071508257	2	0.203460575686472	0.102772989873693	CD44,SERPINE2
PID_RETINOIC_ACID_PATHWAY	264	1.32665544272378	0.325517377084424	2	0.203460575686472	0.102772989873693	CDK1,RBP1
JUBAN_TARGETS_OF_SPI1_AND_FLI1_UP	692	-0.349877118830977	-0.141287273582714	4	0.203477874766901	0.102835204514258	BTG2,FTL,NRP2,TSC22D1
GRESHOCK_CANCER_COPY_NUMBER_UP	3016	0.542716373062268	0.160955033812022	14	0.204422185659713	0.103366172196922	DEK,HSP90AA1,KLF6,TPM4,CASC5,HMGA1,CDK6,OLIG2,DDIT3,MAFB,MYC,BUB1B,CCND1,LMO1
SCHAEFFER_PROSTATE_DEVELOPMENT_6HR_UP	2075	-0.466697097775826	-0.079040862699651	10	0.204572449779808	0.103495917431309	HTRA1,SLC1A3,SPARCL1,ORC6,B2M,SLC16A3,C1R,NRGN,DEPDC1,RHEB
WAKABAYASHI_ADIPOGENESIS_PPARG_BOUND_36HR	74	-1.5481831091334	-0.312336307743625	1	0.204945735102913	0.103738629647361	LGALS3BP
DOANE_BREAST_CANCER_ESR1_UP	475	-0.685567637680263	-0.176259220383954	3	0.205026073825404	0.103833178518148	DUSP4,CA12,RHOB
WALLACE_PROSTATE_CANCER_RACE_DN	266	1.41952977466126	0.332539425176902	2	0.205899746032031	0.104375199284487	DHFR,MEST
FERRANDO_T_ALL_WITH_MLL_ENL_FUSION_UP	1147	-0.669360273359171	-0.135308805916768	6	0.205899746032031	0.104383865991008	TPM2,TSC22D1,ID3,IL32,TUBA1A,VIM
WANG_THOC1_TARGETS_DN	477	-1.15800215710816	-0.255138726993118	3	0.207046837163744	0.105150980898238	SOX9,CLU,CLDN11
BARRIER_COLON_CANCER_RECURRENCE_DN	267	-1.02681190668415	-0.215558658166696	2	0.207046837163744	0.105183058143894	CITED2,HLA-C
LIEN_BREAST_CARCINOMA_METAPLASTIC_VS_DUCTAL_DN	267	-0.777773747971815	-0.219094683461779	2	0.207046837163744	0.105183058143894	CA12,IFI44L
GUTIERREZ_WALDENSTROEMS_MACROGLOBULINEMIA_1_DN	267	-1.04536083198478	-0.218190534026242	2	0.207046837163744	0.105183058143894	DUSP1,FOSB
PID_NFAT_TFPATHWAY	1380	-0.578412366506972	-0.096402392959603	7	0.207569197537173	0.105502977145044	EGR1,EGR2,JUN,FOS,SLC3A2,JUNB,E2F1
ABE_VEGFA_TARGETS_2HR	922	-0.653955430045943	-0.117148450062512	5	0.208094253246218	0.10589008051395	HERPUD1,APOE,ELAVL4,CDKN1A,RCAN1
KYNG_RESPONSE_TO_H2O2	2082	-0.553377150997173	-0.086772888172704	10	0.208094253246218	0.106043300143079	SERPINH1,GADD45A,IFI6,SRGN,DUT,CCNA2,SEPP1,CST3,CRYAB,DNAJB1
KOMMAGANI_TP63_GAMMA_TARGETS	268	-1.05431079420526	-0.214539034565185	2	0.208094253246218	0.105995432066211	CDKN1A,IGFBP3
PID_IL4_2PATHWAY	922	-0.526411843496182	-0.124920640875081	5	0.208094253246218	0.10589008051395	CEBPB,IL13RA2,EGR2,HMGA1,SOCS3
NIELSEN_LEIOMYOSARCOMA_CNN1_UP	76	-1.19973022442964	-0.305514338460647	1	0.208094253246218	0.106023071340679	TAGLN
TERAMOTO_OPN_TARGETS_CLUSTER_6	479	-0.899579826534057	-0.167893636838422	3	0.208522703529194	0.106480844404001	SPARCL1,APOD,CCDC80
ZHU_CMV_8_HR_UP	923	-0.6704279046279	-0.13563291166982	5	0.208522703529194	0.106407252911212	EGR1,IFI6,NAMPT,ISG15,IFIT1
YANG_BREAST_CANCER_ESR1_DN	923	0.969393231869791	0.222129622421751	5	0.208522703529194	0.106407252911212	PROM1,BTG3,SOX11,TUBB6,CENPF
NAKAMURA_CANCER_MICROENVIRONMENT_UP	479	-0.866952323122133	-0.171660239678249	3	0.208522703529194	0.106480844404001	RHOB,APOE,SOX9
REACTOME_HEMOSTASIS	8120	-0.228767250820323	-0.013426312625408	36	0.208678975833863	0.10661548725914	KIF20A,KIF2C,MGLL,CLU,ALDOA,KIF4A,RACGAP1,HSPA5,IRF1,KIF11,KIFC1,KIF22,RHOB,ATP1B1,ATP1B2,SERPINE1,PDGFA,PFN1,PLAT,PLAUR,PLCG2,SRGN,KIF15,SLC3A2,SPARC,TIMP1,SERPING1,TMSB4X,WEE1,CALU,KIF18A,ACTN1,SLC16A3,CD9,KIF23,CD63
CHEBOTAEV_GR_TARGETS_UP	699	1.18640480120448	0.266101518174018	4	0.208693967485576	0.106842535784994	SCRG1,RRM2,OLIG1,NTRK2
KYNG_RESPONSE_TO_H2O2_VIA_ERCC6_DN	699	-1.09787942714324	-0.194991781976071	4	0.208693967485576	0.106842535784994	PFN1,ZFP36L2,CRYAB,DNAJB1
MIKKELSEN_NPC_LCP_WITH_H3K4ME3	699	-0.733160219879647	-0.136948189640574	4	0.208693967485576	0.106842535784994	BTBD17,FABP7,AGT,PTGDS
IGLESIAS_E2F_TARGETS_DN	269	-1.2061024935407	-0.237290430390228	2	0.208693967485576	0.106812330112018	HIST1H1C,MT2A
PID_INTEGRIN1_PATHWAY	480	-0.682100745816529	-0.171394302558365	3	0.208973313679948	0.107150311429587	PLAUR,SPP1,TNC
SCHEIDEREIT_IKK_INTERACTING_PROTEINS	480	0.904607818542143	0.281666642649866	3	0.208973313679948	0.107150311429587	HSP90AA1,CCND1,E2F1
ZHAN_MULTIPLE_MYELOMA_UP	480	-0.786947719335388	-0.171458945340488	3	0.208973313679948	0.107150311429587	HIST1H1C,ATF3,CDKN1A
KANNAN_TP53_TARGETS_UP	1851	-0.335230251563148	-0.077761195120262	9	0.209435020894984	0.107442092191067	CDKN1A,HIST1H2AC,APOC1,SLC3A2,GADD45A,PLIN2,BTG2,PCNA,ATF3
PID_TNF_PATHWAY	270	-1.00849648518751	-0.215083677298117	2	0.209593890181355	0.107633761212711	TXN,SQSTM1
PID_ATM_PATHWAY	270	1.06513659078654	0.339209826708559	2	0.209593890181355	0.107633761212711	H2AFX,CDC25C
GABRIELY_MIR21_TARGETS	1385	0.628949419066218	0.207563386833156	7	0.209613901331484	0.10769912670251	FAM46A,CASC5,FANCI,RHOBTB3,APOLD1,TIMP3,TOP2A
KEGG_EPITHELIAL_CELL_SIGNALING_IN_HELICOBACTER_PYLORI_INFECTION	481	-0.714814655162101	-0.16131400766834	3	0.209747334417944	0.107822808441918	JUN,NFKBIA,PLCG2
REACTOME_ANTIGEN_PROCESSING_UBIQUITINATION_PROTEASOME_DEGRADATION	926	0.996732617878757	0.221286985290497	5	0.209892805736302	0.107969707642161	UBE2C,UBE2S,PSMB9,SOCS3,CDC20
NAGASHIMA_NRG1_SIGNALING_DN	701	-0.82471079513467	-0.20583802022696	4	0.209892805736302	0.10800791422646	CD44,SOCS2,DDIT4,MAFB
TAKAO_RESPONSE_TO_UVB_RADIATION_UP	2323	-0.195717203094285	-0.067277365035138	11	0.209930148833131	0.108082302644968	SAT1,FTH1,TXN,IER2,MANF,PLP2,UBC,H2AFZ,DBI,CD99,TSC22D1
MATZUK_FERTILIZATION	78	-1.41368038635288	-0.298953958257944	1	0.210115982675393	0.108343642052332	CD9
MURAKAMI_UV_RESPONSE_1HR_UP	78	-1.41368038635288	-0.298953958257944	1	0.210115982675393	0.108343642052332	CD9
DAIRKEE_CANCER_PRONE_RESPONSE_BPA_E2	3268	0.663649185641351	0.157792177849807	15	0.210115982675393	0.108280288745995	PRDX6,HMGN2,GATM,ATF4,HMGA1,TXN,BARD1,RRM2,GAPDH,HMGB2,EIF4EBP1,MCM7,PLP2,PKMYT1,DDX39A
ZHAN_MULTIPLE_MYELOMA_SPIKED	482	-0.958560109328895	-0.174361907962591	3	0.210308805167573	0.108498340221799	LGALS3BP,CCND1,NEAT1
MARZEC_IL2_SIGNALING_UP	2562	-0.320731375331531	-0.062563211385254	12	0.211461689766565	0.109148688226421	TRIB3,DUSP6,MYC,PHLDA1,HSPA1B,DUSP4,SOCS2,GADD45B,CCND1,TNFRSF12A,RHOB,SPP1
DAIRKEE_TERT_TARGETS_UP	3744	0.521469933197268	0.151208446254616	17	0.211931296142305	0.109446779742347	TMSB10,PTTG1,TSC22D1,KIF2C,CA12,DBI,MYC,LGALS3BP,PFN1,TK1,VRK1,CKS2,FAM83D,BIRC5,CDC25B,CDC25C,SLC2A3
NIELSEN_GIST_VS_SYNOVIAL_SARCOMA_DN	929	-0.429102896772711	-0.107178052347617	5	0.212020591289425	0.109548615630752	SCRG1,LGALS3BP,CA2,PLAT,NUPR1
WANG_METHYLATED_IN_BREAST_CANCER	1158	-0.520918637440791	-0.094096470948981	6	0.212033710153587	0.109611119020264	TUBB,GADD45A,KLF6,SLC3A2,DUSP1,PTRF
KYNG_DNA_DAMAGE_BY_UV	704	-1.13142824220606	-0.178503047577939	4	0.212239146414123	0.109773098592114	KIF14,PHLDA1,CRYAB,CEBPB
RUAN_RESPONSE_TO_TROGLITAZONE_DN	273	-1.26903531743918	-0.250060295410591	2	0.212488295861337	0.110125340194102	SOD2,RGS2
VARELA_ZMPSTE24_TARGETS_DN	273	-1.21918651460732	-0.222982008484123	2	0.212488295861337	0.110125340194102	PHLDA1,S100A10
KEGG_GNRH_SIGNALING_PATHWAY	273	-0.964565791234887	-0.209483365963346	2	0.212488295861337	0.110125340194102	JUN,ATF4
REACTOME_INTEGRIN_CELL_SURFACE_INTERACTIONS	273	-0.892761400694484	-0.212075113617731	2	0.212488295861337	0.110125340194102	TNC,SPP1
DARWICHE_SQUAMOUS_CELL_CARCINOMA_UP	3039	-0.261845707435321	-0.050232123106011	14	0.213242346352378	0.110572181170366	TXN,S100A11,ENO1,IFITM3,FTL,SPP1,CACYBP,LDHA,CITED2,ID1,UBE2C,CHI3L1,H2AFZ,EEF1B2
TIEN_INTESTINE_PROBIOTICS_6HR_UP	2331	-0.137565351447117	-0.058643892628827	11	0.213783183652997	0.110950888127986	PHLDA1,MYC,HSPA8,GAPDH,B2M,EIF5A,UBC,TXN,HMGB1,FTL,CALR
ZEMBUTSU_SENSITIVITY_TO_NIMUSTINE	274	1.27288464770784	0.33756024049134	2	0.213783183652997	0.110964990200964	KIF4A,CKS2
ZHOU_INFLAMMATORY_RESPONSE_FIMA_UP	5625	-0.256689480539631	-0.031280138986105	25	0.21388927374763	0.111076269362764	PLK1,BTG2,RTKN2,STMN4,PLAUR,CD44,IL13RA2,ESCO2,C11orf96,HOPX,C1orf61,BAMBI,EFEMP1,PNRC1,JUN,MFSD2A,NFKBIA,SERPINE1,IGFBP3,PIF1,NAMPT,HSPA1A,SHD,CD82,RGS16
REACTOME_CELL_JUNCTION_ORGANIZATION	486	-0.690427559272038	-0.16882720047122	3	0.213970478808286	0.111230908563151	LIMS1,CLDN11,ACTN1
REACTOME_CELL_CELL_COMMUNICATION	486	-0.690427559272038	-0.16882720047122	3	0.213970478808286	0.111230908563151	LIMS1,CLDN11,ACTN1
BOYLAN_MULTIPLE_MYELOMA_PCA3_DN	81	-1.26698274152939	-0.295241313590833	1	0.21464818897315	0.111892672448637	GSN
PID_FCER1_PATHWAY	487	-0.850467409231073	-0.172089163871023	3	0.21464818897315	0.111921683816749	JUN,DUSP1,FOS
WEST_ADRENOCORTICAL_TUMOR_MARKERS_DN	487	-0.889008744137747	-0.141440404844202	3	0.21464818897315	0.111921683816749	IGFBP5,GAS1,FOSB
REACTOME_ASSOCIATION_OF_LICENSING_FACTORS_WITH_THE_PRE_REPLICATIVE_COMPLEX	275	1.11426770733718	0.330984328381165	2	0.21464818897315	0.11180921593832	E2F1,GMNN
ZHENG_FOXP3_TARGETS_IN_T_LYMPHOCYTE_UP	275	1.02301963144408	0.312148949854476	2	0.21464818897315	0.11180921593832	CPM,CENPK
PID_ERBB1_RECEPTOR_PROXIMAL_PATHWAY	81	-1.26698274152939	-0.295241313590833	1	0.21464818897315	0.111892672448637	GSN
REACTOME_HOMOLOGOUS_RECOMBINATION_REPAIR_OF_REPLICATION_INDEPENDENT_DOUBLE_STRAND_BREAKS	276	1.52736081099696	0.335397647730007	2	0.215842793134829	0.112658025536339	H2AFX,RPA3
REACTOME_DOUBLE_STRAND_BREAK_REPAIR	276	1.52736081099696	0.335397647730007	2	0.215842793134829	0.112658025536339	H2AFX,RPA3
SHIN_B_CELL_LYMPHOMA_CLUSTER_2	935	-0.556190398290665	-0.113997637938483	5	0.215921829994561	0.112756025282311	MYC,BTG3,GADD45B,SOCS2,FOSB
MIKKELSEN_PLURIPOTENT_STATE_UP	82	1.68118746398197	0.421342378111119	1	0.216044150032261	0.113093956996934	CCNB1
ZEMBUTSU_SENSITIVITY_TO_DOXORUBICIN	82	1.68118746398197	0.421342378111119	1	0.216044150032261	0.113093956996934	CCNB1
REACTOME_PREFOLDIN_MEDIATED_TRANSFER_OF_SUBSTRATE_TO_CCT_TRIC	1397	0.728578424055275	0.187342792690446	7	0.216044150032261	0.113103796810582	TUBB4B,CCT5,TUBB2B,TUBB2A,TUBA1A,TUBB6,TUBA1C
RODRIGUES_NTN1_TARGETS_DN	1165	-0.469698976251966	-0.099771391802649	6	0.216044150032261	0.113033919784958	TIMP3,ARL4C,DUSP6,ID1,ENC1,SOX9
WANG_IMMORTALIZED_BY_HOXA9_AND_MEIS1_UP	82	1.68118746398197	0.421342378111119	1	0.216044150032261	0.113093956996934	CCNB1
BURTON_ADIPOGENESIS_11	1166	-0.41155045781384	-0.087962018646328	6	0.216311929693952	0.113529050959415	DDIT3,IRF1,SMS,GAS1,GADD45A,LIMS1
HANN_RESISTANCE_TO_BCL2_INHIBITOR_UP	1166	-0.451056085559829	-0.091613965445904	6	0.216311929693952	0.113529050959415	TAGLN2,DCX,MT1F,OLFM1,ITM2C,MT1G
EPPERT_HSC_R	1631	-0.404710657086819	-0.086952768766847	8	0.216311929693952	0.113307052887566	DUSP6,HES1,HOPX,JUN,KLF4,PROM1,MSMO1,SOCS2
WILCOX_RESPONSE_TO_PROGESTERONE_DN	1398	-0.545643312198436	-0.083582304396503	7	0.216311929693952	0.11356277005	CPM,IGFBP2,CCND1,NTM,IGFBP5,IGFBP3,CLIC4
PENG_RAPAMYCIN_RESPONSE_UP	4230	0.526462021651887	0.144532133602141	19	0.216311929693952	0.113585081610648	TOP2A,MT1F,IFIT1,H1FX,H2AFX,ZFP36L1,NUPR1,ASCL1,MEG3,MYC,HMMR,TK1,BTG2,RPA3,TXNIP,CENPF,BASP1,NDC80,PLTP
[truncated: 2,734 more rows]
